# Supplementary material for: Cytoplasmic Male Sterility Contributes to Hybrid Incompatibility Between Subspecies of Arabidopsis lyrata
Source: G3 (Bethesda). 2013 Oct 1;3(10):1727–40. doi: 10.1534/g3.113.007815 (PMC3789797; doi:10.1534/g3.113.007815)
Supplement: Supporting Information [file supp_g3.113.007815_FileS1.xlsx]

## Sheet: Sheet1
				AL1_CRY2_394_2949	CRY2_611	AL1_PHYA_3627_2954	AL1_AT1G15240_191_2975	GI_491	GI_4745	AL1_AT1G31930_299_2959	AT1G36310_178	AT1G36310_279	AT1G42550_192	AT1G42550_498	AT1G48370_376	AT1G57730_196	AT1G57730_235	AL2_AT1G64610_105_2966	AT1G64170_210	AT1G63100_171	AT1G62950_117	AT1G62840_154	AT1G62720_144	AT1G62720_290	AT1G62710_180	AT1G62660_136	AL2_AT1G62520_152_2964	AL2_AT1G62520_319_2958	AT1G62390_213	AT1G62310_249	AT1G58070_96	AT1G58070_167	AT1G57780_149	AT1G64770_248	AT1G64770_555	FT_639	AL2_FT_715_2956	AL2_FKF1_510_2948	AL2_FKF1_873_2950	AT1G74600_281	AT1G80080_214	SEP2_810	AT3G10340_161	SPY_196	BRC1_257	AT3G23590_321	ELF8_387	ELF8_1486	AGT_303
		1	3F2-N121	A T	T C	G A	G C	C A	C A	A A	G G	T T	G C	G A	A T	A T	A G	T A	T C	G A	G A	G A	A G	C C	A G	G A	C C	G A	T A	A A	A A	G C	T T	T C	G G	G G	A T	A A	T T	C T	A G	C T	T T	G G	C C	T T	G T	C T	C C
		2	3F2-N131	A T	T C	G G	G G	C A	C A	A A	G T	A T	G C	G A	A T	T T	G G	T A	T C	G A	A A	G A	A A	T C	A A	G G	T C	G G	A A	A A	G G	C C	C T	T T	T T	C C	T T	G G	C C	T T	A G	T T	C T	G A	T C	T C	T T	C T	T C
		3	3F2-S160	A T	T C	G A	G C	C A	C A	A A	G T	A T	G C	G G	A T	T T	A G	T A	T C	G A	A A	G A	A A	T C	A A	G G	T C	G G	T A	C A	G A	G C	C T	T C	G T	G G	A T	A A	T T	C C	A G	C C	C C	A A	C C	T C	G G	C C	T C
		4	3F2-N157	A T	T C	G A	G C	C A	C A	A G	C G	A T	C C	G A	A A	T T	A G	T A	T C	G A	A A	G A	A A	T C	A A	G G	T C	G G	T A	C A	G A	G C	C T	T C	G T	C G	T T	A G	C T	C T	G G	C T	C T	G A	T C	T C	T T	C T	T C
		5	3F2-N151	A A	C C	G G	G C	C A	C A	A G	G G	T T	G C	G A	A T	A T	G G	A A	T T	G G	G A	G G	A A	T C	A A	G G	T C	G A	T T	C A	A A	G C	T T	T T	T T	C C	T T	G G	C C	T T	A G	C T	C T	G A	T C	T T	G T	C T	C C
		6	3F2-N150	A T	T C	A A	C C	C C	C C	A G	G G	T T	G C	G A	A A	T T	G G	T T	C C	A A	A A	A A	A G	C C	A G	G A	C C	G G	A A	A A	G G	C C	C T	T T	T T	C C	T T	A G	C T	C T	A G	C C	C C	A A	T C	T T	G T	C T	C C
		7	3F2-S155	A T	T C	G A	G C	C A	C A	A A	G T	A T	G C	G G	A A	T T	A G	T A	T C	G A	A A	G A	A A	T C	A A	G G	0 0	G G	T A	C A	G A	G C	C T	T C	G T	C G	T T	A G	C T	C T	G G	C T	C T	G A	T C	T C	G T	C C	T T
		8	3F2-N129	A T	T C	G G	G G	C A	C A	A G	C G	A T	G C	G A	A T	T T	G G	T T	C C	A A	A A	A A	A G	C C	A G	G A	C C	G G	A A	A A	G G	C C	C T	T T	T T	C C	T T	A G	C T	C T	G G	C C	C T	G A	C C	T C	G G	C C	T C
		9	3F2-S434	T T	T T	A A	C C	A A	A A	A G	C G	A T	C C	G A	A A	A T	G G	T A	T C	G A	G A	G A	A G	C C	A G	G A	C C	G A	T A	A A	G A	C C	T T	T T	G T	C G	A T	A G	C T	C T	A G	C T	C T	G A	T C	T C	G T	C T	C C
		10	3F2-N156	A T	T C	G A	G C	C A	C A	A A	G T	A T	G C	G G	A T	A T	G G	A A	T T	G G	G A	G A	A G	C C	A G	G A	C C	G A	T A	A A	G A	C C	T T	T T	G T	C G	A T	A G	C T	C T	A G	C C	T T	G G	C C	T T	G T	C T	C C
		11	3F2-N152	T T	T T	A A	C C	C C	C C	A G	C G	A T	C C	G A	A A	A T	G G	T A	T C	G A	G A	G A	A G	C C	A G	G A	C C	G A	T A	A A	G A	C C	T T	T T	G T	C G	A T	A A	T T	C T	G G	T T	T T	G G	C C	T C	T T	C T	T C
		12	3F2-S152	A T	T C	G A	G C	C A	C A	A A	G T	A T	G C	G G	A T	T T	A G	T A	T C	G A	A A	G A	A A	T C	A A	G G	T C	G G	T A	C A	G A	G C	C T	T C	G T	C G	T T	A G	C T	C C	G G	C T	C T	G A	C C	T C	G T	C T	C C
		13	3F2-N143	T T	T T	A A	G G	A A	A A	A A	C T	A A	C C	G G	A A	A T	A G	A A	T T	G G	G A	G G	A A	T C	A A	G G	T C	G A	T T	C A	A A	G C	T T	T C	G G	G G	A T	A A	T T	C C	G G	C T	C C	A A	T C	T C	G T	C T	C C
		14	3F2-N140	T T	T T	A A	C C	A A	A A	A G	C G	A T	C C	G A	A A	T T	A G	T T	C C	A A	A A	A A	A G	C C	A G	G A	C C	G G	A A	A A	G A	G C	C T	T C	G T	C G	T T	A A	T T	C C	G G	C C	C C	A A	T C	C C	G T	C C	T T
		15	3F2-N124	A T	T C	G A	G C	C A	C A	A G	C G	A T	C C	G A	A A	T T	A G	T A	T C	G A	A A	G A	A A	T C	A A	G G	T C	G G	T A	C A	G A	G C	C T	T C	G T	C G	T T	A G	C T	C T	G G	C C	C C	A A	T C	T C	T T	C T	T C
		16	3F2-S433	T T	T T	A A	C C	C C	C C	A G	G G	T T	G C	G A	A T	A T	A G	A A	T T	G G	G A	G G	A A	T C	A A	G G	T C	G A	T T	C A	A A	G C	T T	T C	G G	G G	A T	A G	C T	C T	A G	T T	T T	G G	C C	T T	G T	C T	C C
		17	3F2-N160	A T	T C	G A	G C	C A	C A	A G	G G	T T	G C	G A	A T	T T	G G	T A	T C	G A	A A	G A	A A	T C	A A	G G	T C	G G	T A	C A	G G	C C	C T	T T	T T	C C	T T	G G	C C	T T	G G	T T	T T	G G	C C	T T	G G	C C	T C
		18	3F2-S156	T T	T T	A A	C C	C C	C C	A G	G G	T T	G C	G A	A A	A T	G G	T T	C C	A A	A A	A A	A G	C C	A G	G A	C C	G G	T A	A A	G A	C C	T T	T T	G T	C G	A T	A G	C T	C T	A G	T T	T T	G G	C C	T C	T T	C T	T C
		19	3F2-N153	T T	T T	A A	C C	C C	C C	A G	C G	A T	C C	G A	A A	T T	A G	T T	C C	A A	A A	A A	A G	C C	A G	G A	C C	G G	A A	A A	G A	G C	C T	T C	G T	C G	T T	A G	C T	C C	G G	C T	C T	G A	T C	T T	G T	C T	C C
		20	3F2-N149	A T	T C	G A	G C	C C	C C	A G	G G	T T	G C	G A	A T	A T	A G	A A	T T	G G	G A	G G	A A	T C	A A	G G	T C	G A	T T	C A	A A	G C	T T	T C	G G	G G	A T	A A	T T	C C	G G	T T	C T	G A	T C	T C	T T	C T	C C
		21	3F2-N142	A A	C C	G G	G G	A A	A A	A A	G G	T T	G C	G A	A T	A T	A G	A A	T T	G G	G A	G G	A A	T C	A A	G G	T C	G A	T T	C A	A A	G C	T T	T C	G G	G G	A T	A A	T T	C C	G G	C C	T T	G G	C C	T T	G T	C T	C C
		22	3F2-N139	T T	T T	A A	C C	C C	C C	A A	G T	A T	C C	G G	A A	T T	A G	T A	T C	G A	A A	G A	A A	T C	A A	G G	T C	G G	T A	C A	G A	G C	C T	T C	G T	C G	T T	A A	T T	C C	G G	T T	T T	G G	C C	T T	G T	C T	C C
		23	3F2-N122	A T	T C	G A	G G	C A	C A	A A	G G	T T	G C	G A	A T	T T	A G	T A	T C	G A	A A	G A	A A	T C	A A	G G	T C	G G	T A	C A	G A	G C	C T	T C	G T	C G	T T	A G	C T	C T	G G	C C	C C	A A	T C	C C	G T	C C	T T
		24	3F2-N862	A T	T C	G G	G C	C A	C A	A A	C T	A A	C C	G G	A A	A T	G G	T A	T C	G A	G A	G A	A G	C C	A G	G A	C C	G A	T A	A A	G A	C C	T T	T T	G T	C G	A T	A G	C T	T T	A G	C T	C T	G A	C C	T C	G T	C C	T T
		25	3F2-N164	A T	T C	G G	G C	C A	C A	A A	G G	T T	G C	G A	A T	T T	A G	T A	T C	G A	A A	G A	A A	T C	A A	G G	T C	G G	T A	C A	G A	G C	C T	T C	G T	G G	A T	A A	T T	C C	A G	T T	T T	G G	T C	C C	G T	C C	T T
		26	3F2-S159	A T	T C	G A	C C	C C	C C	A G	C G	A T	C C	G A	A A	T T	A G	T A	T C	G A	A A	G A	A A	T C	A A	G G	T C	G G	T A	C A	G A	G C	C T	T C	G T	C G	T T	A G	C T	C T	A G	C T	T T	G G	C C	T T	G G	C C	T C
		27	3F2-N166	T T	T T	A A	G C	A A	A A	A A	C T	A A	C C	G G	A A	A T	G G	T A	T C	G A	G A	G A	A G	C C	A G	G A	C C	G A	T A	A A	G A	C C	T T	T T	G T	C G	A T	A G	C T	C T	A G	C T	C T	G A	T C	C C	G T	C C	T T
		28	3F2-N148	A T	T C	G A	G C	C A	C A	A A	G T	A T	G C	G G	A T	A T	G G	T A	T C	G A	G A	G A	A G	C C	A G	G A	C C	G A	T A	A A	G A	C C	T T	T T	G T	C G	A T	A G	C T	C T	A G	C T	C T	G A	C C	T C	G T	C C	T T
		29	3F2-N144	A A	C C	G G	G G	C A	C A	A G	G G	T T	G C	G A	A T	T T	A G	T A	T C	A A	A A	A A	A G	C C	A G	G A	C C	G G	T A	C A	G A	G C	C T	T C	G T	C G	T T	A G	C T	C T	G G	C C	C C	A A	T C	C C	G T	C C	T T
		30	3F2-S163	A T	T C	G A	G C	C C	C C	A G	NA	NA	G C	G A	A T	NA	A G	T A	T C	G A	NA	G A	A A	T C	A A	G G	T C	G G	T A	C A	G A	G C	C T	T C	G T	C G	T T	A G	C T	C C	G G	C C	C C	NA	T C	NA	G T	NA	NA
		31	3F2-N123	A T	T C	G A	G C	C A	C A	A G	C G	A T	C C	G A	A A	T T	G G	T T	C C	A A	A A	A A	A G	C C	A G	G A	C C	G G	A A	A A	G G	C C	C T	T T	T T	C C	T T	A G	C T	C T	A G	C C	C C	A A	T C	C C	G T	C C	T T
		32	3F2-N126	A T	T C	G A	G C	C A	C A	A A	G T	A T	G C	G G	A T	T T	G G	T T	C C	A A	A A	A A	A G	C C	A G	G A	C C	G G	A A	A A	G G	C C	C T	T T	T T	C C	T T	G G	C C	T T	A G	C C	C C	A A	T C	C C	G T	C T	C C
		33	3F2-N130	A T	T C	G A	C C	C C	C C	A G	G G	T T	G C	G A	A T	T T	G G	T A	C C	A A	A A	A A	A G	C C	A G	G A	C C	G G	A A	A A	G G	C C	C T	T T	T T	C C	T T	G G	C C	C T	G G	C T	C T	G A	T C	T C	T T	C T	T C
		34	3F2-N168	T T	T T	A A	C C	C C	C C	A G	G G	T T	G C	G A	A T	T T	G G	T T	C C	A A	A A	A A	A G	C C	A G	G A	C C	G G	A A	A A	G G	C C	C T	T T	T T	C C	T T	G G	C C	T T	G G	C T	C T	G A	T C	T C	T T	C T	T C
		35	3F2-S153	T T	T T	G A	G C	C A	C A	A A	C T	A A	C C	G G	A A	T T	G G	T T	C C	A A	A A	A A	A G	C C	A G	G A	C C	G G	A A	A A	G G	C C	C T	T T	T T	C C	T T	A G	C T	C T	A G	C C	C C	A A	T C	C C	G T	C C	T T
		36	3F2-N145	A T	T C	G A	G C	C A	C A	A A	C T	A A	C C	G G	A A	A T	G G	A A	T T	G G	G A	G G	A A	T C	A A	G G	T C	0 0	T T	C A	G A	C C	T T	T T	G T	C G	A T	A G	C T	C T	A G	C T	T T	G G	C C	T C	T T	C T	T C
		37	3F2-S432	A T	T C	A A	C C	C C	C C	A G	G G	T T	G C	G A	A A	T T	A G	T A	T C	G A	A A	G A	A A	T C	A A	G G	T C	G G	T A	C A	G A	G C	C T	T C	G G	G G	A T	A G	C T	C T	A G	C C	C C	A A	T C	C C	G T	C C	T T
		38	3F2-S157	T T	T T	A A	C C	C C	C C	A G	G G	T T	G C	G A	A A	T T	A G	T A	T C	G A	A A	G A	A A	T C	A A	G G	T C	G G	T A	C A	G A	G C	C T	T C	G T	C G	T T	A G	C T	C T	A G	C T	C T	G A	C C	T C	G G	C C	T C
		39	3F2-N162	T T	T T	A A	G C	C A	C A	A G	C G	A T	C C	G A	A A	A T	G G	T A	T C	G A	G A	G A	A G	C C	A G	G A	C C	G A	T A	A A	G A	C C	T T	T T	G T	C G	A T	A G	C T	C T	A G	T T	T T	G G	C C	T T	G G	C C	T C
		40	3F2-N154	T T	T T	A A	C C	C C	C C	A G	G G	T T	G C	G A	A T	A T	G G	T A	T C	G A	G A	G A	A G	C C	A G	G A	C C	G A	T A	A A	G A	C C	T T	T T	G T	C G	A T	A A	T T	C C	G G	T T	C T	G A	C C	C C	G T	C C	T T
		41	3F2-N146	A T	T C	G A	G C	C A	C A	A G	G G	T T	G C	G A	A T	A T	G G	T A	T C	G A	G A	G A	A G	C C	A G	G A	C C	G A	T A	A A	G A	C C	T T	T T	G T	C G	A T	A G	C T	C T	A G	T T	C T	G A	T C	T C	G T	C C	T T
		42	3F2-S162	A T	T C	G A	G C	C A	C A	A G	C G	A T	C C	G A	A A	T T	G G	T T	C C	A A	A A	A A	A G	C C	A G	G A	C C	G G	A A	A A	G G	C C	C T	T T	T T	C C	T T	A G	C T	C T	G G	C C	C C	A A	T C	C C	G T	C C	T T
		43	3F2-N134	T T	T T	G A	G C	C A	C A	A A	G T	A T	G C	G G	A T	T T	A G	T A	T C	G A	A A	G A	A A	T C	A A	G G	T C	G G	T A	C A	G A	G C	C T	T C	G T	C G	T T	A G	C T	C C	G G	T T	T T	G G	C C	T T	G T	C T	C C
		44	3F2-N770	A A	C C	G G	C C	C C	C C	A G	G G	T T	G C	G A	A T	T T	A G	T A	T C	G A	A A	G A	A A	T C	A A	G G	T C	G G	T A	C A	G A	G C	C T	T C	G T	C G	T T	A G	C T	C T	G G	C C	C T	G A	C C	T C	G G	C C	T C
		45	3F2-N782	T T	T T	A A	C C	C C	C C	A G	G G	T T	G C	G A	A A	A T	G G	T A	T C	G A	G A	G A	A G	C C	A G	G A	C C	G A	T A	A A	G A	C C	T T	T T	G T	C G	A T	A G	C T	T T	A G	C T	C T	G A	C C	T T	G T	C T	C C
		46	3F2-N790	A T	T C	G A	G C	C A	C A	A G	C G	A T	C C	G A	A A	A T	A G	A A	T T	G G	G A	G G	A A	T C	A A	G G	T C	G A	T T	C A	A A	G C	T T	T C	G G	G G	A T	A A	T T	C C	G G	C C	C C	A A	T C	C C	G T	C C	T T
		47	3F2-N794	A T	T C	G A	G C	C A	C A	A G	C G	A T	C C	G A	A A	T T	A G	T T	C C	A A	A A	G A	A A	T C	A A	G G	T C	G G	T A	C A	G A	G C	C T	T C	G T	C G	T T	A G	C T	C T	G G	C T	C T	G A	C C	T T	G G	C C	T C
		48	3F2-N766	A A	C C	G G	G G	C A	C A	A A	G T	A T	G C	G G	A T	A T	G G	T A	T C	G A	G A	G A	A G	C C	A G	G A	C C	G A	T A	A A	G A	C C	T T	T T	G T	C G	A T	A G	C T	T T	A G	C T	C T	G A	T C	T T	G T	C T	C C
		49	3F2-S379	T T	T T	A A	C C	C A	C A	A G	C G	A T	C C	G A	A A	T T	G G	T T	C C	A A	A A	A A	A G	C C	A G	G A	C C	G G	A A	A A	G G	C C	C T	T T	T T	C G	A T	A G	C T	C T	A G	C T	C T	G A	C C	T C	G G	C C	T C
		50	3F2-N774	A T	T C	G A	G C	C A	C A	A G	C G	A T	C C	G A	A A	A T	A G	A A	T T	G G	G A	G G	A A	T C	A A	G G	T C	G A	T T	C A	A A	G C	T T	T C	G G	G G	A T	A G	C T	C T	G G	C T	C T	G A	T C	T C	G T	C C	T T
		51	3F2-N551	A T	T C	A A	C C	C C	C C	A G	G G	T T	G C	G A	A T	T T	G G	T T	C C	A A	A A	A A	A G	C C	A G	G A	C C	G G	A A	A A	G G	C C	C T	T T	T T	C C	T T	A G	C T	C C	G G	T T	T T	G A	T C	T C	G G	C C	T C
		52	3F2-N783	T T	T T	A A	C C	C C	C C	A G	G G	T T	G C	G A	A T	A T	A G	A A	T T	G G	G A	G G	A A	T C	A A	G G	T C	G A	T T	C A	A A	G C	T T	T C	G G	G G	A T	G G	C C	T T	A G	C C	C T	G A	C C	T C	G G	C C	T C
		53	3F2-S381	A A	C C	G G	G G	C A	C A	A G	G G	T T	G C	G A	A T	T T	G G	T T	C C	A A	A A	A A	A G	C C	A G	G A	C C	G G	A A	A A	G G	C C	C T	T T	T T	C C	T T	A G	C T	C T	A G	C T	C T	G A	T C	T C	T T	C T	T C
		54	3F2-N791	A T	T C	G A	G C	C A	C A	A G	C G	A T	C C	G A	A A	T T	G G	T T	C C	A A	A A	A A	A G	C C	A G	G A	C C	G G	A A	A A	G G	C C	C T	T T	T T	C C	T T	G G	C C	C T	G G	C T	C T	G A	T C	T C	T T	C T	T C
		55	3F2-S359	0 0	T C	0 0	G C	C A	C A	0 0	C G	A T	NA	G A	NA	NA	G G	T T	C C	A A	A A	A A	A G	C C	A G	G A	C C	G G	A A	A A	NA	C C	C T	T T	NA	NA	0 0	0 0	0 0	NA	A G	NA	C T	G A	T C	T C	NA	C T	T C
		56	3F2-N762	T T	T T	A A	G C	C A	C A	A G	C G	A T	C C	G A	A A	A T	G G	T A	T C	G A	G A	G A	A G	C C	A G	G A	C C	0 0	T A	A A	G A	C C	T T	T T	G T	C G	A T	A G	C T	C T	G G	T T	T T	G G	C C	T T	G T	C T	C C
		57	3F2-S353	A T	T C	G A	G C	C A	C A	A A	G T	A T	G C	G G	A T	T T	G G	T A	T C	G A	A A	G G	A A	T C	A A	G G	T C	G G	T A	C A	G G	C C	C T	T T	T T	C C	T T	A G	C T	C T	A G	C T	C T	G A	C C	T C	G T	C C	T T
		58	3F2-N858	A T	T C	G A	G C	C A	C A	A A	G T	A T	G C	G G	A T	A T	A G	A A	T T	G G	G A	G G	A A	T C	A A	G G	T C	G A	T T	C A	A A	G C	T T	T C	G G	G G	A T	0 0	T T	C T	A G	C T	C T	G A	C C	T T	G T	C T	C C
		59	3F2-N775	T T	T T	A A	C C	C C	C C	A G	G G	T T	G C	G A	A T	A T	G G	T A	T C	G A	G A	G A	A G	C C	A G	G A	C C	G A	T A	A A	G A	C C	T T	T T	G T	C G	A T	A G	C T	T T	A G	C C	C C	A A	T C	C C	G T	C C	T T
		60	3F2-N779	A T	T C	G A	G C	C A	C A	A G	G G	T T	G C	G A	A T	T T	G G	T A	T C	G A	G A	G A	A G	C C	A G	G A	C C	G A	T A	A A	G G	C C	C T	T T	T T	C C	T T	G G	C C	C T	G G	C T	C T	G A	C C	T C	G T	C T	C C
		61	3F2-N788	A A	C C	G G	G G	A A	A A	A A	C T	A A	C C	G G	A T	A T	G G	T T	C C	A A	A A	A A	A G	C C	A G	G A	C C	G G	A A	A A	G A	C C	T T	T T	G T	C G	A T	A G	C T	C T	A G	C T	C T	G A	T C	T C	T T	C T	T C
		62	3F2-S357	A T	T C	G G	G G	A A	A A	A A	C T	A A	C C	G G	A A	T T	A G	T A	T C	G A	A A	G A	A A	T C	A A	G G	T C	G G	T A	C A	G A	G C	C T	T C	G T	C G	T T	A G	C T	C T	G G	C C	C C	A A	T C	C C	T T	C T	T C
		63	3F2-N795	A T	T C	G A	G G	A A	A A	A A	C T	A A	C C	G G	A A	T T	G G	T T	C C	A A	A A	A A	A G	C C	A G	G A	C C	G G	A A	A A	G G	C C	C T	T T	T T	C C	T T	G G	C C	T T	A G	C T	C T	G A	T C	T C	T T	C T	T C
		64	3F2-N767	T T	T T	A A	0 0	C C	C C	A G	G G	NA	G C	G A	A T	T T	G G	0 0	C C	A A	A A	A A	A G	C C	A G	G A	C C	G G	NA	A A	G G	C C	C T	T T	T T	C C	T T	G G	C C	T T	A G	T T	T T	G G	C C	T C	G G	C C	T C
		65	3F2-S358	A T	T C	G A	G G	A A	A A	A A	C T	A A	C C	G G	A A	T T	G G	T A	T C	G A	A A	G A	A A	T C	A A	G G	T C	G G	T A	C A	G G	C C	C T	T T	T T	C C	T T	G G	C C	T T	G G	C T	C T	G A	T C	C C	G T	C C	T T
		66	3F2-N776	A A	C C	G G	0 0	C A	C A	A G	C G	A T	C C	G A	A A	A T	G G	T A	T C	G A	G A	G A	A G	C C	A G	G A	C C	0 0	T A	A A	G A	C C	T T	T T	G T	C G	A T	A G	C T	C T	A G	C C	C C	A A	T C	C C	G T	C C	T T
		67	3F2-S380	A T	T C	G A	C C	C C	C C	A G	G T	A T	G C	G G	A T	A T	A G	A A	T T	G G	G A	G G	A A	T C	A A	G G	0 0	G A	T T	C A	A A	G C	T T	T C	G G	NA	A T	A A	T T	T T	A G	C C	C T	G A	T C	T C	T T	C T	T C
		68	3F2-N785	T T	T T	A A	G C	C A	C A	A G	G G	T T	G C	G A	A T	A T	A G	A A	T T	G G	G A	G G	A A	T C	A A	G G	0 0	0 0	T T	C A	A A	G C	T T	T C	G G	G G	A T	0 0	T T	C T	G G	C C	C C	A A	T C	C C	G T	C C	T T
		69	3F2-S382	A T	T C	G A	G C	C A	C A	A G	G G	NA	G C	G A	A T	T T	A G	T A	C C	A A	A A	A A	A G	C C	A G	G A	C C	G G	A A	A A	G A	G C	C T	T C	G T	C G	T T	A G	C T	C C	G G	C T	C T	G A	C C	C C	G T	C C	T T
		70	3F2-N763	0 0	C C	G A	0 0	A A	A A	A G	G G	T T	G C	G A	A T	A T	G G	T A	T C	G A	G A	G A	A G	C C	A G	G A	T C	G G	T A	A A	G A	C C	T T	T T	T T	C C	T T	0 0	0 0	T T	A G	T T	T T	G G	C C	T C	G T	C C	T T
		71	3F2-N768	A T	T C	G A	G C	C A	C A	A A	C T	A A	C C	G G	A A	T T	G G	T A	T C	G A	A A	G A	A A	T C	A A	G G	T C	G G	A A	A A	G G	C C	C T	T T	T T	C C	T T	G G	C C	T T	G G	T T	T T	G G	C C	C C	G T	C C	T T
		72	3F2-N771	A T	T C	G A	G C	C A	C A	A A	G T	A T	G C	G G	A T	T T	G G	T T	C C	A A	A A	A A	A G	C C	A G	G A	C C	G G	A A	A A	G G	C C	C T	T T	T T	C C	T T	G G	C C	T T	G G	C T	C C	A A	T C	C C	T T	C T	T C
		73	3F2-S362	A T	T C	A A	C C	C A	C A	A G	C G	A T	C C	G A	A A	T T	A G	T A	T C	G A	A A	G A	A A	T C	A A	G G	T C	G G	T A	C A	G A	G C	C T	T C	G T	C G	T T	A A	T T	C C	G G	C T	C T	G A	C C	T C	G G	C C	T C
		74	3F2-N780	T T	T T	A A	C C	C C	C C	A A	G T	A T	G C	G G	A T	A T	A G	T A	T C	G A	G A	G A	A G	C C	A G	G A	C C	G A	T A	A A	A A	G C	T T	T C	G G	G G	A T	A A	T T	C T	G G	C T	C T	G A	T C	T C	G T	C T	C C
		75	3F2-N789	A A	NA	G G	G G	C A	C A	A G	C G	A T	C C	G A	A A	NA	G G	T T	C C	A A	A A	A A	A G	C C	A G	G A	C C	G G	A A	A A	G G	C C	C T	T T	T T	C G	T T	A G	C T	C T	G G	C T	C T	G A	T C	T C	G T	C C	T T
		76	3F2-N792	A T	T C	G A	G C	C A	C A	A A	G T	A T	G C	G G	A T	A T	A G	A A	T T	G G	G A	G G	A A	T C	A A	G G	T C	G A	T T	C A	A A	G C	T T	T C	G G	G G	A T	A A	T T	C C	G G	C C	C C	G A	T C	T C	T T	C T	T C
		77	3F2-S383	A A	C C	G G	G G	A A	A A	A G	C G	A T	C C	G A	A A	T T	G G	T T	C C	A A	A A	A A	A G	C C	A G	G A	C C	G G	A A	A A	G G	C C	C T	T T	T T	C C	T T	A G	C T	C C	G G	C T	C T	G A	T C	C C	G T	C C	T T
		78	3F2-N769	A A	C C	G G	G G	A A	A A	A A	C T	A A	C C	G G	A A	A T	G G	T A	T C	G A	G A	G A	A G	C C	A G	G A	C C	G A	T A	A A	G A	C C	T T	T T	G T	C G	A T	A G	C T	C T	G G	C T	C T	G A	C C	T C	G G	C C	T C
		79	3F2-N772	A A	C C	G G	G G	A A	A A	A A	C T	A A	C C	G G	A A	T T	G G	T T	C C	A A	A A	A A	A G	C C	A G	G A	C C	G G	A A	A A	G G	C C	C T	T T	T T	C C	T T	G G	C C	T T	A G	C T	C T	G A	T C	T C	G T	C T	NA
		80	3F2-N777	T T	T T	G A	G C	C A	C A	A A	NA	NA	C C	G G	A A	T T	G G	T T	C C	A A	A A	A A	A G	C C	A G	G A	C C	G G	A A	A A	G G	C C	C T	T T	T T	C C	T T	G G	C C	T T	A G	C T	T T	G G	C C	NA	T T	C T	T C
		81	3F2-N781	T T	T T	A A	C C	C C	C C	A A	G T	A T	G C	G G	A T	T T	G G	T T	C C	A A	A A	A A	A G	C C	A G	G A	C C	G G	A A	A A	G G	C C	C T	T T	G T	C G	A T	A G	C T	C T	A G	C C	C C	A A	T C	C C	G T	C C	T T
		82	3F2-S356	A T	T C	G A	G C	C A	C A	A A	G T	A T	G C	G G	A T	T T	G G	T T	C C	A A	A A	A A	A G	C C	A G	G A	C C	G G	A A	A A	G G	C C	C T	T T	T T	C C	T T	G G	C C	T T	A G	T T	T T	G G	C C	T T	G T	C T	C C
		83	3F2-N793	T T	T T	A A	C C	C C	C C	A G	G G	NA	G C	G A	A T	A T	G G	T A	T C	G A	G A	G A	A G	C C	A G	G A	C C	0 0	T A	A A	G A	C C	T T	T T	G T	C C	T T	G G	C C	T T	A G	T T	C T	G A	C C	T C	G T	C C	T T
		84	3F2-N797	A T	T C	G A	G C	C A	C A	A G	C G	A T	C C	G A	A A	A T	A G	T A	T C	G A	G A	G A	A G	C C	A G	G A	C C	0 0	T A	A A	A A	G C	T T	T C	G G	NA	A T	0 0	0 0	C T	A G	C T	C T	G A	T C	T C	T T	C T	T C
		85	3F2-N476		T T			C C	C C		G G	T T	G C	G A	A T	T T	G G		T C	G A	A A	G A	A A	T C	A A	G G			T A	C A	G G	C C	C T	T T	T T	C C				T T	A G	C T	C C	A A	T C	C C	G T	C C	T T
		86	3F2-N578	A A	C C	G G	G G	C A	C A	A G	C G	A T	C C	G A	A A	T T	A G	T T	C C	G A	A A	G A	A A	T C	A A	G G	T C	G G	T A	C A	G A	G C	C T	T C	G T	G G	A T	0 0	T T	C C	G G	C T	C T	G A	T C	T C	T T	C T	T C
		87	3F2-N531	T T	T T	A A	C C	C C	C C	A A	C T	A A	C C	G G	A A	A T	G G	T A	T C	G A	G A	G A	A G	C C	A G	G A	C C	G A	T A	A A	G A	C C	T T	T T	G T	C G	A T	A G	C T	C T	A G	C T	C T	G A	T C	T C	T T	C T	T C
		88	3F2-S283	T T	T T	A A	C C	C C	C C	A G	G T	A T	G C	G G	A T	T T	A G	T A	T C	G A	A A	G A	A A	T C	A A	G G	T C	G G	T A	C A	G A	G C	C T	T C	G T	C G	T T	A G	C T	C T	A G	C T	C T	G A	C C	T C	G G	C C	T C
		89	3F2-N506	T T	T T	A A	0 0	C A	C A	A G	C G	A T	C C	G A	A A	A T	G G	T A	T C	G A	G A	G A	A G	C C	A G	G A	0 0	G A	T A	A A	G A	C C	T T	T T	G T	C G	A T	A G	C T	C T	A G	C C	C C	A A	T C	C C	G T	C C	T T
		90	3F2-N512	A T	T C	G A	G C	C A	C A	A G	C G	A T	C C	G A	A A	T T	G G	T T	C C	A A	A A	A A	A G	C C	A G	G A	C C	G G	A A	A A	G G	C C	C T	T T	T T	C C	T T	G G	C C	T T	A G	C C	C C	A A	T C	C C	G T	C C	T T
		91	3F2-S280		T C			C A	C A		G G	T T	G C	G A	A T	A T	G G		T T	G G	G A	G G	A A	T C	A A	G G			T T	C A	G A	C C	T T	T T	G T	C G				C T	A G	T T	T T	G G	C C	T C	T T	C T	T C
		92	3F2-N453	T T	T T	A A	G C	C A	C A	A A	G G	T T	G C	G A	A T	T T	G G	T T	C C	A A	A A	A A	A G	C C	A G	G A	C C	G G	A A	A A	G G	C C	C T	T T	T T	C C	T T	A A	T T	C C	G G	C T	C C	A A	T C	C C	G T	C C	T T
		93	3F2-N454	A A	C C	G G	G G	A A	A A	A A	C T	A A	C C	G G	A A	T T	G G	T A	T C	G A	G A	G A	A G	C C	A G	G A	0 0	G A	T A	A A	G G	C C	C T	T T	T T	C C	T T	G G	C C	T T	A G	C T	C T	G A	T C	T C	T T	C T	T C
		94	3F2-S281		T T			C C	C C		G G	T T	G C	G A	A T	T T	G G		C C	A A	A A	A A	A G	C C	A G	G A			A A	A A	G G	C C	C T	T T	T T	C C				C T	G G	T T	T T	G G	C C	T C	T T	C T	T C
		95	3F2-S307	A T	T C	G A	G C	C A	C A	A A	G G	T T	G C	G A	A T	A T	A G	A A	T T	G G	G A	G G	A A	T C	A A	G G	0 0	G A	T T	C A	A A	G C	T T	T C	G G	G G	A T	0 0	T T	C C	G G	C T	C T	G A	T C	T C	T T	C T	T C
		96	3F2-N530	A T	T C	G A	G C	C C	C C	A G	C G	A T	C C	G A	A A	A T	A G	T T	C C	G A	A A	G A	A A	T C	A A	G G	0 0	G G	T A	C A	A A	G C	T T	T C	G G	G G	A T	A A	T T	C C	A G	C T	C T	G A	T C	T C	T T	C T	T C
		97	3F2-N855	A A	C C	G G	G G	A A	A A	A A	G T	A T	G C	G G	A T	T T	A G	T A	T C	G A	A A	G A	A A	T C	A A	G G	T C	G G	T A	C A	G A	G C	C T	T C	G T	C G	T T	A G	C T	T T	A G	C C	C C	A A	T C	C C	G T	C C	T T
		98	3F2-S286	A T	T C	G A	G C	C A	C A	A G	C G	A T	C C	G A	A T	T T	A G	T A	T C	G A	A A	G A	A A	T C	A A	G G	T C	G G	T A	C A	G A	G C	C T	T C	G G	G G	A T	A A	T T	C C	G G	T T	T T	G G	C C	T T	T T	C T	T C
		99	3F2-N515		T C			A A	A A		G T	A T	G C	G G	A T	T T	G G		C C	A A	A A	A A	A G	C C	A G	G A			A A	A A	G G	C C	C T	T T	T T	C C				C T	A G	C T	C T	G A	C C	T C	G T	C T	C C
		100	3F2-N522	T T	T T	A A	C C	C C	C C	A G	G T	A T	G C	G G	A T	A T	G G	T A	T C	G A	G A	G A	A G	C C	A G	G A	C C	G A	T A	A A	G A	C C	T T	T T	G T	C G	A T	G G	C C	T T	A G	C C	C T	G A	C C	C C	G T	C C	T T
		101	3F2-N455	A T	T C	G A	G C	C A	C A	A A	G T	A T	G C	G G	A T	A T	G G	T A	T C	G A	G A	G A	A G	C C	A G	G A	C C	G A	T A	A A	G A	C C	T T	T T	G T	C G	A T	A G	C T	C T	G G	C T	C T	G A	T C	T C	G T	C T	C C
		102	3F2-N478	A T	T C	G A	G C	C A	C A	A G	G G	T T	G C	G A	A T	A T	A G	A A	T T	G G	G A	G G	A A	T C	A A	G G	0 0	G A	T T	C A	A A	G C	T T	T C	G G	G G	A T	A G	C T	C T	G G	C C	C C	A A	T C	C C	G T	C C	T T
		103	3F2-N458	A T	T C	G A	C C	C C	C C	A G	G G	T T	G C	G A	A T	T T	A G	T A	T C	G A	A A	G A	A A	T C	A A	G G	0 0	G G	T A	C A	G A	G C	C T	T C	G T	C G	T T	G G	C C	T T	A G	C C	C C	A A	T C	C C	G T	C C	T T
		104	3F2-S282	A A	C C	G G	G G	A A	A A	A A	G T	A T	G C	G G	A T	T T	G G	T T	C C	A A	A A	A A	A G	C C	A G	G A	C C	G G	A A	A A	G G	C C	C T	T T	T T	C C	T T	G G	C C	T T	A G	C T	C T	G A	T C	T C	T T	C T	T C
		105	3F2-N503	T T	T T	A A	C C	C C	C C	A G	G G	T T	G C	G A	A T	A T	A G	A A	T T	G G	G A	G G	A A	T C	A A	G G	T C	0 0	T T	C A	A A	G C	T T	NA	G T	C G	A T	A G	C T	C T	A G	C T	C T	G A	T C	C C	G T	C C	T T
		106	3F2-N507	T T	T T	A A	C C	C C	C C	A A	G T	A T	G C	G G	A T	T T	G G	T T	C C	A A	A A	A A	A G	C C	A G	G A	C C	G G	A A	A A	G G	C C	C T	T T	T T	C C	T T	A G	C T	C T	G G	C C	C C	A A	T C	C C	G T	C C	T T
		107	3F2-N511	A T	T C	G A	C C	C C	C C	A G	G G	T T	G C	G A	A T	A T	G G	T A	T C	G A	G A	G A	A G	C C	A G	G A	C C	G A	T A	A A	G A	C C	T T	T T	G T	C G	A T	A G	C T	C T	A G	T T	T T	G G	C C	T T	G T	C T	C C
		108	3F2-N456	A T	T C	G G	G G	A A	A A	A A	G T	A T	G C	G G	A T	A T	A G	T A	T C	G A	G A	G A	A G	C C	A G	G A	C C	G A	T A	A A	A A	G C	T T	T C	G G	G G	A T	A G	C T	T T	A G	C T	C T	G A	C C	T C	G G	C C	T C
		109	3F2-N477	T T	T T	A A	C C	C C	C C	A A	G T	A T	G C	G G	A T	A T	G G	A A	T T	G G	G A	G G	A A	T C	A A	G G	0 0	0 0	T T	C A	G A	C C	T T	T T	G T	C G	A T	A G	C T	C C	G G	C T	C T	G G	C C	T T	G T	C T	C C
		110	3F2-457	A T	T C	G A	C C	C C	C C	A A	G T	A T	G C	G G	A T	A T	A G	A A	T T	G G	G A	G G	A A	T C	A A	G G	T C	0 0	T T	C A	A A	G C	T T	T C	G G	C G	A T	A G	C T	T T	A G	C T	C T	G A	T C	T C	T T	C T	T C
		111	3F2-N529	A A	C C	G G	G G	A A	A A	A G	C G	A T	C C	G A	A A	T T	G G	T T	C C	A A	A A	A A	A G	C C	A G	G A	C C	G G	A A	A A	G G	C C	C T	T T	T T	C C	T T	A G	C T	C T	A G	C T	C T	G A	T C	T C	T T	C T	T C
		112	3F2-N505	A A	C C	G G	G G	A A	A A	A A	C G	A T	C C	G A	A A	T T	A G	T A	T C	G A	A A	G A	A A	T C	A A	G G	T C	G G	T A	C A	G A	G C	C T	T C	G T	C G	T T	A A	T T	C T	A G	C C	C C	A A	T C	C C	G T	C C	T T
		113	3F2-N508	A T	T C	G A	G C	C A	C A	A A	C T	A A	C C	G G	A A	T T	G G	T A	T C	G A	A A	A A	A G	C C	A G	G A	C C	G G	A A	A A	G G	C C	C T	T T	T T	C C	T T	G G	C C	C T	A G	C C	C C	A A	T C	C C	T T	C T	T C
		114	3F2-N500	T T	T T	A A	G C	C A	C A	A G	G G	T T	G C	G A	A T	A T	G G	T A	T C	G A	G A	G A	A G	C C	A G	G A	C C	G A	T A	A A	G A	C C	T T	T T	T T	C C	T T	G G	C C	T T	A G	C C	C C	A A	T C	T C	T T	C T	T C
		115	3F2-N517	T T	T T	A A	C C	C C	C C	A G	C G	A T	C C	G A	A A	A T	A G	A A	T T	G G	G A	G G	A A	T C	A A	G G	T C	0 0	T T	C A	A A	G C	T T	T C	G G	C G	A T	A G	C T	C T	A G	C C	C C	A A	T C	C C	G T	C C	T T
		116	3F2-S287	T T	T T	A A	C C	C C	C C	A A	C T	A A	C C	G G	A A	T T	A G	T T	C C	A A	A A	A A	A G	C C	A G	G A	C C	G G	A A	A A	G A	G C	C T	T C	G T	G G	A T	A A	T T	C C	G G	C T	C T	G A	C C	C C	G T	C C	T T
		117	3F2-N526	A T	T C	G A	G C	A A	A A	A G	C G	A T	C C	G A	A A	A T	G G	T A	T C	G A	G A	G A	A G	C C	A G	G A	0 0	G A	T A	A A	G A	C C	T T	T C	G G	G G	A T	A G	C T	C T	G G	C T	C C	A A	T C	T C	T T	C T	T C
		118	3F2-N499	A A	C C	G G	G G	C A	C A	A G	C G	A T	C C	G A	A A	A T	A G	0 0	T C	G A	A A	G A	A A	T C	A A	G G	0 0	G G	T A	C A	A A	G C	T T	T C	G G	G G	A T	A A	T T	C C	G G	C T	C T	A A	T C	C C	G T	C C	T T
		119	3F2-S278	T T	C C	A A	C C	A A	A A	0 0	G G	T T	G C	G A	A T	T T	A G	T A	T C	G A	A A	G A	A A	T C	A A	G G	T C	G G	T A	C A	G A	G C	C T	T C	G T	G G	T T	G G	C C	C C	G G	T T	T T	G G	C C	T T	G T	C T	C C
		120	3F2-N528	T T	T T	A A	C C	C C	C C	A G	G G	T T	G C	G A	A T	T T	A G	T T	T C	G A	A A	G A	A A	T C	A A	G G	C C	G G	T A	C A	G A	G C	C T	T T	T T	C C	T T	G G	C C	T T	A G	C C	C C	A A	T C	C C	G T	C C	T T
		121	3F2-N504	A T	T T	G A	G C	C C	C C	A G	G G	T T	G C	G A	A T	T T	G G	T A	C C	A A	A A	A A	A G	C C	A G	G A	T C	G G	A A	A A	G G	C C	C T	T T	T T	C C	T T	G G	C C	T T	A G	C T	C T	G A	T C	C C	G T	C C	T T
		122	3F2-N579		T C			C A	C A		C G	A T	C C	G A	A A	T T	A G		T C	G A	A A	G A	A A	T C	A A	G G			T A	C A	G A	G C	C T	T T	T T	C C				T T	A G	T T	C T	G A	C C	C C	G T	C C	T T
		123	3F2-S284	T T	T T	A A	C C	C C	C C	A G	G G	T T	G C	G A	A T	A T	G G	T A	C C	A A	A A	A A	A G	C C	A G	G A	T C	G G	A A	A A	G A	C C	T T	T T	G T	C G	T T	G G	C C	C T	A G	C T	C T	G A	C C	T C	G G	C C	T C
		124	3F2-N518		T T			C A	C A		G G	T T	G C	G A	A T	T T	A G		T C	G A	A A	G A	A A	T C	A A	G G			T A	C A	G A	G C	C T	T C	G T	C C				T T	A G	C C	C C	A A	T C	C C	G T	C C	T T
		125	3F2-N548	A T	T C	G A	G C	C C	C C	A G	G T	A T	G C	G G	A A	T T	A G	T T	C C	A A	A A	A A	A G	C C	A G	G A	C C	G G	A A	A A	G A	G C	C T	T C	G T	C G	T T	A G	C T	C T	A G	C T	C T	G A	T C	T C	G T	C T	C C
		126	3F2-N527	A A	C C	G G	G G	A A	A A	A G	C G	A T	C C	G A	A A	A T	G G	T A	T C	G A	G A	G A	A G	C C	A G	G A	0 0	G A	T A	A A	G A	C C	T T	T T	G T	C G	A T	A G	C T	C T	A G	C T	C T	G A	T C	C C	T T	C T	T C
		127	3F2-N502	A T	T C	G A	G C	C A	C A	A G	C G	A T	C C	G A	A A	A T	G G	A A	T T	G G	G A	G G	A A	T C	A A	G G	T C	G A	T T	C A	G A	C C	T T	T T	G T	C G	A T	0 0	T T	C C	G G	C C	C C	A A	T C	C C	G T	C C	T T
		128	3F2-N573	T T	T T	A A	C C	C C	C C	A G	G T	A T	G C	G G	A T	T T	G G	T A	T C	G A	A A	G A	A A	T C	A A	G G	0 0	G G	T A	C A	G G	C C	C T	T T	T T	C C	T T	G G	C C	T T	A G	C C	C C	A A	C C	T C	G G	C C	T C
		129	3F2-N510	T T	T T	A A	G C	C A	C A	A G	C G	A T	C C	G A	A A	A T	G G	T A	T C	G A	G A	G A	A G	C C	A G	G A	C C	G A	T A	A A	G A	C C	T T	T T	G T	C G	A T	0 0	T T	C T	G G	C T	C T	G A	T C	T C	T T	C T	T C
		130	3F2-N514	A A	C C	G G	G G	A A	A A	A G	C G	A T	C C	G A	A A	A T	A G	T A	T C	G A	G A	G A	A G	C C	A G	G A	C C	G A	T A	A A	A A	G C	T T	T C	G G	G G	A T	0 0	T T	C C	G G	C C	C C	A A	T C	T C	T T	C T	T C
		131	3F2-N572	A T	T C	G A	C C	C A	C A	A A	G T	A T	G C	G G	A T	T T	A G	T T	C C	A A	A A	A A	A G	C C	A G	G A	0 0	G G	A A	A A	G A	G C	C T	T C	G G	G G	A T	0 0	T T	C C	G G	T T	T T	G G	C C	T C	G G	C C	T C
		132	3F2-N519	A T	T C	G A	G C	C A	C A	A G	G G	T T	G C	G A	A T	T T	G G	T T	C C	A A	A A	A A	A G	C C	A G	G A	C C	G G	A A	A A	G G	C C	C T	T T	T T	C C	T T	A G	C T	C T	A G	C C	C C	A A	T C	C C	G T	C C	T T
		133	3F2-S285	T T	T T	A A	C C	C C	C C	A A	C T	A A	C C	G G	A A	A T	G G	T T	C C	A A	A A	A A	A G	C C	A G	G A	C C	G G	T A	A A	G A	C C	T T	T T	G T	C G	A T	A G	C T	C T	A G	C T	C T	G A	C C	T T	G T	C T	C C
		134	3F2-S316	A T	T C	0 0	G C	C A	C A	A A	NA	NA	NA	G G	A A	T T	A G	T A	T C	G A	A A	G A	A A	T C	A A	NA	0 0	G G	T A	C A	G A	G C	C T	T C	G T	C G	T T	A G	C T	C T	G G	C T	C T	G A	T C	C C	G T	C C	T T
		135	3F2-N737	T T	T T	A A	C C	C C	C C	A G	G G	T T	G C	G A	A T	T T	A G	T A	T C	G A	A A	G A	A A	T C	A A	G G	0 0	G G	T A	C A	G A	G C	C T	T C	G T	C G	T T	G G	C C	T T	A G	C T	C T	G A	C C	T C	G G	C C	T C
		136	3F2-S386	A T	T C	G A	G G	A A	A A	A G	C G	A T	C C	G A	A A	A T	A G	A A	T T	G G	G A	G G	A A	T C	A A	G G	0 0	G A	T T	C A	A A	G C	T T	T C	G G	G G	A T	A A	T T	C T	A G	T T	T T	G G	T C	T C	G T	C C	T T
		137	3F2-S372	T T	T T	A A	C C	C C	C C	A G	C G	A T	C C	G A	A A	T T	A G	T A	T C	G A	A A	G A	A A	T C	A A	G G	T C	G G	T A	C A	G A	G C	C T	T C	G T	C G	T T	A G	C T	C T	G G	C T	T T	G G	C C	T C	G T	C T	C C
		138	3F2-N714	T T	T T	A A	C C	C A	C A	A A	C T	A A	C C	G G	A A	A T	A G	A A	T T	G G	G A	G G	A A	T C	A A	G G	T C	0 0	T T	C A	A A	G C	T T	T C	G G	G G	A T	A A	T T	C T	A G	T T	T T	G A	C C	C C	G T	C C	T T
		139	3F2-N754	T T	T T	A A	G C	C A	C A	A G	C G	A T	C C	G A	A A	A T	G G	T A	T C	G A	G A	G A	A G	C C	A G	G A	C C	G A	T A	A A	G A	C C	T T	T T	G T	C G	A T	A G	C T	C T	A G	C C	C C	A A	T C	C C	G T	C C	T T
		140	3F2-N757	A A	C C	G G	G G	A A	A A	A G	C G	A T	C C	G A	A A	A T	A G	A A	T T	G G	G A	G G	A A	T C	A A	G G	T C	G A	T T	C A	A A	G C	T T	T C	G G	G G	A T	A A	T T	T T	A G	T T	T T	G G	C C	T T	T T	C T	T C
		141	3F2-S351	A T	T C	G A	G C	C A	C A	A G	C G	A T	NA	G A	A A	T T	A G	T A	T C	G A	A A	G A	A A	T C	A A	G G	T C	G G	T A	C A	G A	G C	C T	T C	G T	C G	0 0	A G	C T	C T	G G	C T	C T	G A	T C	T C	G G	C C	T C
		142	3F2-N586	T T	T T	A A	C C	C C	C C	A G	NA	NA	G C	G A	A T	T T	A G	T A	T C	G A	A A	NA	A A	T C	A A	G G	T C	G G	T A	C A	G A	G C	C T	T C	G T	C G	T T	A G	C T	C T	G G	C T	T T	G G	C C	NA	NA	C T	T C
		143	3F2-N739		T C			C A	C A		C G	A T	C C	G A	A A	T T	A G		NA	NA	A A	A A	A G	C C	A G	G A			NA	A A	G G	C C	C T	T T	T T	C C				T T	A G	C C	C C	NA	T C	NA	G T	C C	T T
		144	3F2-S387	A T	T C	G A	G C	C A	C A	A G	G T	A T	G C	G G	A T	T T	A G	T A	T C	G A	A A	G A	A A	T C	A A	G G	T C	G G	T A	C A	G A	G C	C T	T C	G T	C G	T T	0 0	0 0	C T	A G	C T	C T	G A	T C	T C	T T	C T	T C
		145	3F2-N746		T C			C A	C A		G G	NA	G C	G A	A T	T T	A G		T C	G A	A A	G A	A A	T C	A A	G G			T A	C A	G A	G C	C T	T C	G T	C G				C C	G G	C C	C C	A A	T C	C C	G T	C C	T T
		146	3F2-N750	T T	T T	A A	C C	C C	C C	A A	G T	A T	G C	G G	A T	T T	A G	A A	T T	G G	G A	G G	A A	T C	A A	G G	T C	G A	T T	C A	G A	G C	C T	T C	G T	C G	T T	A G	C T	T T	A G	T T	T T	G G	C C	T C	T T	C T	T C
		147	3F2-N582	A T	T C	A A	C C	C C	C C	A A	G T	A T	G C	G G	A T	T T	A G	T T	C C	A A	A A	A A	A G	C C	A G	G A	C C	G G	A A	A A	G A	G C	C T	T C	G T	G G	A T	A A	T T	C C	G G	C T	C T	G A	T C	T C	G T	C T	C C
		148	3F2-S391	A T	T C	G A	G C	C A	C A	A A	G T	A T	G C	G G	A A	T T	A G	T A	T C	G A	A A	G A	A A	T C	A A	G G	T C	G G	T A	C A	G A	G C	C T	T T	T T	C C	T T	G G	C C	T T	A G	C T	C T	G A	C C	T C	G G	C C	T C
		149	3F2-S361	A T	T C	G A	G G	A A	A A	A A	C T	A A	C C	G G	A T	T T	A G	T A	T C	G A	A A	NA	A A	T C	A A	G G	T C	G G	T A	C A	G A	G C	C T	T C	G T	C G	T T	A G	C T	T T	A G	T T	T T	G G	C C	T C	G T	C T	C C
		150	3F2-S384	A A	C C	G G	G C	C A	C A	A G	G G	T T	G C	G A	A A	A T	A G	A A	T T	G G	G A	G G	A A	T C	A A	G G	T C	G A	T T	C A	A A	G C	T T	T C	G G	G G	A T	A G	C T	C T	A G	C T	C T	G A	C C	T C	G G	C C	T C
		151	3F2-N741	T T	T T	A A	C C	C C	C C	A A	G T	A T	G C	G G	A T	T T	G G	T A	T C	G A	A A	G A	A A	T C	A A	G G	T C	G G	T A	C A	G G	C C	C T	T T	T T	C C	T T	G G	C C	C T	A G	C C	C C	A A	T C	T C	T T	C T	T C
		152	3F2-N743	A T	T C	G A	G C	C A	C A	A G	G G	T T	G C	G A	A T	T T	G G	T T	C C	A A	A A	A A	A G	C C	A G	G A	C C	G G	A A	A A	G G	C C	C T	T T	T T	C C	T T	A A	T T	C C	G G	T T	T T	G G	T C	C C	G T	C C	T T
		153	3F2-S388	T T	T T	A A	C C	C C	C C	A G	G G	T T	G C	G A	A T	T T	A G	A A	T C	G A	A A	G A	A A	T C	A A	G G	T C	G G	T A	C A	G A	G C	C T	T C	G T	C G	T T	A G	C T	T T	A G	C T	C T	G A	T C	T C	T T	C T	T C
		154	3F2-S369	T T	T T	A A	C C	C C	C C	A G	G G	T T	G C	G A	A A	T T	G G	T T	C C	A A	A A	A A	A G	C C	A G	G A	C C	G G	A A	A A	G G	C C	C T	T T	T T	C C	T T	A G	C T	C T	A G	T T	T T	G G	C C	T C	T T	C T	T C
		155	3F2-N752	T T	T T	A A	C C	C C	C C	A G	G G	T T	G C	G A	A T	A T	A G	T A	T C	G G	G A	G G	A A	T C	A A	G G	T C	G A	T T	C A	A A	G C	T T	T C	G G	G G	A T	A A	T T	C C	A G	C T	C T	G G	C C	T T	G T	C T	C C
		156	3F2-N758	T T	T T	A A	C C	C C	C C	A G	G G	T T	G C	G A	A T	A T	A G	T A	T C	G A	A A	G A	A A	T C	A A	G G	T C	G G	T A	C A	A A	G C	T T	T C	G G	C G	A T	A G	C T	C T	A G	T T	T T	G G	C C	T T	G T	C T	C C
		157	3F2-N734	A T	T C	G A	G C	C A	C A	A G	C G	A T	C C	G A	A A	T T	A G	T T	C C	A A	A A	A A	A G	C C	A G	G A	C C	G G	A A	A A	G A	G C	C T	T C	G T	C G	T T	A G	C T	C C	G G	C T	C T	G A	T C	C C	G T	C C	T T
		158	3F2-N740	A T	T C	A A	C C	C C	C C	A A	G T	A T	G C	G G	A T	A T	A G	T A	T C	G A	G A	G A	A G	C C	A G	G A	C C	G A	T A	A A	A A	G C	T T	T C	G G	G G	A T	A A	T T	C T	G G	T T	T T	G G	T C	C C	G T	C C	T T
		159	3F2-S352	T T	T T	A A	C C	A A	A A	A A	C T	A A	C C	G G	A A	A T	G G	A A	T T	G G	G A	G G	A A	T C	A A	G G	T C	G A	T T	C A	G A	C C	T T	T T	G T	C G	A T	A G	C T	C T	A G	C T	C T	G A	T C	T C	T T	C T	T C
		160	3F2-N55	A T	T C	G G	G G	C A	C A	A G	G G	T T	G C	G A	A T	A T	A G	A A	T T	G G	G A	G G	A A	T C	A A	G G	T C	G A	T T	C A	A A	G C	T T	T C	G G	G G	A T	A A	T T	C C	G G	C C	C C	A A	T C	C C	T T	C T	T C
		161	3F2-N729	A A	C C	G A	G C	C A	C A	A A	C T	A A	C C	G G	A A	A T	G G	T T	C C	G A	G A	G A	A G	C C	A G	G A	C C	G A	T A	A A	G A	C C	T T	T T	G T	C G	A T	A G	C T	C T	A G	C T	C T	G A	T C	T C	T T	C T	T C
		162	3F2-S390	T T	T T	A A	C C	C C	C C	A A	C T	A A	C C	G G	A A	A T	G G	T A	T C	G A	G A	G A	A G	C C	A G	G A	C C	0 0	T A	A A	G A	C C	T T	T T	T T	C C	T T	G G	C C	C T	G G	C C	C T	G A	C C	T C	G G	C C	T C
		163	3F2-S366	A A	C C	G G	G G	A A	A A	A G	G G	T T	G C	G A	A T	T T	A G	T T	C C	A A	A A	A A	A G	C C	A G	G A	C C	G G	A A	A A	G G	C C	C T	T C	G T	C G	T T	A G	C T	C C	G G	C T	C T	G A	T C	T C	G T	C C	T T
		164	3F2-N759	T T	T T	A A	C C	C C	C C	A G	G G	T T	G C	G A	A T	T T	G G	T T	C C	A A	A A	A A	A G	C C	A G	G A	C C	G G	A A	A A	G G	C C	C T	T T	T T	C C	T T	A G	C T	C T	G G	C C	C C	A A	T C	C C	G G	C C	T C
		165	3F2-N735	A T	T C	G G	G G	A A	A A	A A	G T	A T	G C	G G	A T	T T	G G	T T	C C	A A	A A	A A	A G	C C	A G	G A	C C	G G	A A	A A	G G	C C	C T	T T	T T	C C	T T	G G	C C	T T	A G	C T	T T	G G	C C	T T	G T	C T	C C
		166	3F2-S385	T T	T T	A A	C C	C C	C C	A G	G G	T T	G C	G A	A T	T T	A G	T A	T C	G A	A A	G A	A A	T C	A A	G G	T C	G G	T A	C A	G A	G C	C T	T C	G T	C G	T T	A G	C T	C T	G G	C C	C C	G A	T C	T C	T T	C T	T C
		167	3F2-N732	A T	T C	G A	G C	C A	C A	A A	C T	A A	C C	G G	A A	T T	G G	T A	T C	G A	A A	G A	A A	T C	A A	G G	T C	G G	T A	C A	G G	C C	C T	T T	T T	C C	T T	G G	C C	T T	A G	C T	C T	G A	T C	C C	G T	C C	T C
		168	3F2-S370	T T	T T	G A	G C	C A	C A	A A	G T	A T	G C	G G	A T	T T	A G	T A	T C	G A	A A	G A	A A	T C	A A	G G	T C	G G	T A	C A	G A	G C	C T	T C	G T	C G	T T	A G	C T	C T	A G	C C	C C	G A	C C	T T	G T	C T	T C
		169	3F2-S389	T T	T T	A A	C C	C C	C C	A G	G G	T T	G C	G A	A T	A T	G G	T A	T C	G A	G A	G G	A G	C C	A G	G A	C C	G A	T A	A A	G A	C C	T T	T T	G T	C G	A T	A A	T T	C C	G G	C T	C T	G A	C C	T C	G G	C C	T C
		170	3F2-N753	A A	C C	G G	G C	C A	C A	A A	G T	A T	G C	G G	A T	A T	G G	T A	T C	G A	G A	G A	A G	C C	A G	G A	C C	G A	T A	A A	G A	C C	T T	T T	G T	C G	A T	A G	C T	C T	A G	C C	C T	G A	C C	T T	G T	C T	C C
		171	3F2-N755	A A	C C	G G	G G	A A	A A	A A	C T	A A	C C	G G	A A	A T	G G	T A	T C	G A	G A	G A	A G	C C	A G	G A	C C	G A	T A	A A	G A	C C	T T	T T	G T	C G	A T	A G	C T	C C	G G	T T	T T	G G	T C	T C	T T	C T	T C
		172	3F2-S392	A A	C C	G G	G G	C C	C C	A G	G G	T T	G C	G A	A T	T T	A G	T A	T C	G A	A A	G A	A A	T C	A A	G G	T C	G G	T A	C A	G A	G C	C T	T C	G T	C G	T T	A G	C T	C T	G G	C T	C C	A A	T C	T C	T T	C T	T C
		173	3F2-N736	A T	T C	G A	G C	C A	C A	A G	C G	A T	C C	G A	A A	T T	G G	T T	C C	A A	A A	A A	A G	C C	A G	G A	C C	G G	A A	A A	G G	C C	C T	T T	T T	C C	T T	G G	C C	C T	A G	C C	C C	A A	T C	T C	T T	C T	T C
		174	3F2-S371	A T	T C	G A	G C	C A	C A	A A	G T	A T	G C	G G	A T	A T	G G	T T	C C	A A	A A	A A	A G	C C	A G	G A	C C	G G	A A	A A	G A	C C	T T	T T	G T	C G	A T	A G	C T	C C	G G	C T	C T	G A	C C	T T	T T	C T	T C
		175	3F2-S315	A T	T C	G A	G C	C A	C A	A G	C G	A T	C C	G A	A A	T T	G G	T T	C C	A A	A A	A A	A G	C C	A G	G A	C C	G G	A A	A A	G G	C C	C T	T T	T T	C C	T T	G G	C C	C T	G G	C C	C C	A A	T C	T C	T T	C T	T C
		176	3F2-N745	A T	T C	A A	C C	C C	C C	A G	G G	T T	G C	G A	A T	T T	G G	T T	C C	A A	A A	A A	A G	C C	A G	G A	C C	G G	A A	A A	G G	C C	C T	T T	T T	C C	T T	G G	C C	T T	A G	C T	C T	G A	T C	C C	G T	C C	T T
		177	3F2-N748	T T	T T	A A	C C	C C	C C	A G	C G	A T	C C	G A	A A	A T	G G	T A	T C	G A	G A	G A	A G	C C	A G	G A	C C	G A	T A	A A	G A	C C	T T	T T	G T	C G	A T	A G	C T	C T	A G	C C	C C	A A	T C	C C	T T	C T	T C
		178	3F2-N695	T T	T T	A A	C C	C C	C C	A G	G G	T T	G C	G A	A T	T T	G G	T T	C C	A A	A A	A A	A G	C C	A G	G A	C C	G G	A A	A A	G G	C C	C T	T T	T T	C C	T T	A G	C T	C T	G G	T T	T T	G G	C C	T T	G T	C T	C C
		179	3F2-S368	T T	T T	A A	C C	C C	C C	A G	C G	A T	C C	G A	A T	T T	G G	T T	C C	A A	A A	A A	A G	C C	A G	G A	C C	G G	A A	A A	G G	C C	C T	T T	T T	C C	T T	G G	C C	T T	A G	C C	C C	NA	C C	T C	G G	NA	T C
		180	3F2-N756	A T	T C	G G	G G	A A	A A	A A	C T	A A	C C	G G	A A	T T	G G	T T	C C	A A	A A	A A	A G	C C	A G	G A	C C	G G	A A	A A	G G	C C	C T	T T	T T	C C	T T	A G	C T	C T	G G	T T	T T	G G	T C	T C	G T	C C	T T
		181	3F2-N760	A T	T C	G A	G C	C A	C A	A G	C G	A T	C C	G A	A A	T T	G G	T T	C C	A A	A A	A A	A G	C C	A G	G A	C C	G G	A A	A A	G G	C C	C T	T T	T T	C C	T T	G G	C C	C T	G G	C T	C T	G A	T C	T C	T T	C T	T C
		182	3F2-S164	A T	T C	G A	G C	C A	C A	A A	G T	A T	G C	G G	A T	A T	G G	T A	T C	G A	G A	G A	A G	C C	A G	G A	0 0	G A	T A	A A	G A	C C	T T	T T	G T	G G	A T	A G	C T	C T	G G	C T	C T	G A	T C	C C	G T	C C	T T
		183	3F2-N197	A T	T C	G A	G C	A A	A A	A A	G T	A T	G C	G G	A T	T T	A G	T T	C C	A A	A A	A A	A G	C C	A G	G A	0 0	G G	A A	A A	G A	G C	C T	T C	G T	C G	T T	A G	C T	C C	G G	C T	C T	G A	T C	T C	T T	C T	T C
		184	3F2-N195	T T	T T	A A	G C	C A	C A	A G	C G	A T	C C	G A	A A	T T	G G	T T	C C	A A	A A	A A	A G	C C	A G	G A	C C	G G	A A	A A	G G	C C	C T	T T	T T	C G	A T	A G	C T	C T	A G	C T	C T	G A	C C	T T	G T	C T	C C
		185	3F2-N109		T C			C C	C C		G G	T T	G C	G A	A T	A T	G G		C C	A A	A A	A A	A G	C C	A G	G A			A A	A A	G A	C C	T T	T T	G T	C G				C C	G G	T T	T T	G G	C C	T T	G T	C T	C C
		186	3F2-S169	A A	C C	0 0	G C	C A	C A	0 0	G G	T T	G C	G A	A A	T T	A G	0 0	C C	A A	A A	A A	A G	C C	A G	G A	0 0	G G	A A	A A	G A	G C	C T	T C	G T	C G	T T	0 0	C T	C T	G G	C T	C T	G A	T C	C C	G T	C C	T T
		187	3F2-N181	T T	T T	A A	C C	C C	C C	A G	G T	A T	G C	G G	A T	A T	G G	T A	T C	G A	G A	G A	A G	C C	A G	G A	C C	G A	T A	A A	G A	C C	T T	T T	G T	C G	A T	G G	C C	T T	A G	C T	T T	G G	C C	T T	G T	C T	C C
		188	3F2-N172	T T	T T	A A	C C	C C	C C	A G	G G	T T	G C	G A	A T	T T	G G	T T	C C	A A	A A	A A	A G	C C	A G	G A	0 0	G G	A A	A A	G G	C C	C T	T T	T T	C C	T T	G G	C C	T T	A G	C C	C C	A A	T C	C C	G T	C T	C C
		189	3F2-N171	A T	T C	G A	G C	C C	C C	A G	G G	T T	G C	G A	A T	A T	A G	A A	T T	G G	G A	G G	A A	T C	A A	G G	T C	0 0	T T	C A	A A	G C	T T	T C	G G	G G	A T	A A	T T	C C	G G	C T	C T	G A	T C	T C	T T	C T	T C
		190	3F2-N112	A T	T C	G A	G C	C A	C A	A G	C G	A T	C C	G A	A A	A T	G G	T A	T C	G A	G A	G A	A G	C C	A G	G A	C C	G A	T A	A A	G A	C C	T T	T C	G G	G G	A T	0 0	T T	C C	G G	T T	T T	G G	C C	T T	G T	C T	C C
		191	3F2-N113	A T	T C	G A	G C	A A	A A	A A	G T	A T	G C	G G	A T	A T	A G	A A	T T	G G	G A	G G	A A	T C	A A	G G	T C	G A	T T	C A	A A	G C	T T	T C	G G	G G	A T	A A	T T	C C	G G	C C	C C	A A	T C	T C	G G	C C	T C
		192	3F2-S166	A T	T C	G A	G C	C A	C A	A A	G T	A T	G C	G G	A T	A T	G G	T A	T C	G A	G A	G A	A G	C C	A G	G A	C C	G A	T A	A A	G A	C C	T T	T T	G T	C G	A T	A G	C T	C T	A G	C C	C C	A A	T C	T C	G G	C C	T C
		193	3F2-N117	A A	C C	G G	0 0	C A	C A	A G	C G	A T	C C	G A	A A	T T	G G	0 0	C C	A A	A A	A A	A G	C C	A G	G A	0 0	G G	A A	A A	G G	C C	C T	T T	T T	C C	T T	G G	C C	T T	A G	C T	C T	G A	T C	C C	G T	C C	T T
		194	3F2-N110	T T	T T	A A	G C	C A	C A	A A	G T	A T	G C	G G	A T	A T	G G	T T	C C	A A	A A	A A	A G	C C	A G	G A	0 0	G G	A A	A A	G A	C C	T T	T T	G T	C G	A T	A G	C T	C T	G G	C T	C T	G A	T C	T C	G G	C C	T C
		195	3F2-N182	A A	C C	G A	G C	C A	C A	A A	G T	A T	G C	G G	A T	T T	A G	T A	T C	G A	A A	G A	A A	T C	A A	G G	T C	G G	T A	C A	G A	G C	C T	T C	G T	C G	T T	A G	C T	C T	G G	C C	C C	A A	T C	T C	T T	C T	T C
		196	3F2-N180	T T	T T	A A	C C	C C	C C	A G	G G	T T	G C	G A	A T	A T	A G	A A	T T	G G	G A	G G	A A	T C	A A	G G	0 0	G A	T T	C A	A A	G C	T T	T C	G G	G G	A T	0 0	T T	C C	G G	T T	T T	G G	C C	T T	G T	C T	C C
		197	3F2-S191	A A	C C	G A	G C	C A	C A	A A	G T	A T	G C	G G	A T	T T	A G	T A	T C	G A	A A	G A	A A	T C	A A	G G	T C	G G	T A	C A	G A	G C	C T	T T	T T	C C	T T	G G	C C	T T	A G	C T	C T	G A	C C	T C	G G	C C	T C
		198	3F2-N190	A T	T C	G A	G C	C A	C A	A A	C T	A A	C C	G G	A A	T T	A G	T A	T C	G A	A A	G A	A A	T C	A A	G G	T C	G G	T A	C A	G A	G C	C T	T C	G T	C G	T T	A G	C T	C T	A G	C T	C T	G A	C C	T T	G T	C T	C C
		199	3F2-N198	A T	T C	G A	G C	C A	C A	A G	C G	A T	C C	G A	A A	T T	G G	T A	T C	G A	G A	G A	A G	C C	A G	G A	C C	G A	T A	A A	G G	C C	C T	T T	T T	C C	T T	A G	C T	C T	G G	T T	C T	G A	T C	T T	G T	C T	C C
		200	3F2-N194	A T	T C	G A	G C	A A	A A	A A	C T	A A	C C	G G	A T	T T	G G	T T	C C	A A	A A	A A	A G	C C	A G	G A	C C	G G	A A	A A	G G	C C	C T	T T	T T	C G	T T	A G	C T	C T	G G	C C	C T	G A	T C	T C	G T	C C	T T
		201	3F2-N191	A A	C C	G A	G C	C A	C A	A G	G T	A T	G C	G G	A T	A T	A G	T A	T C	G A	A A	G A	A A	T C	A A	G G	0 0	G G	T A	C A	A A	G C	T T	T C	G G	G G	A T	0 0	T T	C C	G G	C T	C T	G A	T C	T C	T T	C T	T C
		202	3F2-S168	A A	C C	G G	G G	C A	C A	A A	G T	A T	G C	G G	A T	A T	G G	T T	C C	A A	A A	A A	A G	C C	A G	G A	C C	G G	A A	A A	G A	C C	T T	T T	G T	C G	A T	A G	C T	C T	A G	C T	C T	G A	T C	C C	G T	C C	T T
		203	3F2-N183	A T	T C	G A	G C	C A	C A	A A	G T	A T	G C	G G	A T	A T	A G	A A	T T	G G	G A	G G	A A	T C	A A	G G	T C	G A	T T	C A	A A	G C	T T	T C	G G	G G	A T	A G	C T	C T	A G	C C	C C	A A	T C	C C	T T	C T	T C
		204	3F2-N179	A A	C C	G G	G G	A A	A A	A G	C G	A T	C C	G A	A A	A T	A G	T A	T C	G A	G A	G A	A G	C C	A G	G A	C C	G A	T A	A A	A A	G C	T T	T C	G G	G G	A T	A A	T T	C T	G G	C T	C T	G A	C C	T C	G G	C C	T C
		205	3F2-N173	A T	T C	G A	G C	C A	C A	A G	C T	A A	C C	G G	A A	T T	G G	T A	T C	G A	A A	G A	A A	T C	A A	G G	0 0	G G	T A	C A	G G	C C	C T	T T	T T	C C	T T	G G	C C	C T	A G	C C	C C	G A	C C	T C	G T	C T	C C
		206	3F2-N169		T T			C C	C C		G T	A T	G C	G G	A T	A T	G G		T C	G A	A A	G A	A A	T C	A A	G G			T A	C A	G A	C C	T T	T T	G T	C G				C T	A G	T T	T T	G G	C C	T C	G G	C C	T C
		207	3F2-N111	A T	T C	G A	G C	A A	A A	A A	G T	A T	G C	G G	A T	A T	A G	A A	T T	G G	G A	G G	A A	T C	A A	G G	T C	G A	T T	C A	A A	G C	T T	T C	G G	G G	A T	A A	T T	C C	G G	C C	C C	A A	T C	C C	G T	C C	T T
		208	3F2-N859		T C			A A	A A		C T	A A	C C	G G	A T	A T	G G		C C	G A	G A	G A	A G	C C	A G	G A			T A	A A	G A	C C	T T	T T	G T	C G				C C	G G	T T	T T	G G	C C	T T	G T	C T	C C
		209	3F2-N193		T T			C C	C C		G G	T T	G C	G A	A T	A T	G G		T C	G A	G A	G A	A G	C C	A G	G A			T A	A A	G A	C C	T T	T T	G T	C G				C C	G G	C C	C C	A A	T C	C C	G G	C C	T C
		210	3F2-N189	T T	T T	G A	G C	C A	C A	A A	C G	A T	C C	G A	A A	T T	G G	T A	T C	G A	A A	G A	A A	T C	A A	G G	T C	G G	T A	C A	G G	C C	C T	T T	T T	C C	T T	A G	C T	C T	A G	C C	C C	A A	T C	C C	G T	C C	T T
		211	3F2-N184	A T	T C	G A	G C	C A	C A	A G	C G	A T	C C	G A	A A	T T	G G	T T	C C	A A	A A	A A	A G	C C	A G	G A	C C	G G	A A	A A	G G	C C	C T	T T	T T	C C	T T	A G	C T	C T	A G	C T	C T	G A	T C	T T	G T	C T	C C
		212	3F2-N174	A T	T C	G A	C C	C C	C C	A G	G G	T T	G C	G A	A T	T T	A G	T A	T C	G A	A A	G A	A A	T C	A A	G G	0 0	G G	T A	C A	G A	G C	C T	T C	G T	C G	T T	0 0	T T	C C	G G	C C	C C	A A	T C	C C	G T	C C	T T
		213	3F2-S170	T T	T T	A A	C C	C A	C A	A G	C G	A T	C C	G A	A A	T T	G G	T A	T C	G A	G A	G A	A G	C C	A G	G A	C C	G A	T A	A A	G G	C C	C T	T T	T T	C C	T T	G G	C C	T T	A G	C C	C C	A A	T C	T C	G G	C C	T C
		214	3F2-N136	A T	T C	0 0	G C	C A	C A	A G	G G	T T	G C	G A	A T	A T	G G	0 0	T C	G A	NA	NA	A G	C C	A G	G A	C C	G A	T A	A A	NA	C C	T T	T T	G T	C G	0 0	A G	0 0	T T	NA	C C	C C	A A	C C	T C	G G	C C	NA
		215	3F2-N138	A T	T C	G G	G G	A A	A A	A A	G T	A T	G C	G G	A T	T T	A G	T A	T C	G A	A A	G A	A A	T C	A A	G G	T C	G G	T A	C A	G A	G C	C T	T C	G T	C C	T T	A G	C T	C T	G G	C C	C C	A A	C C	T C	G G	C C	T C
		216	3F2-N860	A T	T C	G A	G C	C A	C A	A G	C G	A T	C C	G A	A A	A T	A G	A A	T T	G G	G A	G G	A A	T C	A A	G G	T C	G A	T T	C A	A A	G C	T T	T C	G G	G G	A T	A A	T T	C T	G G	C C	C C	A A	T C	C C	T T	C T	T C
		217	3F2-S167	A T	T C	G A	G C	C A	C A	A A	G T	A T	G C	G G	A T	T T	G G	T T	C C	A A	A A	A A	A G	C C	A G	G A	C C	G G	A A	A A	G G	C C	C T	T T	T T	C C	T T	G G	C C	T T	A G	C T	C T	G A	T C	T C	G T	C T	C C
		218	3F2-S431	T T	T T	A A	G C	A A	A A	A A	C T	A A	C C	G G	A A	T T	G G	T A	T C	A A	A A	A A	A G	C C	A G	G A	C C	G G	A A	A A	G G	C C	C T	T T	T T	C C	T T	G G	C C	C T	G G	T T	C T	G A	T C	T C	T T	C T	T C
		219	3F2-N185	A A	C C	G G	G G	A A	A A	A G	C G	A T	C C	G A	A A	A T	G G	T T	C C	A A	A A	A A	A G	C C	A G	G A	C C	G A	T A	A A	G A	C C	T T	T T	G T	C G	A T	A G	C T	C T	A G	T T	T T	G A	T C	T C	T T	C T	T C
		220	3F2-N177	A T	T C	A A	C C	C A	C A	A A	G G	T T	G C	G A	A T	T T	G G	T T	C C	A A	A A	A A	A G	C C	A G	G A	C C	G G	A A	A A	G G	C C	C T	T T	T T	C C	T T	G G	C C	T T	A G	C C	C C	A A	T C	C C	G T	C C	T T
		221	3F2-N640	A T	T C	G A	G C	C C	C C	A G	G T	A T	G C	G G	A T	T T	A G	T A	T C	G A	A A	G A	A A	T C	A A	G G	T C	G G	T A	C A	G A	G C	C T	T C	G G	G G	A T	A A	T T	C C	G G	C C	C C	A A	T C	C C	G T	C C	T T
		222	3F2-N119	A T	T C	G A	G C	C A	C A	A A	G T	A T	G C	G G	A T	T T	A G	T A	T C	G A	A A	G A	A A	T C	A A	G G	T C	G G	T A	C A	G A	G C	C T	T C	G G	G G	A T	A A	T T	C C	G G	C T	C T	G A	C C	T C	G G	C C	T C
		223	3F2-N137	A A	C C	G G	0 0	A A	A A	A A	C G	A T	C C	G A	A A	A T	G G	T A	T C	G A	G A	G A	A G	C C	A G	G A	C C	G A	T A	A A	G A	C C	T T	T T	G T	C G	A T	G G	C C	T T	A G	C T	C C	A A	T C	C C	G T	C C	T T
		224	3F2-S165	A T	T C	G A	G C	C A	C A	A A	G T	A T	G C	G G	A A	T T	G G	T T	C C	A A	A A	A A	A G	C C	A G	G A	C C	G G	A A	A A	G G	C C	C T	T T	T T	C C	T T	A G	C T	C T	A G	T T	T T	G G	C C	T C	G G	C C	T C
		225	3F2-N187	T T	T T	A A	C C	C C	C C	A G	G G	T T	G C	G A	A A	T T	G G	T T	C C	A A	A A	A A	A G	C C	A G	G A	C C	G G	A A	A A	G G	C C	C T	T C	G T	C G	T T	A G	C T	C T	G G	T T	T T	G G	T C	C C	G T	C C	T T
		226	3F2-N186		T T			C C	C C		G G	T T	G C	G A	A T	T T	A G		T C	G A	A A	G A	A A	T C	A A	G G			T A	C A	G A	G C	C T	T C	G T	C G				C T	A G	C T	C T	G A	C C	T C	G G	C C	T C
		227	3F2-N176	A T	T C	G A	G C	C C	C C	A G	G G	T T	G C	G A	A T	A T	A G	T A	T C	G A	A A	G A	A A	T C	A A	G G	T C	G G	T A	C A	A A	G C	T T	T C	G G	G G	A T	A A	T T	C C	G G	C T	C T	G A	T C	C C	G T	C C	T T
		228	3F2-N120	T T	T T	A A	C C	C A	C A	A G	C G	A T	C C	G A	A A	A T	A G	A A	T T	G G	G A	G G	A A	T C	A A	G G	T C	G A	T T	C A	A A	G C	T T	T T	G T	C G	A T	A G	C T	T T	A G	C T	C T	G A	T C	C C	G T	C C	T T
		229	3F2-N697	A T	T C	G A	G C	A A	A A	A A	C T	A A	C C	G G	A A	T T	A G	T T	C C	G A	A A	G A	A A	T C	A A	G G	T C	G G	T A	C A	G A	G C	C T	T C	G T	C G	T T	G G	C C	T T	A G	C C	C C	A A	T C	C C	G G	C C	T C
		230	3F2-N696	A T	T C	G A	0 0	C A	C A	A A	G T	A T	G C	G G	A T	NA	G G	0 0	NA	NA	NA	NA	A G	C C	A G	G A	C C	G G	NA	A A	G G	C C	C T	T T	G T	C G	T T	0 0	C C	C T	G G	NA	NA	NA	NA	T C	G T	C T	T C
		231	3F2-S367	A A	C C	G A	G C	C A	C A	A G	C G	A T	C C	G A	A A	T T	A G	T A	T C	G A	A A	G A	A A	T C	A A	G G	T C	G G	T A	C A	G A	G C	C T	T C	G T	C G	T T	A G	C T	C T	G G	C T	C T	G A	C C	T C	G G	C C	T C
		232	3F2-N575	A T	T C	G A	G C	C A	C A	A A	G T	A T	G C	G G	A T	A T	G G	T A	T C	G A	G A	G A	A G	C C	A G	G A	C C	G A	T A	A A	G A	C C	T T	T T	G T	C G	A T	A G	C T	C T	A G	T T	C T	G A	T C	T C	T T	C T	T C
		233	3F2-N576	A T	T C	G A	G C	C A	C A	A A	G T	A T	G C	G A	A T	T T	G G	A A	T T	G G	G A	G G	A A	T C	A A	G G	T C	0 0	T T	C A	G G	C C	C T	NA	T T	C C	T T	G G	C C	C T	G G	C T	C T	G A	T C	T C	G T	C C	T T
		234	3F2-N719	T T	T T	A A	C C	C A	C A	A A	G T	A T	G C	G G	A T	A T	G G	T A	T C	G A	G A	G A	A G	C C	A G	G A	0 0	G A	T A	A A	G A	C C	T T	T T	G T	G G	A T	A G	C T	C T	G G	C T	C T	G A	C C	T C	T T	C T	T C
		235	3F2-N723	A T	T C	G A	G C	C C	C C	A G	G G	T T	G C	G A	A T	T T	G G	T A	T C	A A	A A	A A	A G	C C	A G	G A	C C	G G	A A	A A	G G	C C	C T	T T	T T	C C	T T	G G	C C	C T	G G	C T	C T	G A	T C	T C	T T	C T	T C
		236	3F2-N728	A T	T C	G G	G G	C A	C A	A G	C G	A T	C C	G A	A A	A T	A G	A A	T T	G G	G A	G G	A A	T C	A A	G G	T C	0 0	T T	C A	A A	G C	T T	T T	G T	C G	A T	A G	C T	T T	G G	C C	C T	G A	C C	C C	T T	C T	T C
		237	3F2-S365	A T	T C	G A	G C	C A	C A	A G	G G	T T	G C	G A	A A	A T	G G	T A	T C	G A	G A	G A	A G	C C	A G	G A	0 0	0 0	T A	A A	G A	C C	T T	T T	G T	C G	A T	G G	C C	T T	A G	T T	T T	G G	C C	T T	G T	C T	C C
		238	3F2-S428	A T	T C	G A	G C	C A	C A	A G	C G	A T	C C	G A	A A	A T	A G	A A	T T	G G	G A	G G	A A	T C	A A	G G	T C	0 0	T T	C A	A A	G C	T T	T C	G G	G G	A T	0 0	T T	C C	G G	C T	C T	G A	T C	T C	G T	C C	T T
		239	3F2-N703	T T	T T	A A	C C	C C	C C	A G	G G	T T	G C	G A	A T	A T	G G	T A	T C	G A	G A	G A	A G	C C	A G	G A	C C	G A	T A	A A	G A	C C	T T	T T	G T	C G	A T	A G	C T	C T	G G	T T	T T	G G	C C	C C	G T	C C	T T
		240	3F2-N707	T T	T T	A A	C C	C C	C C	A G	G G	T T	G C	G A	A T	T T	G G	T A	T C	G A	A A	G A	A A	T C	A A	G G	0 0	G G	T A	C A	G G	C C	C T	T T	T T	C C	T T	G G	C C	T T	G G	C T	C T	A A	C C	T C	G G	C C	T C
		241	3F2-S393	A T	T C	G A	G C	C A	C A	A G	C G	A T	C C	G A	A A	A T	G G	A A	T T	G A	G A	G A	A G	C C	A G	G A	C C	G A	T A	A A	G A	C C	T T	T T	G T	C G	A T	A G	C T	C T	A G	C T	C T	G A	C C	T C	G G	C C	T C
		242	3F2-N716	A T	T C	G A	G C	C A	C A	A G	C T	A A	C C	G G	A A	T T	G G	T T	C C	A A	A A	A A	A G	C C	A G	G A	C C	G G	A A	A A	G G	C C	C T	T T	T T	C C	T T	A G	C T	C T	A G	C T	C T	G A	C C	T C	G G	C C	T C
		243	3F2-N536	0 0	C C	G G	0 0	C A	C A	A A	G G	T T	G C	G A	A T	T T	A G	0 0	T C	G A	A A	G A	A A	T C	A A	G G	0 0	G G	T A	C A	G A	G C	C T	T C	G T	C G	T T	0 0	0 0	T T	A G	C T	C T	G A	C C	T C	T T	C T	T C
		244	3F2-S376	T T	T T	A A	C C	C C	C C	A G	G G	T T	G C	G A	A T	T T	G G	T T	C C	A A	A A	A A	A G	C C	A G	G A	C C	G G	A A	A A	G G	C C	C T	T T	T T	C C	T T	G G	C C	C T	A G	T T	T T	G G	C C	T T	T T	C T	T C
		245	3F2-N537	A T	T C	G A	G C	C A	C A	A G	G G	T T	G C	G A	A T	T T	G G	T T	C C	A A	A A	A A	A G	C C	A G	G A	C C	G G	A A	A A	G G	C C	C T	T T	T T	C C	T T	G G	C C	C T	G G	C T	C T	G A	T C	T C	G G	C C	T C
		246	3F2-N698	A A	C C	G G	G G	A A	A A	A A	C T	A A	C C	G G	A A	T T	G G	T T	C C	A A	A A	A A	A G	C C	A G	G A	0 0	G G	A A	A A	G G	C C	C T	T T	T T	C C	T T	G G	C C	C T	A G	C T	C T	G A	T C	T C	G T	C C	T T
		247	3F2-N701	A A	C C	G G	G G	A A	A A	A G	G G	T T	G C	G A	A T	T T	G G	T T	C C	A A	A A	A A	A G	C C	A G	G A	C C	G G	A A	A A	G G	C C	C T	T T	T T	C C	T T	G G	C C	T T	A G	C T	C T	G A	T C	T C	T T	C T	T C
		248	3F2-S363	A T	T C	G A	G C	C A	C A	A G	C G	A T	C C	G A	A A	A T	G G	T A	T C	G A	G A	G A	A G	C C	A G	G A	C C	G A	T A	A A	G A	C C	T T	T T	G T	C G	A T	A G	C T	T T	A G	C T	C C	A A	T C	C C	G T	C C	T T
		249	3F2-N712	A T	T C	G G	G G	A A	A A	A A	C T	A A	C C	G G	A A	T T	A G	T T	C C	A A	A A	A A	A G	C C	A G	G A	0 0	G G	T A	C A	G A	G C	C T	T C	G T	C G	T T	A A	T T	C C	G G	T T	T T	G G	C C	T T	G T	C T	C C
		250	3F2-N717	A T	T C	G A	G C	C A	C A	A G	G G	T T	G C	G A	A T	A T	G G	T A	T C	G A	G A	G A	A G	C C	A G	G A	C C	G A	T A	A A	G A	C C	T T	T T	G T	C G	A T	A G	C T	C T	G G	T T	T T	G G	C C	T T	T T	C T	T C
		251	3F2-S398	T T	T T	A A	C C	C C	C C	A G	G G	T T	G C	G A	A A	A T	A G	T A	T C	G A	A A	G A	A A	T C	A A	G G	T C	G G	T A	C A	A A	G C	T T	T C	G G	G G	A T	A A	T T	C C	G G	C C	C C	A A	T C	C C	G T	C C	T T
		252	3F2-S378	A T	T C	G A	G C	C A	C A	A A	G T	A T	G C	G G	A T	T T	A G	T A	T C	G A	A A	G A	A A	T C	A A	G G	T C	G G	T A	C A	G A	G C	C T	T C	G T	C G	T T	A G	C T	C T	A G	T T	T T	G G	C C	T T	G T	C T	C C
		253	3F2-N699	A T	T C	G A	G C	C C	C C	A G	G G	T T	G C	G A	A T	T T	A G	T T	C C	G A	A A	G A	A A	T C	A A	G G	T C	G G	T A	C A	G A	G C	C T	T C	G T	C G	T T	A G	C T	C T	G G	C T	C T	G A	C C	T C	G G	C C	T C
		254	3F2-S364	A T	T C	G A	G C	C A	C A	A A	C T	A A	C C	G G	A A	T T	G G	T T	C C	A A	A A	A A	A G	C C	A G	G A	C C	G G	A A	A A	G G	C C	C T	T T	T T	C C	T T	G G	C C	T T	A G	C T	C T	G A	T C	T C	T T	C T	T C
		255	3F2-N704	T T	T T	G A	G C	C A	C A	A A	G T	A T	G C	G G	A T	T T	G G	T T	C C	A A	A A	A A	A G	C C	A G	G A	C C	G G	A A	A A	G G	C C	C T	T T	T T	C C	T T	G G	C C	T T	A G	C T	C T	G A	C C	T C	G G	C C	T C
		256	3F2-N709	T T	T T	A A	G C	A A	A A	A A	C T	A A	C C	G G	A A	T T	A G	T A	T C	G A	A A	G A	A A	T C	A A	G G	T C	G G	T A	C A	G A	G C	C T	T C	G T	C G	T T	A G	C T	C T	G G	C T	C T	G A	T C	C C	G T	C C	T T
		257	3F2-N713	A T	T C	G A	G G	A A	A A	A A	G T	A T	G C	G G	A T	T T	G G	T T	C C	A A	A A	A A	A G	C C	A G	G A	C C	G G	A A	A A	G G	C C	C T	T T	T T	C C	T T	G G	C C	T T	A G	C C	C C	A A	C C	T C	G G	C C	T C
		258	3F2-S399	A A	C C	A A	C C	C C	C C	A G	G G	T T	G C	G A	A T	T T	A G	T A	T C	G A	A A	G A	A A	T C	A A	G G	T C	G G	T A	C A	G A	G C	C T	T T	T T	C C	T T	A G	C T	C T	A G	C T	C T	G A	C C	T C	G G	C C	T C
		259	3F2-S375	T T	T T	A A	C C	C C	C C	A G	G G	T T	G C	G A	A T	A T	G G	T A	T C	G A	G A	G A	A G	C C	A G	G A	C C	G A	T A	A A	G A	C C	T T	T T	G T	C G	A T	0 0	T T	C C	G G	C C	C C	A A	T C	T C	T T	C T	T C
		260	3F2-N725	A T	T C	G A	G C	C A	C A	A G	C T	A A	C C	G G	A A	T T	A G	T A	T C	G A	A A	G A	A A	T C	A A	G G	T C	G G	T A	C A	G A	G C	C T	T T	T T	C C	T T	G G	C C	T T	A G	C C	C C	G A	C C	T C	G G	C C	T C
		261	3F2-N730	T T	T T	A A	C C	C C	C C	A G	G G	T T	G C	G A	A T	T T	G G	T A	T C	A A	A A	A A	A G	C C	A G	G A	C C	G G	A A	A A	G G	C C	C T	T T	T T	C C	T T	G G	C C	T T	A G	C T	C T	G A	C C	T C	G T	C T	C C
		262	3F2-S397		T T			C C	C C		G G	T T	G C	G A	A T	A T	A G		T C	G A	A A	G A	A A	T C	A A	G G			T T	C A	A A	G C	T T	T C	G G	G G				C T	A G	C T	C T	G A	C C	T C	G T	C C	T T
		263	3F2-S395	T T	T T	A A	C C	C A	C A	A A	G T	A T	G C	G G	A A	A T	A G	A A	T T	G G	G A	G G	A A	T C	A A	G G	T C	0 0	T T	C A	A A	G C	T T	T C	G G	G G	A T	A A	T T	C T	G G	C T	T T	G G	C C	T T	G T	C T	C C
		264	3F2-N571		T C			A A	A A		G T	A T	G C	G G	A T	T T	G G		C C	A A	A A	A A	A G	C C	A G	G A			A A	A A	G G	C C	C T	T T	T T	C C				C C	G G	T T	C T	G A	T C	T C	T T	C T	T C
		265	3F2-S394	A T	T C	G A	G C	C C	C C	A G	G G	T T	G C	G A	A T	T T	G G	T T	C C	A A	A A	A A	A G	C C	A G	G A	C C	G G	A A	A A	G G	C C	C T	T T	T T	C C	T T	G G	C C	C T	A G	T T	T T	G G	C C	T T	G T	C T	C C
		266	3F2-S374		C C			A A	A A		G T	A T	G C	G G	A T	A T	G G		T C	G A	G A	G A	A G	C C	A G	G A			T A	A A	G A	C C	T T	T T	G T	C G				C C	G G	C T	C T	G A	C C	T C	G G	C C	T C
		267	3F2-N721		T T			C C	C C		C G	A T	C C	G A	A A	T T	A G		C C	A A	A A	A A	A G	C C	A G	G A			A A	A A	G A	G C	C T	T C	G T	C G				C T	G G	T T	C T	G A	T C	C C	G T	C C	T T
		268	3F2-S400	T T	T T	A A	G C	C A	C A	A G	C G	A T	C C	G A	A A	A T	A G	T A	T T	G G	G A	G G	A A	T C	A A	G G	0 0	0 0	T T	C A	A A	G C	T T	T C	G G	G G	A T	A G	C T	C T	G G	C T	C T	G A	T C	T T	G T	C T	C C
		269	3F2-S377	A T	T C	G A	G C	C A	C A	A G	G G	T T	G C	G A	A T	A T	A G	A A	T T	G G	G A	G G	A A	T C	A A	G G	T C	0 0	T T	C A	A A	G C	T T	T C	G G	G G	A T	A G	C T	C T	A G	T T	T T	G G	C C	T C	T T	C T	T C
		270	3F2-N700	A T	T C	G A	G C	C A	C A	A G	C G	A T	C C	G A	A A	T T	G G	T A	T C	A A	A A	A A	A G	C C	A G	G A	C C	G G	A A	A A	G G	C C	C T	T T	T T	C C	T T	G G	C C	T T	A G	C C	C T	G A	C C	T T	T T	C T	T C
		271	3F2-N574		C C			A A	A A		G T	A T	G C	G G	A T	T T	G G		C C	A A	A A	A A	A G	C C	A G	G A			A A	A A	G G	C C	C T	T T	T T	C C				T T	G G	C T	T T	G G	C C	T T	G T	C T	C C
		272	3F2-N706	T T	T T	A A	G C	C A	C A	A G	C G	A T	C C	G A	A A	A T	A G	A A	T T	G G	G A	G G	A A	T C	A A	G G	T C	G A	T T	C A	A A	G C	T T	T C	G G	G G	A T	A A	T T	T T	A G	C C	C C	A A	T C	T C	T T	C T	T C
		273	3F2-N710	A T	T C	G G	G G	A A	A A	A A	C T	A A	C C	G G	A A	A T	A G	A A	T T	G G	G A	G G	A A	T C	A A	G G	0 0	G A	T T	C A	A A	G C	T T	T C	G G	G G	A T	0 0	T T	C T	A G	C T	C T	G A	T C	T C	T T	C T	T C
		274	3F2-S373	A T	T C	G A	G C	C A	C A	A A	G T	A T	G C	G G	A T	T T	A G	T A	T C	G A	A A	G A	A A	T C	A A	G G	T C	G G	T A	C A	G A	G C	C T	T C	G T	C G	T T	A A	T T	C C	G G	C T	C T	G A	C C	T C	G G	C C	T C
		275	3F2-N856	A A	C C	G G	G G	A A	A A	A G	C G	A T	C C	G A	A A	T T	A G	T A	T C	G A	A A	G A	A A	T C	A A	G G	0 0	G G	T A	C A	G A	G C	C T	T C	G T	C C	T T	G G	C C	T T	A G	T T	T T	G G	C C	T C	G G	C C	T C
		276	3F2-N722	T T	T T	A A	C C	C C	C C	A G	C G	A T	C C	G A	A A	T T	A G	T A	T C	G A	A A	G A	A A	T C	A A	G G	0 0	G G	T A	C A	G A	G C	C T	T C	G T	C G	T T	A G	C T	C T	G G	C T	C C	G A	C C	T C	G G	C C	T C
		277	3F2-N727		C C			C A	C A		G T	A T	G C	G G	A T	A T	A G		T T	G G	G A	G G	A A	T C	A A	G G			T T	C A	A A	G C	T T	T C	G G	G G				C T	A G	C C	C C	A A	T C	C C	G T	C C	T T
		278	3F2-N726	A T	T C	G A	G C	A A	A A	A A	C T	A A	C C	G G	A A	T T	A G	T A	T C	G A	A A	G A	A A	T C	A A	G G	T C	G G	T A	C A	G A	G C	C T	T C	G T	C G	T T	A G	C T	C T	G G	C C	C C	A A	C C	T C	G G	C C	T C
		279	3F2-N654	A A	C C	G G	G G	A A	A A	A G	C G	A T	C C	G A	A A	A T	G G	A A	T T	G G	G A	G G	A A	T C	A A	G G	T C	G A	T T	C A	A A	G C	T T	T T	G T	C G	A T	G G	C C	T T	A G	T T	T T	G G	C C	C C	G T	C C	T T
		280	3F2-N679	T T	T T	A A	C C	C A	C A	A G	C G	A T	C C	G A	A A	A T	A G	A A	T T	G G	G A	G G	A A	T C	A A	G G	T C	0 0	T T	C A	A A	G C	T T	T C	G G	G G	A T	A G	C T	C T	A G	C T	C C	A A	T C	C C	G T	C C	T T
		281	3F2-N663	T T	T T	A A	C C	C C	C C	A G	G G	T T	G C	G A	A T	A T	G G	T A	T C	G A	G A	G A	A G	C C	A G	G A	C C	G A	T A	A A	G A	C C	T T	T T	G T	C G	A T	A G	C T	C T	A G	C T	C T	G A	T C	C C	G T	C C	T T
		282	3F2-N672	T T	T T	A A	C C	C C	C C	A G	G G	T T	G C	G A	A T	A T	A G	T A	T C	G G	G A	G G	A A	T C	A A	G G	T C	G A	T T	C A	A A	G C	T T	T C	G G	G G	A T	A G	C T	C T	A G	C T	C T	G A	C C	T T	G T	C T	C C
		283	3F2-N685	A T	T C	G A	G C	C A	C A	A A	G T	A T	G C	G G	A T	T T	G G	T A	T C	G A	G A	G A	A G	C C	A G	G A	C C	0 0	T A	A A	G G	C C	C T	T T	T T	C C	T T	A G	C T	C T	G G	C C	C C	G A	T C	T T	G T	C T	C C
		284	3F2-N694	T T	T T	A A	C C	C A	C A	A G	C G	A T	C C	G A	A A	T T	G G	T T	C C	A A	A A	A A	A G	C C	A G	G A	0 0	G G	A A	A A	G G	C C	C T	T T	T T	C C	T T	A G	C T	C T	G G	T T	T T	G G	T C	C C	G T	C C	T C
		285	3F2-N653	A T	T C	G A	G C	C A	C A	A G	C G	A T	C C	G A	A A	A T	A G	A A	T T	G G	G A	G G	A A	T C	A A	G G	T C	G A	T T	C A	A A	G C	T T	T C	G G	G G	A T	A A	T T	C T	G G	C T	C T	G A	T C	T C	G T	C T	C C
		286	3F2-N659	A A	C C	0 0	G G	C A	C A	A G	C G	A T	C C	G A	A A	T T	A G	T T	C C	A A	A A	A A	A G	C C	A G	G A	C C	G G	T A	C A	G A	G C	C T	T C	G T	C G	T T	A G	C T	C T	G G	C T	C T	G A	C C	C C	G T	C C	T T
		287	3F2-S427	A A	C C	G G	G G	C A	C A	A G	G G	T T	G C	G A	A T	T T	G G	T T	C C	A A	A A	A A	A G	C C	A G	G A	C C	G G	A A	A A	G G	C C	C T	T T	T T	C C	T T	G G	C C	T T	A G	C T	C C	A A	T C	T C	T T	C T	T C
		288	3F2-N678	A T	T C	G A	G C	C C	C C	A G	G T	A T	G C	G G	A T	T T	G G	T T	C C	A A	A A	A A	A G	C C	A G	G A	C C	G G	A A	A A	G G	C C	C T	T T	T T	C C	T T	G G	C C	C T	G G	C T	C T	G A	T C	T C	T T	C T	T C
		289	3F2-S279	T T	T T	A A	C C	C C	C C	A G	G G	T T	G C	G A	A T	T T	A G	T T	C C	A A	A A	A A	A G	C C	A G	G A	C C	G G	A A	A A	G A	G C	C T	T C	G T	G G	A T	0 0	T T	C T	A G	C C	C C	A A	T C	C C	G T	C T	C C
		290	3F2-N692	T T	T T	G A	G G	A A	A A	A A	C T	A A	C C	G G	A A	A T	G G	T A	T C	G A	G A	G A	A G	C C	A G	G A	C C	G A	T A	A A	G A	C C	T T	T T	G T	C G	A T	G G	C C	T T	A G	C T	T T	G G	C C	T C	G G	C C	T C
		291	3F2-N655	A T	T C	G A	G C	C A	C A	A G	G G	T T	G C	G A	A T	T T	A G	T A	T C	G A	A A	G A	A A	T C	A A	G G	T C	G G	T A	C A	G A	G C	C T	T C	G T	C G	T T	A G	C T	C T	A G	C T	C T	G A	T C	C C	T T	C T	T C
		292	3F2-S296	A T	C C	G A	0 0	A A	A A	0 0	C T	A A	C C	G G	A A	A T	G G	T A	T C	G A	G A	G A	A G	C C	A G	G A	C C	G A	T A	A A	G A	C C	T T	T T	T T	C C	0 0	0 0	0 0	C T	G G	C T	C T	G A	T C	C C	G G	C C	T C
		293	3F2-N668	T T	T T	G A	G C	C A	C A	0 0	C T	A A	C C	G G	A A	A T	G G	T A	T C	G A	G A	G A	A G	C C	A G	G A	C C	G A	T A	A A	G A	C C	T T	T T	G T	C G	A T	A A	T T	C T	G G	C T	C T	G A	T C	T C	T T	C T	T C
		294	3F2-N673	T T	T T	A A	C C	C C	C C	0 0	C T	A A	C C	G G	A A	T T	G G	T T	C C	A A	A A	A A	A G	C C	A G	G A	C C	G G	A A	A A	G G	C C	C T	T T	G T	C G	A T	A G	C T	C C	G G	C T	T T	G G	C C	T T	G T	C T	C C
		295	3F2-N683	A T	T C	G A	G C	C A	C A	A G	G G	T T	G C	G A	A T	T T	G G	T A	T C	G A	G A	A A	A G	C C	A G	G A	C C	G G	A A	A A	G G	C C	C T	T T	T T	C C	T T	G G	C C	T T	A G	C T	C T	G G	C C	T C	G G	C C	T C
		296	3F2-N339	A T	T C	G A	G C	C A	C A	0 0	C T	A A	C C	G G	A A	T T	A G	T A	T C	G A	A A	G A	A A	T C	A A	G G	T C	G G	T A	C A	G A	G C	C T	T C	G T	C G	T T	A G	C T	C T	G G	C T	C T	G A	C C	T C	G G	C C	T C
		297	3F2-S277	T T	T T	A A	C C	C C	C C	A G	G G	T T	G C	G A	A T	T T	A G	T T	C C	A A	A A	A A	A G	C C	A G	G A	C C	G G	A A	A A	G A	G C	C T	T C	G T	C G	T T	A G	C T	C T	G G	T T	C T	G A	T C	T C	T T	C T	T C
		298	3F2-S297	A T	T C	G A	G C	C A	C A	A A	G T	A T	G C	G G	A T	T T	A G	T T	C C	G A	A A	G A	A A	T C	A A	G G	T C	G G	T A	C A	G A	G C	C T	T C	G T	C G	T T	A G	C T	C T	G G	C C	C C	A A	T C	C C	G T	C C	T T
		299	3F2-N656	T T	T T	A A	C C	C C	C C	A A	C G	A T	C C	G A	A A	A T	A G	T A	T C	G A	G A	G A	A G	C C	A G	G A	C C	G A	T A	A A	A A	G C	T T	T C	G G	G G	A T	A A	T T	T T	A G	C T	C T	G A	C C	T C	G T	C C	T T
		300	3F2-N666	T T	T T	A A	G G	A A	A A	A A	C T	A A	NA	G G	A A	A T	G G	A A	T T	G G	G A	G G	A A	T C	A A	G G	0 0	0 0	T T	C A	G A	C C	T T	T T	G T	C G	A T	A G	C T	C T	A G	C C	C C	A A	T C	C C	G T	C C	T T
		301	3F2-N686	A A	C C	G G	G G	C A	C A	A G	G G	T T	G C	G A	A T	T T	A G	T T	C C	A A	A A	A A	A G	C C	A G	G A	0 0	G G	A A	A A	G A	G C	C T	T C	G T	C G	T T	A G	C T	C T	G G	C T	C T	G A	T C	T C	T T	C T	T C
		302	3F2-N682	A T	T C	G A	G C	C A	C A	A A	C T	A A	C C	G G	A A	T T	G G	T A	T C	G A	G A	G A	A G	C C	A G	G A	0 0	G A	T A	A A	G G	C C	C T	T T	T T	C C	T T	A G	C T	C T	G G	T T	C T	G A	T C	C C	G T	C C	T T
		303	3F2-S276	A T	T C	G A	G C	C C	C C	A G	G T	A T	G C	G G	A T	T T	G G	T T	C C	A A	A A	A A	A G	C C	A G	G A	C C	G G	A A	A A	G G	C C	C T	T T	T T	C C	T T	G G	C C	C T	A G	C T	C T	G A	T C	T C	G T	C C	T T
		304	3F2-N691	T T	T T	A A	G C	C A	C A	A A	G T	A T	G C	G G	A T	T T	G G	A A	T T	G G	G A	G G	A A	T C	A A	G G	T C	G A	T T	C A	G G	C C	C T	NA	T T	C C	T T	G G	C C	T T	A G	C T	C T	G A	T C	C C	G T	C C	T T
		305	3F2-S298	A A	C C	G G	G C	C A	C A	A G	C G	A T	C C	G A	A A	T T	A G	T A	T C	G A	A A	G A	A A	T C	A A	G G	T C	G G	T A	C A	G A	G C	C T	T C	G T	C G	T T	A G	C T	C T	G G	C T	C T	G A	C C	T C	G G	C C	T C
		306	3F2-S313	T T	T T	A A	C C	C C	C C	A G	G G	T T	G C	G A	A A	T T	G G	T T	C C	A A	A A	A A	A G	C C	A G	G A	C C	G G	A A	A A	G G	C C	C T	T T	T T	C C	T T	G G	C C	T T	A G	C T	C T	G A	T C	T C	T T	C T	T C
		307	3F2-N661	A T	T C	G A	G C	C A	C A	A G	C G	A T	C C	G A	A A	T T	G G	T A	T C	G A	G A	G A	A G	C C	A G	G A	C C	G A	T A	A A	G G	C C	C T	T T	T T	C C	T T	G G	C C	C T	G G	C C	C C	A A	T C	C C	G T	C C	T T
		308	3F2-N674	T T	T T	A A	G C	A A	A A	A A	C T	A A	C C	G G	A A	T T	A G	T T	C C	A A	A A	A A	A G	C C	A G	G A	C C	G G	A A	A A	G A	G C	C T	T C	G T	C G	T T	A G	C T	C T	A G	C C	C C	A A	T C	C C	G T	C C	T T
		309	3F2-N669	A T	T C	G A	G C	C A	C A	A G	C G	A T	C C	G A	A A	T T	A G	T A	T C	G A	A A	G A	A A	T C	A A	G G	T C	G G	T A	C A	G A	G C	C T	T C	G T	C G	T T	A G	C T	C T	G G	C C	C C	A A	T C	C C	T T	C T	T C
		310	3F2-S293	A A	C C	G G	G G	A A	A A	A A	G T	A T	G C	G G	A T	A T	A G	T A	T C	G A	G A	G A	A G	C C	A G	G A	C C	G A	T A	A A	A A	G C	T T	T C	G G	G G	A T	A A	T T	C C	G G	T T	T T	G G	C C	T T	G T	C T	C C
		311	3F2-N671	T T	T T	A A	C C	C C	C C	A A	G T	A T	G C	G G	A T	A T	G G	T A	T C	G A	G A	G A	A G	C C	A G	G A	C C	G A	T A	A A	G A	C C	T T	T C	G G	G G	A T	A A	T T	C C	G G	C C	C C	A A	T C	C C	T T	C T	T C
		312	3F2-N687	A A	C C	G G	G G	C A	C A	A G	C G	A T	C C	G A	A A	T T	A G	T A	T C	G A	A A	G A	A A	T C	A A	G G	T C	G G	T A	C A	G A	G C	C T	T C	G T	C G	T T	A A	T T	C C	G G	C T	C T	G A	T C	T C	G T	C T	C C
		313	3F2-N657		T T			C C	C C		G T	A T	G C	G G	A T	A T	G G		T C	G A	G A	G A	A G	C C	A G	G A			T A	A A	G A	C C	T T	T T	G T	C G				C T	G G	T T	T T	G G	T C	T C	T T	C T	T C
		314	3F2-N675	A T	T C	G A	G C	C A	C A	A G	C G	A T	NA	G A	A T	T T	A G	T A	T C	G A	A A	G A	A A	T C	A A	NA	0 0	G G	T A	C A	G A	G C	C T	T C	G T	C G	T T	G G	C C	T T	A G	T T	T T	G G	T C	T T	G T	C T	C C
		315	3F2-N662	T T	T T	A A	C C	C A	C A	A G	C G	A T	C C	G A	A A	T T	A G	T T	C C	G A	A A	G A	A A	T C	A A	G G	T C	G G	T A	C A	G A	G C	C T	T C	G T	C G	T T	A G	C T	C T	A G	C T	C T	G A	T C	C C	T T	C T	T C
		316	3F2-S295	T T	T T	A A	C C	C C	C C	A G	C G	A T	C C	G A	A A	T T	G G	T A	T C	G A	A A	G A	A A	T C	A A	G G	0 0	G G	T A	C A	G G	C C	C T	T T	T T	C C	T T	G G	C C	C T	A G	T T	T T	G G	C C	T T	G T	C C	T T
		317	3F2-N677		T C			A A	A A		C T	A A	C C	G G	A A	A T	A G		T T	G G	G A	G G	A A	T C	A A	G G			T T	C A	A A	G C	T T	T C	G G	G G				C C	G G	C T	C T	G A	T C	C C	G T	C C	T T
		318	3F2-N680	A T	T C	G A	G C	C A	C A	A G	C G	A T	C C	G A	A A	A T	A G	A A	T T	G G	G A	G G	A A	T C	A A	G G	T C	G A	T T	C A	A A	G C	T T	T C	G G	C G	T T	A G	C T	C T	G G	C C	C C	A A	T C	C C	T T	C T	T C
		319	3F2-N681		T T			C C	C C		G G	T T	G C	G A	A T	A T	A G		T T	G G	G A	G G	A A	T C	A A	G G			T T	C A	A A	G C	T T	T C	G G	G G				C T	G G	C T	C T	G A	T C	T C	T T	C T	T C
		320	3F2-N583	A T	T C	G A	G C	C A	C A	A G	C G	A T	C C	G A	A A	A T	A G	T A	T C	G A	A A	G A	A A	T C	A A	G G	0 0	G G	T A	C A	G A	G C	T T	T C	G G	G G	A T	0 0	T T	C C	G G	C T	C T	G A	T C	T C	G T	C C	T T
		321	3F2-N689	A T	T C	G A	G C	C A	C A	A G	C G	A T	C C	G A	A A	T T	G G	T A	T C	G A	A A	G A	A A	T C	A A	G G	T C	G G	T A	C A	G G	C C	C T	T T	T T	C C	T T	G G	C C	T T	A G	C T	C T	G A	C C	T C	G G	C C	T C
		322	3F2-S118	A A	C C	G G	G C	C A	C A	A A	G T	A T	G C	G G	A T	A T	A G	A A	T T	G G	G A	G G	A A	T C	A A	G G	T C	G A	T T	C A	A A	G C	T T	T C	G G	G G	A T	A G	C T	C T	A G	C C	C C	A A	T C	C C	G G	C C	T C
		323	3F2-N246	A T	T C	G A	G C	C C	C C	A G	G T	A T	G C	G G	A T	T T	A G	T A	T C	G A	A A	G A	A A	T C	A A	G G	T C	G G	T A	C A	G A	G C	C T	T T	G T	C G	A T	A G	C T	C T	A G	C T	C T	G A	T C	T C	T T	C T	T C
		324	3F2-N256	T T	T T	A A	C C	C C	C C	A G	G G	T T	G C	G A	A T	A T	G G	T A	T C	G A	G A	G A	A G	C C	A G	G A	C C	G A	T A	A A	G A	C C	T T	T T	G T	C G	A T	G G	C C	C T	G G	C T	C C	A A	T C	C C	G G	C C	T C
		325	3F2-N252	A A	C C	G A	C C	C C	C C	A G	G T	A T	G C	G G	A T	A T	A G	T A	T C	G A	A A	G A	A A	T C	A A	G G	T C	G G	T A	C A	A A	G C	T T	T C	G G	G G	A T	A A	T T	C C	A G	T T	T T	G G	T C	T C	T T	C T	T C
		326	3F2-N264	A T	T C	A A	C C	C C	C C	A G	G T	A T	G C	G G	A T	A T	G G	T T	C C	A A	A A	A A	A G	C C	A G	G A	C C	G G	A A	A A	G A	C C	T T	T T	G T	C G	A T	A G	C T	C T	A G	C T	C C	A A	T C	C C	G T	C C	T T
		327	3F2-N272	A T	T C	G A	C C	C C	C C	A G	C G	A T	C C	G A	A A	T T	A G	T A	T C	G A	A A	G A	A A	T C	A A	G G	T C	G G	T A	C A	G A	G C	C T	T C	G T	C G	T T	A G	C T	C T	G G	C C	C C	A A	T C	C C	G T	C C	T T
		328	3F2-N273	A T	T C	G G	G G	A A	A A	A G	C G	A T	C C	G A	A A	T T	A G	T T	C C	A A	A A	A A	A G	C C	A G	G A	C C	G G	A A	C A	G A	G C	C T	T C	G T	C G	T T	A G	C T	C T	G G	C T	C T	G A	T C	T C	G T	C C	T T
		329	3F2-N280	A T	T C	G A	G G	A A	A A	A A	C T	A A	C C	G G	A A	T T	G G	T A	T C	G A	A A	G A	A A	T C	A A	G G	T C	G G	T A	C A	G G	C C	C T	T T	T T	C C	T T	G G	C C	C T	G G	C T	C C	A A	T C	C C	G T	C C	T T
		330	3F2-N240	A A	C C	G G	G G	C C	C C	A G	G G	T T	G C	G A	A T	A T	G G	A A	T T	G G	G A	G G	A A	T C	A A	G G	T C	G A	T A	A A	G A	C C	T T	T T	G T	C G	A T	A G	C T	C C	G G	C T	C T	G A	T C	T C	T T	C T	T C
		331	3F2-N247	A A	C C	G G	G G	A A	A A	A A	C T	A A	C C	G G	A A	T T	G G	T T	C C	A A	A A	A A	A G	C C	A G	G A	C C	G G	A A	A A	G G	C C	C T	T T	T T	C C	T T	G G	C C	C T	G G	C T	C T	G A	T C	T C	T T	C T	T C
		332	3F2-S122	A T	T C	G A	G C	C A	C A	A A	G T	A T	G C	G G	A T	T T	G G	T T	C C	A A	A A	A A	A G	C C	A G	G A	C C	G G	A A	A A	G G	C C	C T	T T	T T	C C	T T	G G	C C	T T	A G	C T	C T	G A	C C	T C	G G	C C	T C
		333	3F2-N251	A T	T C	G A	G C	C A	C A	0 0	G T	A T	G C	G G	A T	T T	A G	A A	T T	G G	G A	G G	A A	T C	A A	G G	T C	0 0	T T	C A	G A	G C	C T	T C	G T	C G	T T	A G	C T	C T	G G	C T	C C	A A	T C	C C	G T	C C	T T
		334	3F2-N260	A T	T C	G A	G C	C A	C A	A A	C T	A A	C C	G G	A A	T T	A G	T A	T C	G A	A A	G A	A A	T C	A A	G G	T C	G G	T A	C A	G A	G C	C T	T C	G T	C G	T T	A G	C T	C T	G G	T T	C T	G A	T C	C C	G T	C C	T T
		335	3F2-N271	A T	T C	G A	G C	A A	A A	A G	C G	A T	C C	G A	A A	T T	G G	T T	C C	A A	A A	A A	A G	C C	A G	G A	C C	G G	A A	A A	G G	C C	C T	T T	T T	C C	T T	A A	T T	C C	G G	T T	T T	G G	C C	T T	G T	C T	C C
		336	3F2-S125	T T	T T	A A	C C	C C	C C	A G	C T	A A	C C	G G	A A	T T	A G	T A	T C	G A	A A	G A	A A	T C	A A	G G	T C	G G	T A	C A	G A	G C	C T	T C	G T	C G	T T	A G	C T	C T	G G	T T	T T	G G	C C	T C	T T	C T	T C
		337	3F2-N282	A A	C C	G A	G C	C A	C A	A A	G T	A T	G C	G G	A T	A T	G G	T A	T C	G A	G A	G A	A G	C C	A G	G A	C C	G A	T A	A A	G A	C C	T T	T T	G T	C G	A T	A G	C T	C C	G G	C T	C T	G A	T C	T T	G T	C T	C C
		338	3F2-N549	T T	T T	G A	G C	C A	C A	A A	C T	A A	C C	G G	A A	A T	G G	T T	C C	A A	A A	G A	A G	C C	A G	G A	C C	G A	T A	A A	G A	C C	T T	T T	G T	C G	A T	A G	C T	C C	G G	C T	C C	A A	T C	T C	T T	C T	T C
		339	3F2-N249	A A	C C	G A	G C	C A	C A	A G	C G	A T	C C	G A	A A	A T	A G	A A	T T	G G	G A	G G	A A	T C	A A	G G	T C	G A	T T	C A	A A	G C	T T	T C	G G	G G	A T	A G	C T	C T	A G	T T	C T	G A	T C	T T	G T	C T	C C
		340	3F2-N255	A T	T C	G A	G C	C A	C A	A A	G T	A T	G C	G G	A T	A T	G G	T T	C C	A A	A A	A A	A G	C C	A G	G A	C C	G G	A A	A A	G A	C C	T T	T T	G T	C G	A T	A G	C T	C T	A G	T T	T T	G G	T C	T C	T T	C T	T C
		341	3F2-N262	T T	T T	A A	C C	C C	C C	A G	G G	T T	G C	G A	A T	T T	A G	T A	T C	G A	A A	G A	A A	T C	A A	G G	T C	G G	T A	C A	G A	G C	C T	T C	G T	C G	T T	A G	C T	C T	G G	C T	C C	A A	T C	T C	G G	C C	T C
		342	3F2-N426	A T	T C	G A	G C	C C	C C	A A	G G	T T	G C	G A	A T	A T	G G	T A	C C	A A	G A	G A	A G	C C	A G	G A	C C	G A	T A	A A	G A	C C	T T	T T	G T	C G	A T	A G	C T	C T	A G	C T	C T	G A	T C	C C	G T	C C	T T
		343	3F2-N266	A T	T C	G A	G C	A A	A A	A G	C T	A A	C C	G G	A A	A T	G G	T A	T C	G A	G A	G A	A G	C C	A G	G A	C C	G A	T A	A A	G A	C C	T T	T T	G T	C G	A T	A A	T T	T T	A G	C T	T T	G G	C C	T T	G T	C T	C C
		344	3F2-N270	T T	T T	A A	C C	C C	C C	A G	G G	T T	G C	G A	A T	T T	G G	T T	C C	A A	A A	A A	A G	C C	A G	G A	C C	G G	A A	A A	G G	C C	C T	T T	T T	C C	T T	G G	C C	T T	A G	C T	C T	G A	C C	T T	T T	C T	T C
		345	3F2-N274	A T	T C	G A	G C	C A	C A	A G	C G	A T	C C	G A	A T	T T	G G	T T	C C	A A	A A	A A	A G	C C	A G	G A	C C	G G	A A	A A	G G	C C	C T	T T	T T	C C	T T	G G	C C	C C	G G	C C	C C	A A	T C	C C	G T	C C	T T
		346	3F2-N279	A T	T C	G A	G C	C C	C C	A G	G G	T T	G C	G A	A T	T T	A G	A A	T T	G G	G A	G G	A A	T C	A A	G G	T C	G A	T T	C A	G A	G C	C T	T C	G T	C G	T T	A G	C T	C T	G G	C T	C T	G A	T C	T T	G G	C C	T C
		347	3F2-N243	T T	T T	A A	C C	C C	C C	A G	G G	T T	G C	G A	A T	A T	G G	T A	T C	G A	G A	G A	A G	C C	A G	G A	C C	G A	T A	A A	G A	C C	T T	T T	T T	C C	T T	G G	C C	T T	A G	C T	C T	G A	T C	T C	T T	C T	T C
		348	3F2-S123	T T	T T	A A	C C	C C	C C	A A	G T	A T	G C	G G	A T	T T	A G	T A	T C	G A	A A	G A	A A	T C	A A	G G	T C	G G	T A	C A	G A	G C	C T	T T	T T	C C	T T	G G	C C	C T	A G	C C	C C	A A	T C	C C	G T	C C	T T
		349	3F2-S124	T T	T T	A A	G C	C A	C A	A A	G T	A T	G C	G G	A T	T T	A G	T A	T C	G A	A A	A A	A G	C C	A G	G A	C C	G G	A A	A A	G A	G C	C T	T C	G T	C G	T T	A G	C T	C T	G G	C C	C C	A A	T C	C C	G T	C C	T T
		350	3F2-N857	A A	C C	G G	G C	C A	C A	A G	C G	A T	C C	G A	A A	T T	G G	T T	C C	A A	A A	A A	A G	C C	A G	G A	C C	G G	A A	A A	G G	C C	C T	T T	T T	C C	T T	A G	C T	C T	A G	T T	C T	G A	T C	C C	G T	C C	T T
		351	3F2-N258	A T	T C	G A	G C	C A	C A	A A	G T	A T	G C	G G	A T	T T	A G	T A	C C	A A	A A	A A	A G	C C	A G	G A	C C	G G	A A	A A	G A	G C	C T	T C	G T	C G	T T	A G	C T	C T	G G	C T	C T	G A	C C	T T	G T	C T	C C
		352	3F2-N263	A A	C C	G G	G G	A A	A A	A A	C T	A A	C C	G G	A A	T T	G G	T A	T C	G A	A A	G A	A A	T C	A A	G G	T C	G G	T A	C A	G G	C C	C T	T T	T T	C C	T T	G G	C C	T T	A G	C C	C C	A A	T C	C C	T T	C T	T C
		353	3F2-N275	T T	T T	G A	G C	C A	C A	A A	G T	A T	G C	G G	A T	T T	G G	T T	C C	A A	A A	A A	A G	C C	A G	G A	C C	G G	A A	A A	G G	C C	C T	T T	T T	C C	T T	G G	C C	C T	G G	C T	C T	G A	T C	T C	G T	C T	C C
		354	3F2-N242	A T	T C	G A	G C	C A	C A	A A	C T	A A	C C	G G	A A	T T	G G	T T	C C	A A	A A	A A	A G	C C	A G	G A	C C	G G	A A	A A	G G	C C	C T	T T	T T	C C	T T	G G	C C	T T	A G	C T	C T	G A	T C	T C	T T	C T	T C
		355	3F2-N250	T T	T T	A A	G G	A A	A A	A A	C T	A A	C C	G G	A A	A T	G G	0 0	T C	G A	G A	G A	A G	C C	A G	G A	0 0	0 0	T A	A A	G A	C C	T T	T T	G T	C G	A T	A G	0 0	C T	A G	T T	T T	G G	C C	T T	G G	C C	T C
		356	3F2-N253	A T	T C	G A	C C	C C	C C	A G	C G	A T	C C	G A	A A	A T	G G	T A	T C	G A	G A	G A	A G	C C	A G	G A	C C	G A	T A	A A	G A	C C	T T	T T	G T	G G	A T	A G	C T	C T	G G	C C	C C	A A	T C	C C	G T	C C	T T
		357	3F2-S121	T T	T T	A A	C C	C A	C A	A G	C G	A T	C C	G A	A T	T T	G G	T T	C C	A A	A A	A A	A G	C C	A G	G A	C C	G G	A A	A A	G G	C C	C T	T T	T T	C C	T T	G G	C C	C T	G G	C T	C T	G A	T C	T C	T T	C T	T C
		358	3F2-N261	A T	T C	G A	G G	A A	A A	A A	C T	A A	C C	G G	A A	T T	A G	T A	T C	G A	A A	G A	A A	T C	A A	G G	T C	G G	T A	C A	G A	G C	C T	T C	G T	G G	A T	A A	T T	C C	G G	C T	C T	G A	T C	T C	T T	C T	T C
		359	3F2-N281	A T	T C	G A	G C	C A	C A	A A	G T	A T	G C	G G	A T	T T	G G	T T	C C	A A	A A	A A	A G	C C	A G	G A	C C	G G	A A	A A	G G	C C	C T	T C	G T	C G	T T	A G	C T	C T	G G	C T	C T	G A	T C	T C	G T	C C	T T
		360	3F2-N276	T T	T T	A A	C C	C A	C A	A G	C G	A T	C C	G A	A A	T T	A G	T A	T C	G A	A A	G A	A A	T C	A A	G G	T C	G G	T A	C A	G A	G C	C T	T C	G T	C G	T T	A A	T T	C C	A G	C T	T T	G G	C C	T T	G T	C T	C C
		361	3F2-N245	A T	T C	G A	G C	C A	C A	A G	C G	A T	C C	G A	A A	T T	G G	T T	C C	A A	A A	A A	A G	C C	A G	G A	C C	G G	A A	A A	G G	C C	C T	T C	G T	C G	T T	A G	C T	C T	G G	C T	C T	G A	C C	T C	G T	C T	C C
		362	3F2-N248	A A	C C	G A	G C	C A	C A	A G	C G	A T	C C	G A	A A	T T	A G	T A	T C	G A	A A	G A	A A	T C	A A	G G	T C	G G	T A	C A	G A	G C	C T	T C	G T	C G	T T	A G	C T	T T	A G	C T	C T	G A	C C	T T	G T	C T	C C
		363	3F2-N257	A T	T C	G A	G G	A A	A A	A A	G T	A T	G C	G G	A T	A T	A G	T A	T C	G A	G A	G A	A G	C C	A G	G A	C C	G A	T A	A A	A A	G C	T T	T C	G G	G G	A T	A A	T T	C T	A G	C T	C T	G A	T C	C C	G T	C C	T T
		364	3F2-S120	A T	T C	G A	G C	C C	C C	A G	C G	A T	C C	G A	A A	T T	G G	T T	C C	A A	A A	A A	A G	C C	A G	G A	C C	G G	A A	A A	G G	C C	C T	T T	T T	C C	T T	G G	C C	T T	A G	C C	C C	A A	T C	C C	G T	C C	T T
		365	3F2-N268	A T	T C	G A	G C	C A	C A	A G	G G	T T	G C	G A	A T	T T	A G	T A	T C	G A	A A	G A	A A	T C	A A	G G	T C	G G	T A	C A	G A	G C	C T	T C	G T	C G	T T	A G	C T	C T	G G	C T	C C	A A	T C	T T	G T	C T	C C
		366	3F2-N269	T T	T T	A A	C C	C A	C A	0 0	C T	A A	C C	G G	A A	T T	A G	T T	C C	A A	A A	G A	A A	T C	A A	G G	T C	G G	T A	C A	G A	G C	C T	T C	G T	C G	T T	A G	C T	C T	G G	C T	C T	G A	C C	T C	G G	C C	T C
		367	3F2-N278	T T	T T	G A	G C	C A	C A	A A	G T	A T	G C	G G	A T	T T	G G	T T	C C	A A	A A	A A	A G	C C	A G	G A	C C	G G	A A	A A	G G	C C	C T	T T	T T	C C	T T	G G	C C	T T	A G	T T	T T	G G	T C	T C	T T	C T	T C
		368	3F2-N277	A T	T C	G A	G C	C A	C A	A G	C G	A T	C C	G A	A A	T T	A G	T A	T C	G A	A A	G A	A A	T C	A A	G G	T C	G G	T A	C A	G A	G C	C T	T C	G T	C G	T T	A G	C T	C T	G G	T T	T T	G G	C C	T T	G T	C T	C C
		369	3F2-N555	A T	T C	G A	G G	A A	A A	A A	G T	A T	G C	G G	A T	T T	A G	T A	T C	G A	A A	G A	A A	T C	A A	G G	T C	G G	T A	C A	G A	G C	C T	T C	G G	G G	A T	0 0	T T	C T	A G	C T	C C	A A	T C	C C	G T	C C	T T
		370	3F2-S306	T T	T T	A A	G C	A A	A A	0 0	C T	A A	C C	G G	A A	A T	A G	T A	T C	G G	G A	G G	A A	T C	A A	G G	T C	0 0	T T	C A	A A	G C	T T	T C	G G	G G	A T	A A	T T	C C	G G	C C	C C	A A	T C	C C	G T	C C	T T
		371	3F2-S312	T T	T T	A A	C C	C A	C A	A A	C T	A A	C C	G G	A A	T T	A G	T A	T C	G A	A A	G A	A A	T C	A A	G G	T C	G G	T A	C A	G A	G C	C T	T C	G T	C G	T T	G G	C C	C T	A G	C T	C T	G A	T C	T T	G G	C C	T C
		372	3F2-N591	A T	T C	A A	C C	C A	C A	A G	C G	A T	C C	G A	A A	T T	A G	T T	C C	A A	A A	A A	A G	C C	A G	G A	C C	G G	A A	A A	G A	G C	C T	T C	G T	C G	T T	A G	C T	T T	A G	C T	C C	A A	T C	C C	G T	C T	C C
		373	3F2-N605	A T	T C	G A	G C	C A	C A	A A	G T	A T	G C	G G	A T	A T	A G	T A	T T	G G	G A	G G	A A	T C	A A	G G	T C	G A	T T	C A	A A	G C	T T	T C	G G	G G	A T	A A	T T	C C	G G	T T	T T	G G	C C	T T	G T	C T	C C
		374	3F2-N581	A T	T C	G A	G C	C A	C A	A A	C T	A A	C C	G G	A T	A T	G G	A A	T T	G G	G A	G G	A A	T C	A A	G G	T C	G A	T T	C A	G A	C C	T T	T T	G T	C G	A T	A G	C T	T T	A G	C T	C T	G A	T C	T C	T T	C T	T C
		375	3F2-N558	A T	T C	G A	G G	A A	A A	A A	C T	A A	C C	G G	A T	A T	G G	T A	T C	G A	G A	G A	A G	C C	A G	G A	C C	G A	T A	A A	G A	C C	T T	T T	G T	C G	A T	G G	C C	T T	A G	C C	C C	A A	T C	T C	G G	C C	T C
		376	3F2-N565	0 0	C C	0 0	G C	C A	C A	0 0	G G	T T	G C	G A	A T	T T	A G	0 0	T C	NA	A A	NA	A G	NA	A G	G A	0 0	G G	T A	NA	NA	G C	C T	NA	G T	C G	0 0	G G	C C	C T	G G	C C	C C	A A	T C	T C	G T	C T	T C
		377	3F2-N592	A T	T C	G A	G C	A A	A A	0 0	C T	A A	C C	G G	A A	A T	G G	T A	T C	G A	G A	G A	A G	C C	A G	G A	C C	G A	T A	A A	G A	C C	T T	T T	G T	C G	A T	A G	C T	C T	A G	C T	T T	G G	T C	T C	T T	C T	T C
		378	3F2-N603	A T	T C	G A	G C	C A	C A	A G	G G	T T	G C	G A	A T	A T	A G	A A	T T	G G	G A	G G	A A	T C	A A	G G	T C	G A	T T	C A	A A	G C	T T	T C	G G	G G	A T	0 0	T T	C C	G G	C C	C C	A A	C C	T C	G G	C C	T C
		379	3F2-S301	0 0	NA	0 0	G C	C A	C A	0 0	NA	A T	G C	G G	A A	T T	A G	T A	T C	G A	NA	G A	A A	T C	A A	NA	T C	G G	T A	C A	G A	G C	C T	T C	G T	C G	T T	0 0	0 0	NA	NA	C T	C T	NA	NA	NA	NA	NA	T C
		380	3F2-N556	A T	T C	G G	G G	A A	A A	A G	G G	T T	G C	G A	A T	A T	G G	A A	T T	G G	G A	G G	A A	T C	A A	G G	T C	G A	T T	C A	G A	C C	T T	T T	G T	C G	A T	A G	C T	C C	G G	C C	C C	A A	T C	C C	G T	C T	C C
		381	3F2-N559	A T	T C	G A	G C	C A	C A	A A	G T	A T	G C	G G	A T	T T	A G	T A	T C	G A	A A	G A	A A	T C	A A	G G	T C	G G	T A	C A	G A	G C	C T	T C	G T	C G	T T	A G	C T	C T	G G	C T	C T	G A	T C	T C	G T	C C	T T
		382	3F2-N566	A T	T C	G A	G C	C A	C A	A A	C G	A T	C C	G A	A A	A T	G G	T A	T C	G A	G A	G A	A G	C C	A G	G A	C C	G A	T A	A A	G A	C C	T T	T T	G T	C G	A T	A G	C T	T T	A G	T T	T T	G G	C C	T T	G T	C T	C C
		383	3F2-N593	A T	T C	G A	G C	C A	C A	A G	C G	A T	C C	G A	A A	T T	G G	T A	T C	A A	A A	A A	A G	C C	A G	G A	C C	G G	A A	A A	G G	C C	C T	T T	T T	C C	T T	G G	C C	T T	G G	C T	C T	G A	C C	T T	G T	C T	C C
		384	3F2-S302	T T	T T	A A	C C	C C	C C	A G	G G	T T	G C	G A	A T	T T	A G	T A	T C	G A	A A	G A	A A	T C	A A	G G	0 0	G G	T A	C A	G A	G C	C T	T C	G G	G G	A T	A A	T T	C C	G G	C C	C C	A A	T C	C C	G T	C C	T T
		385	3F2-N606	0 0	NA	0 0	G C	NA	NA	A G	G T	A T	G C	G G	A T	T T	A G	T A	T C	G A	A A	G A	NA	T C	NA	NA	T C	G G	T A	C A	G A	G C	C T	T C	G T	C G	T T	A G	C T	NA	G G	C T	C T	G A	T C	NA	G T	C C	NA
		386	3F2-N557	A T	T C	G A	G C	C A	C A	A G	G G	T T	G C	G A	A T	A T	G G	T A	T C	G A	G A	G A	A G	C C	A G	G A	C C	0 0	T A	A A	G A	C C	T T	T T	G T	C G	A T	A G	C T	C T	A G	C T	C T	G A	T C	T C	T T	C T	T C
		387	3F2-N562	A T	T C	0 0	0 0	C A	C A	A G	G T	A T	G C	G G	A A	T T	A G	T A	C C	A A	A A	A A	A G	C C	A G	G A	C C	G A	A A	A A	G A	G C	C T	T C	G T	C G	T T	A G	C T	C T	A G	C T	C T	G A	C C	T C	G G	C C	T C
		388	3F2-N560	A T	T C	G A	G C	C A	C A	A G	C G	A T	C C	G A	A A	T T	A G	T A	T C	G A	A A	G A	A A	T C	A A	G G	T C	G G	T A	C A	G A	G C	C T	T T	T T	C C	T T	G G	C C	T T	A G	C T	C T	G A	C C	T T	G T	C T	C C
		389	3F2-N567	A A	C C	G G	G G	A A	A A	0 0	C T	A A	C C	G G	A A	T T	A G	T T	C C	G A	A A	G A	A A	T C	A A	G G	T C	G G	T A	C A	G A	G C	C T	T C	G T	C G	T T	A G	C T	C C	G G	C T	C T	G A	C C	T C	G G	C C	T C
		390	3F2-N588	A T	T C	G A	G C	C A	C A	A A	G T	A T	G C	G G	A T	A T	A G	A A	T T	G G	G A	G G	A A	T C	A A	G G	T C	0 0	T T	C A	A A	G C	T T	T C	G G	G G	A T	A A	T T	C T	G G	C T	C C	A A	T C	C C	G G	C C	T C
		391	3F2-S314	A T	T C	G A	G C	C A	C A	A G	G G	T T	G C	G A	A T	A T	A G	T A	T C	G A	A A	G A	A A	T C	A A	G G	T C	G G	T A	C A	A A	G C	T T	T C	G G	G G	A T	A A	T T	C C	G G	T T	T T	G G	C C	T T	G T	C T	C C
		392	3F2-N597	T T	T T	A A	C C	C A	C A	A G	C G	A T	C C	G A	A A	T T	G G	T T	C C	A A	A A	A A	A G	C C	A G	G A	C C	G G	A A	A A	G G	C C	C T	T T	T T	C C	T T	G G	C C	C T	G G	C T	T T	G G	C C	T T	G T	C T	C C
		393	3F2-N602	T T	T T	A A	C C	C A	C A	A A	C T	A A	C C	G G	A A	A T	A G	A A	T T	G G	G A	G G	A A	T C	A A	G G	T C	G A	T T	C A	A A	G C	T T	T C	G G	G G	A T	A A	T T	C T	G G	C T	C T	G A	T C	T C	T T	C T	T C
		394	3F2-N607	A T	T C	G A	G C	C A	C A	0 0	C T	A A	C C	G G	A T	T T	A G	T A	T C	G A	A A	G A	A A	T C	A A	G G	T C	G G	T A	C A	G A	G C	C T	T C	G T	G G	A T	A A	T T	C T	A G	C T	C T	G A	T C	T C	T T	C T	T C
		395	3F2-N553		T T			C A	C A		C T	A A	C C	G G	A A	A T	G G		C C	A A	A A	A A	A G	C C	A G	G A			A A	A A	G G	C C	T T	T T	G T	C G				C C	G G	C T	C T	G A	T C	T C	G T	C T	C C
		396	3F2-N538	T T	T T	A A	C C	C C	C C	A G	G G	T T	G C	G A	A T	T T	G G	T T	C C	A A	A A	A A	A G	C C	A G	G A	0 0	G G	A A	A A	G G	C C	C T	T T	T T	C C	T T	A G	C T	C C	G G	C C	C C	A A	T C	T C	T T	C T	T C
		397	3F2-N569		T C			C A	C A		C G	A T	C C	G A	A A	T T	A G		T C	G A	A A	G A	A A	T C	A A	G G			T A	C A	G A	G C	C T	T C	G T	C G				C C	G G	C C	C C	A A	T C	C C	G G	C C	T C
		398	3F2-S308	T T	T T	A A	C C	C C	C C	A G	C G	A T	C C	G A	A A	T T	G G	T T	C C	A A	A A	A A	A G	C C	A G	G A	0 0	G G	A A	A A	G G	C C	C T	T T	G T	C G	A T	A G	C T	C T	A G	T T	T T	G G	C C	T T	T T	C T	T C
		399	3F2-N594		T C			C C	C C		G G	T T	G C	G A	A T	A T	G G		T C	G A	G A	G A	A G	C C	A G	G A			T A	A A	G A	C C	T T	T T	G T	C G				C T	G G	C T	C C	A A	T C	C C	G T	C C	T T
		400	3F2-N596	A T	T C	G A	G C	C A	C A	A G	C G	A T	C C	G A	A A	T T	G G	T T	C C	A A	A A	A A	A G	C C	A G	G A	0 0	G G	A A	A A	G G	C C	C T	T C	G T	C G	T T	A G	C T	C T	G G	C C	C T	G A	C C	T C	G G	C C	T C
		401	3F2-N608	T T	T T	A A	C C	C A	C A	A G	C G	A T	C C	G A	A A	T T	G G	T A	T C	G A	A A	A A	A G	C C	A G	G A	0 0	G G	A A	A A	G G	C C	C T	T T	T T	C C	T T	A G	C T	C C	G G	C T	C T	G A	T C	C C	G T	C C	T T
		402	3F2-N616		T T			A A	A A		C T	A A	C C	G G	A A	A T	G G		T C	G A	G A	G A	A G	C C	A G	G A			T A	A A	G A	C C	T T	T T	G T	C G				C C	G G	T T	T T	G G	C C	T T	G G	C C	T C
		403	3F2-S299	T T	T T	A A	C C	C C	C C	A G	G G	T T	G C	G A	A T	A T	G G	T A	T C	G A	G A	G A	A G	C C	A G	G A	C C	G A	T A	A A	G A	C C	T T	T T	G T	C G	A T	A G	C T	C T	A G	C T	T T	G G	C C	T T	G T	C T	C C
		404	3F2-N564	A T	T C	G A	G C	C A	C A	A A	G T	A T	G C	G G	A T	T T	A G	T A	T C	G A	A A	G A	A A	T C	A A	G G	T C	G G	T A	C A	G A	G C	C T	T C	G T	C G	T T	G G	C C	T T	A G	C T	C T	G A	C C	T C	G T	C C	T T
		405	3F2-N568		T T			C C	C C		C G	A T	C C	G A	A A	A T	G G		T C	G A	G A	G A	A G	C C	A G	G A			T A	A A	G A	C C	T T	T T	G T	C G				C T	A G	C T	C T	G A	C C	T C	G G	C C	T C
		406	3F2-N535		C C			A A	A A		G G	T T	G C	G A	A T	T T	A G		T C	G A	A A	G A	A A	T C	A A	G G			T A	C A	G A	G C	C T	T C	G T	C G				C T	G G	C T	C T	G A	T C	T C	G T	C T	C C
		407	3F2-N595		T C			C C	C C		G G	T T	G C	G A	A T	T T	A G		T C	G A	A A	G A	A A	T C	A A	G G			T A	C A	G A	G C	C T	T C	G T	C G				C C	G G	C T	C T	G A	T C	T C	T T	C T	T C
		408	3F2-S303	T T	T T	A A	C C	C C	C C	A A	G T	A T	G C	G G	A T	T T	A G	T A	T C	G A	A A	G A	A A	T C	A A	G G	0 0	G G	T A	C A	G A	G C	C T	T C	G T	C C	T T	G G	C C	T T	A G	C T	C T	G A	C C	T C	G T	C T	C C
		409	3F2-N601		T C			A A	A A		G T	A T	G C	G G	A T	A T	G G		T C	G A	G A	G A	A G	C C	A G	G A			T A	A A	G A	C C	T T	T T	G T	C G				T T	A G	C T	C T	G A	T C	T C	T T	C T	T C
		410	3F2-N615	A T	T C	G A	C C	C C	C C	A G	C G	A T	C C	G A	A A	T T	G G	T A	T C	G A	A A	G A	A A	T C	A A	G G	0 0	G G	T A	C A	G G	C C	C T	T T	T T	C C	T T	G G	C C	T T	A G	C C	C C	A A	T C	T C	G T	C T	C C
		411	3F2-N609	A A	C C	G G	G G	A A	A A	A A	C T	A A	C C	G G	A T	T T	A G	T T	C C	A A	A A	A A	A G	C C	A G	G A	0 0	G G	A A	A A	G A	G C	C T	T C	G T	C G	T T	A G	C T	C T	G G	T T	T T	G G	C C	T T	G T	C T	C C
		412	3F2-N612	T T	T T	A A	C C	C C	C C	A A	G T	A T	G C	G G	A T	A T	G G	T A	T C	G A	G A	NA	A G	C C	A G	G A	C C	G A	T A	A A	G A	C C	T T	T T	G T	C G	A T	A G	C T	C T	A G	C C	C C	G A	T C	T C	T T	C T	T C
		413	3F2-N621	A T	T C	G A	G C	C C	C C	A G	G G	T T	G C	G A	A T	A T	G G	T T	C C	A A	A A	A A	A G	C C	A G	G A	C C	G G	A A	A A	G A	C C	T T	T T	G T	C G	A T	A G	C T	C T	A G	C T	T T	G G	C C	T T	G T	C T	C C
		414	3F2-S319	T T	T T	A A	C C	C C	C C	A G	G G	T T	G C	G A	A T	A T	G G	A A	T T	G G	G A	G G	A A	T C	A A	G G	T C	G A	T T	C A	G A	C C	T T	NA	G T	C G	A T	A G	C T	C T	A G	T T	T T	G G	C C	T T	G G	C C	T C
		415	3F2-N610	T T	T T	G G	G G	A A	A A	A A	C T	A A	C C	G G	A A	T T	A G	T A	T C	G A	A A	G A	A A	T C	A A	G G	T C	G G	T A	C A	G A	G C	C T	T C	G T	C G	T T	A G	C T	C T	G G	C C	C C	A A	T C	T C	T T	C T	T C
		416	3F2-N32	T T	T T	A A	C C	C A	C A	0 0	G T	A T	G C	G G	A T	A T	A G	T A	T C	G G	G A	G G	A A	T C	A A	G G	T C	G A	T T	C A	A A	G C	T T	T C	G G	G G	A T	0 0	T T	C C	G G	C C	C C	A A	T C	T C	T T	C T	T C
		417	3F2-N639	A T	T C	G A	G G	C A	C A	A A	G T	A T	G C	G G	A T	T T	G G	T A	T C	G A	A A	G A	A A	T C	A A	G G	0 0	G G	T A	C A	G G	C C	C T	T T	T T	C C	T T	G G	C C	T T	A G	C C	C C	A A	T C	C C	G T	C C	T T
		418	3F2-N630	A T	T C	G A	G C	A A	A A	A A	C G	A T	C C	G A	A A	T T	A G	T A	T C	G A	A A	G A	A A	T C	A A	G G	0 0	G G	T A	C A	G A	G C	C T	T C	G T	C G	T T	0 0	T T	C C	G G	C C	C C	A A	T C	C C	G T	C C	T T
		419	3F2-N648	A T	T C	G A	G C	C A	C A	A G	C G	A T	C C	G A	A T	A T	A G	A A	T T	G G	G A	G G	A A	T C	A A	G G	0 0	G A	T T	C A	A A	G C	T T	T C	G G	G G	A T	0 0	T T	C C	G G	T T	T T	G G	C C	T T	G T	C T	C C
		420	3F2-S321	A A	C C	G G	G G	A A	A A	0 0	C G	A T	C C	G A	A A	A T	A G	A A	T T	G G	G A	G G	A A	T C	A A	G G	T C	G A	T T	C A	A A	G C	T T	T C	G G	G G	A T	A G	C T	C T	G G	C T	C T	G A	C C	T C	G G	C C	T C
		421	3F2-N618	T T	T T	A A	G C	C A	C A	A G	C G	A T	C C	G A	A A	T T	G G	T A	C C	A A	A A	A A	A G	C C	A G	G A	C C	G G	A A	A A	G G	C C	C T	T T	T T	C C	T T	G G	C C	T T	A G	C T	C T	G A	C C	T T	G T	C T	C C
		422	3F2-N622	T T	T T	G A	G C	C A	C A	A A	G T	A T	G C	G G	A A	T T	G G	T T	C C	A A	A A	A A	A G	C C	A G	G A	0 0	G G	A A	A A	G G	C C	C T	T T	T T	C C	T T	0 0	C C	C T	A G	C T	C T	G A	T C	T C	G T	C C	T T
		423	3F2-N625	A A	C C	G G	G G	A A	A A	A G	C G	A T	C C	G A	A A	A T	G G	A A	T T	G G	G A	G G	A A	T C	A A	G G	0 0	G A	T T	C A	G A	C C	T T	NA	G T	C G	A T	G G	C C	T T	G G	T T	T T	G G	C C	T T	G T	C T	C C
		424	3F2-N17	A T	T C	G A	G C	C A	C A	A G	G G	T T	G C	G A	A T	T T	G G	T T	C C	A A	A A	A A	A G	C C	A G	G A	C C	G G	A A	A A	G G	C C	C T	T T	T T	C C	T T	G G	C C	T T	A G	C T	C C	A A	T C	C C	G T	C C	T T
		425	3F2-N238	A T	T C	G A	0 0	C A	C A	A G	C G	A T	G C	G A	A A	A T	A G	T A	T C	G A	G A	G A	A G	NA	A G	G A	C C	0 0	T A	NA	G A	C C	T T	T T	G T	C G	A T	0 0	0 0	C T	G G	NA	C T	G A	T C	C C	G T	NA	NA
		426	3F2-N496	A T	T C	G A	G G	A A	A A	A G	C G	A T	C C	G A	A A	T T	G G	T T	C C	A A	A A	A A	A G	C C	A G	G A	C C	G G	A A	A A	G G	C C	C T	T T	G T	C G	A T	A G	C T	C T	A G	C T	T T	G G	C C	T T	G T	C T	C C
		427	3F2-N647	T T	T T	A A	C C	C C	C C	A G	C G	A T	C C	G A	A A	T T	G G	0 0	C C	A A	A A	A A	A G	C C	A G	G A	C C	G G	A A	A A	G G	C C	C T	T C	G T	C G	T T	A G	C T	C T	G G	T T	T T	G G	T C	C C	G T	C C	T T
		428	3F2-N649		T T			C C	C C		G T	A T	G C	G G	A T	A T	G G		T C	G A	G A	G A	A G	C C	A G	G A			T A	A A	G A	C C	T T	T T	G T	C G				C T	A G	T T	T T	G G	C C	T C	NA	C C	T C
		429	3F2-N267	T T	T T	A A	C C	C A	C A	A G	C G	A T	C C	G A	A A	T T	G G	T T	C C	A A	A A	A A	A G	C C	A G	G A	C C	G G	A A	A A	G G	C C	C T	T T	T T	C C	T T	G G	C C	C T	G G	C T	C T	G A	T C	T C	T T	C T	T C
		430	3F2-N619	T T	T T	A A	G C	C A	C A	A A	G T	A T	G C	G G	A T	A T	G G	T A	T C	G A	G A	G A	A G	C C	A G	G A	0 0	0 0	T A	A A	G A	C C	T T	T T	G T	C C	T T	G G	C C	T T	G G	T T	T T	G G	C C	T T	G T	C C	T T
		431	3F2-N624	T T	T T	A A	C C	C C	C C	A G	G G	T T	G C	G A	A T	T T	A G	T A	T C	G A	A A	G A	A A	T C	A A	G G	T C	G G	T A	C A	G A	G C	C T	T C	G T	C G	T T	A G	C T	C T	G G	C C	C C	A A	C C	T T	G T	C T	C C
		432	3F2-N637	T T	T T	A A	G C	C A	C A	A A	C T	A A	C C	G G	A A	A T	A G	A A	T T	G G	G A	G G	A A	T C	A A	G G	T C	G A	T T	C A	A A	G C	T T	T C	G G	G G	A T	A G	C T	C T	G G	C T	C T	G A	T C	T C	T T	C T	T C
		433	3F2-S323	T T	T T	A A	C C	C C	C C	A A	G T	A T	G C	G G	A A	T T	G G	T T	C C	A A	A A	A A	A G	C C	A G	G A	0 0	G G	A A	A A	G G	C C	C T	T T	T T	C C	T T	A G	C T	C T	A G	T T	T T	G G	C C	T T	G T	C T	C C
		434	3F2-N636	A T	T C	G A	G C	C C	C C	A G	G G	T T	G C	G A	A T	T T	G G	T A	T C	G A	A A	G A	A A	T C	A A	G G	0 0	G G	A A	A A	G G	C C	C T	T T	T T	C C	T T	A G	C T	C T	A G	C T	C T	G A	T C	T C	T T	C T	T C
		435	3F2-N667	A T	T C	G A	G C	C A	C A	A A	G T	A T	G C	G G	A T	T T	G G	T T	C C	A A	A A	A A	A G	C C	A G	G A	C C	G G	A A	A A	G G	C C	C T	T T	G T	C G	A T	A G	C T	C C	G G	T T	T T	G A	T C	T C	G T	C T	C C
		436	3F2-N420	A T	T C	G A	G C	C A	C A	A A	C T	A A	C C	G G	A A	A T	A G	A A	T T	G G	G A	G G	A A	T C	A A	G G	0 0	0 0	T T	C A	A A	G C	T T	T C	G T	C G	T T	A G	C T	C T	G G	C T	C T	G A	T C	C C	G T	C C	T T
		437	3F2-S430	A A	C C	G A	G C	C A	C A	A A	C T	A A	C C	G G	A A	A T	G G	T A	T C	G A	G A	G A	A G	C C	A G	G A	C C	G A	T A	A A	G A	C C	T T	T T	G T	C G	A T	A G	C T	C T	A G	C C	C C	A A	T C	C C	G T	C C	T T
		438	3F2-N617	A T	T C	G A	G C	C A	C A	A G	C G	A T	C C	G A	A A	T T	A G	T A	T C	G A	A A	G A	A A	T C	A A	G G	T C	G G	T A	C A	G A	G C	C T	T C	G T	C G	T T	A G	C T	C T	G G	C C	C C	A A	T C	T C	T T	C T	T C
		439	3F2-S425	A T	T C	G A	G C	C A	C A	0 0	G T	A T	G C	G G	A T	T T	G G	T T	C C	A A	A A	A A	A G	C C	A G	G A	C C	G G	A A	A A	G G	C C	C T	T T	T T	C C	T T	G G	C C	T T	A G	C T	C T	G A	C C	T C	G T	C T	C C
		440	3F2-N632	A T	T C	G A	G C	C A	C A	0 0	G T	A T	G C	G G	A T	T T	G G	T A	T C	G A	G A	G A	A G	C C	A G	G A	C C	G A	T A	A A	G G	C C	C T	T T	T T	C C	T T	A G	C T	C T	G G	C T	C T	G A	T C	T C	T T	C T	T C
		441	3F2-S322	A T	T C	G A	G C	C A	C A	0 0	G T	A T	G C	G G	A T	T T	G G	T A	T C	G A	G A	G A	A G	C C	A G	G A	C C	G A	T A	A A	G A	C C	C T	T T	T T	C C	T T	G G	C C	C T	A G	C T	C T	G A	T C	T T	G T	C T	C C
		442	3F2-N643	0 0	T T	A A	C C	C C	C C	A G	G G	T T	G C	G A	A T	T T	G G	0 0	C C	A A	A A	A A	A G	C C	A G	G A	C C	G G	A A	A A	G G	C C	C T	T T	T T	C C	0 0	0 0	0 0	T T	A G	T T	T T	G G	T C	T C	T T	C T	T C
		443	3F2-S268	T T	T T	G A	G C	C A	C A	A A	G T	A T	G C	G G	A T	T T	A G	T A	T C	G A	A A	G A	A A	T C	A A	G G	T C	G G	T A	C A	G A	G C	C T	T C	G T	C G	T T	A G	C T	C T	G G	C C	C C	A A	T C	T C	G T	C T	C C
		444	3F2-S331	T T	T T	A A	C C	C C	C C	A G	G G	T T	G C	G A	A T	T T	G G	T T	C C	A A	A A	A A	A G	C C	A G	G A	C C	G G	A A	A A	G G	C C	C T	T T	T T	C C	T T	G G	C C	T T	A G	C T	C T	G A	C C	T C	G G	C C	T C
		445	3F2-N613	A T	T C	G G	G G	A A	A A	A A	C T	A A	C C	G G	A A	T T	G G	T T	C C	A A	A A	A A	A G	C C	A G	G A	C C	G G	A A	A A	G G	C C	C T	T T	T T	C C	T T	A G	C T	C T	G G	T T	T T	G G	C C	T C	G T	C C	T T
		446	3F2-S318	T T	T T	A A	C C	C C	C C	A G	G G	T T	G C	G A	A T	A T	A G	A A	T T	G G	G A	G G	A A	T C	A A	G G	T C	G A	T T	C A	A A	G C	T T	T C	G G	G G	A T	0 0	T T	C C	G G	T T	T T	G G	C C	T T	G T	C T	C C
		447	3F2-N626	A T	T C	G A	G C	A A	A A	A A	C T	A A	C C	G G	A A	T T	G G	T T	C C	A A	A A	A A	A G	C C	A G	G A	C C	G G	A A	A A	G G	C C	C T	T T	T T	C C	T T	A G	C T	C T	A G	C C	C C	A A	T C	T C	T T	C T	T C
		448	3F2-N628	T T	T T	G A	G G	A A	A A	A A	C T	A A	C C	G G	A A	A T	A G	T A	T C	G G	G A	G G	A A	T C	A A	G G	0 0	G A	T T	C A	A A	G C	T T	T C	G G	G G	0 0	A A	T T	C C	G G	C T	C T	G A	T C	T T	G T	C T	C C
		449	3F2-N633	T T	T T	A A	G C	A A	A A	A A	C T	A A	C C	G G	A A	A T	A G	A A	T T	G G	G A	G G	A A	T C	A A	G G	T C	G A	T T	C A	A A	G C	T T	T C	G G	G G	A T	0 0	T T	C C	G G	C T	C T	G A	T C	T C	T T	C T	T C
		450	3F2-S320	T T	T T	A A	G C	A A	A A	A A	C T	A A	C C	G G	A A	T T	G G	T T	C C	A A	A A	A A	A G	C C	A G	G A	C C	G G	A A	A A	G G	C C	C T	T T	G T	C G	A T	A G	C T	C T	A G	T T	T T	G G	C C	T T	G T	C T	C C
		451	3F2-N644	A A	C C	G G	G G	C A	C A	A A	G T	A T	G C	G G	A T	T T	G G	T T	C C	A A	A A	A A	A G	C C	A G	G A	C C	G G	A A	A A	G G	C C	C T	T C	G T	C G	T T	A G	C T	C T	G G	C T	C T	G A	T C	T C	G G	C C	T C
		452	3F2-N534	T T	T T	A A	C C	C C	C C	A G	G G	T T	G C	G A	A T	A T	A G	T A	T C	G A	G A	G A	A G	C C	A G	G A	0 0	G A	T A	A A	A A	G C	T T	T C	G G	G G	A T	0 0	T T	C C	G G	C C	C C	A A	T C	C C	G T	C C	T T
		453	3F2-N614	T T	T T	A A	C C	C A	C A	A G	C G	A T	C C	G A	A A	A T	G G	0 0	T C	G A	G A	G A	A G	C C	A G	G A	0 0	G A	T A	A A	G A	C C	T T	T T	G T	C G	A T	A G	C T	C T	A G	T T	C T	G A	C C	T C	G T	C T	C C
		454	3F2-N620	T T	T T	A A	G C	C A	C A	A A	G T	A T	G C	G G	A T	T T	G G	T T	C C	A A	A A	A A	A G	C C	A G	G A	C C	G G	A A	A A	G G	C C	C T	T T	T T	C C	T T	G G	C C	C T	A G	C T	C T	G A	T C	C C	G T	C C	T T
		455	3F2-S317	A T	T C	G A	G C	C C	C C	A G	G G	T T	G C	G A	A T	T T	G G	T T	C C	A A	A A	A A	A G	C C	A G	G A	C C	G G	A A	A A	G G	C C	C T	T T	T T	C C	T T	G G	C C	T T	A G	T T	T T	G G	C C	C C	G T	C C	T T
		456	3F2-N629		T C			A A	A A		C G	A T	C C	G A	A A	A T	A G		T T	G G	G A	G G	A A	T C	A A	G G			T T	C A	A A	G C	T T	T C	G G	G G				C C	G G	C T	C T	G A	T C	T T	G T	C T	C C
		457	3F2-N638	A T	T C	G A	G C	C A	C A	A A	G T	A T	G C	G G	A T	A T	G G	T T	C C	A A	A A	A A	A G	C C	A G	G A	0 0	G G	A A	A A	G G	C C	T T	T T	G T	C G	0 0	0 0	T T	C C	G G	C C	C C	A A	T C	C C	G T	C C	T T
		458	3F2-N634	A T	T C	G A	G C	C A	C A	A A	G T	A T	G C	G G	A T	T T	G G	T T	C C	A A	A A	A A	A G	C C	A G	G A	C C	G G	A A	A A	G G	C C	C T	T T	T T	C C	T T	G G	C C	T T	A G	C T	C T	G A	T C	T C	T T	C T	T C
		459	3F2-N642	A T	T C	G A	G C	C A	C A	A A	G T	A T	G C	G G	A T	T T	G G	T T	C C	A A	A A	A A	A G	C C	A G	G A	0 0	G G	A A	A A	G G	C C	C T	T C	G T	C G	T T	A G	C T	C T	G G	C T	C T	G A	T C	T C	T T	C T	T C
		460	3F2-N652	A A	C C	A A	C C	C C	C C	A G	C T	A A	C C	G G	A A	T T	A G	T A	T C	G A	A A	G A	A A	T C	A A	G G	T C	G G	T A	C A	G A	G C	C T	NA	NA	C G	T T	A A	T T	C T	A G	T T	T T	G G	C C	T T	G T	C T	C C
		461	3F2-N287	T T	T T	A A	C C	C C	C C	A A	G T	A T	G C	G G	A T	A T	A G	T A	T C	G A	G A	G A	A G	C C	A G	G A	C C	G A	T A	A A	G A	C C	T T	T C	G G	G G	A T	G G	C C	T T	A G	C T	C T	G A	T C	T C	T T	C T	T C
		462	3F2-N288	T T	T T	A A	0 0	C C	C C	0 0	NA	T T	G C	G A	A T	T T	A G	T A	C C	A A	A A	G A	A A	T C	A A	G G	T C	0 0	T A	A A	G A	G C	C T	T C	G T	C G	0 0	A G	C T	C C	G G	T T	C T	G G	T C	T T	G T	C T	C C
		463	3F2-N292	T T	T T	A A	C C	C C	C C	A A	G T	A T	G C	G G	A T	A T	A G	T A	T C	G A	A A	G A	A A	T C	A A	G G	T C	G G	T A	C A	A A	G C	T T	T C	G G	G G	A T	A G	C T	C T	A G	C C	C T	G A	T C	T C	T T	C T	T C
		464	3F2-N326	A T	T C	G A	G C	C C	C C	A G	C G	T T	G C	G A	A T	A T	G G	T T	C C	A A	A A	A A	A G	C C	A G	G A	C C	G G	A A	A A	G A	C C	T T	T C	G G	C C	A T	A A	T T	C T	G G	C T	T T	G G	C C	T T	G T	C T	C C
		465	3F2-N331	A A	C C	G G	G G	A A	A A	0 0	G T	A T	G C	G G	A T	A T	A G	A A	T T	G G	G A	G G	A A	T C	A A	G G	0 0	G A	T T	C A	A A	G C	T T	T C	G G	G G	A T	A A	T T	C T	G G	C T	C T	G A	T C	T C	T T	C T	T C
		466	3F2-N336	T T	T T	A A	C C	C C	C C	A G	C G	A T	C C	G A	A A	T T	G G	T T	C C	A A	A A	A A	A G	C C	A G	G A	C C	G G	A A	A A	G G	C C	C T	T T	T T	C C	T T	A G	C T	C T	A G	C T	T T	G G	C C	T T	G T	C T	C C
		467	3F2-N340	T T	T T	A A	G C	C A	C A	A G	C G	A T	C C	G A	A A	T T	G G	T T	C C	A A	A A	A A	A G	C C	A G	G A	0 0	G G	A A	A A	G G	C C	C T	T T	T T	C C	T T	G G	C C	C T	A G	C C	C C	A A	T C	T C	G G	C C	T C
		468	3F2-N283	A T	T C	G A	G C	A A	A A	A A	C T	A A	C C	G G	A A	T T	A G	T A	T C	G A	A A	G A	A A	T C	A A	G G	T C	G G	T A	C A	G A	G C	C T	T C	G T	C G	T T	A G	C T	C T	G G	C C	C C	A A	T C	C C	G T	C C	T T
		469	3F2-N289	A A	C C	G G	G G	A A	A A	A A	C G	A T	C C	G A	A A	T T	A G	T A	T C	G A	A A	G A	A A	T C	A A	G G	T C	G G	T A	C A	G A	G C	C T	T C	G T	C G	T T	A A	T T	C T	A G	C T	C T	G A	T C	T C	G T	C C	T C
		470	3F2-N293	T T	T T	A A	G C	C A	C A	A G	C G	A T	C C	G A	A A	A T	A G	T A	T C	G A	A A	G A	A A	T C	A A	G G	T C	G G	T A	C A	A A	G C	T T	T C	G G	G G	A T	A A	T T	C C	G G	C T	C T	G A	T C	T C	G T	C C	T T
		471	3F2-N53	A T	T C	G A	G C	C A	C A	A A	G T	A T	G C	G G	A T	A T	A G	T A	T C	G A	A A	G A	A A	T C	A A	G G	T C	G G	T A	C A	A A	G C	T T	T C	G G	G G	A T	0 0	T T	C T	A G	C T	C T	G A	C C	T T	G T	C T	C C
		472	3F2-N327	A A	C C	G G	G C	C A	C A	A G	C G	A T	C C	G A	A A	A T	A G	T A	T C	G A	A A	G A	A A	T C	A A	G G	T C	G G	T A	C A	A A	G C	T T	T C	G G	G G	A T	0 0	T T	C C	G G	C C	C C	A A	T C	T C	T T	C T	T C
		473	3F2-S130	T T	T T	A A	C C	C C	C C	A G	G G	T T	G C	G A	A T	A T	A G	A A	T T	G G	G A	G G	A A	T C	A A	G G	T C	G A	T T	C A	A A	G C	T T	T C	G T	C G	T T	A G	C T	C T	G G	C T	C T	G A	T C	T C	G T	C C	T T
		474	3F2-N337	T T	T T	A A	C C	C C	C C	A G	G G	T T	G C	G A	A T	A T	G G	T T	C C	A A	A A	A A	A G	C C	A G	G A	C C	G G	A A	A A	G A	C C	T T	T T	G T	C G	A T	A G	C T	C T	A G	C C	C C	A A	T C	C C	G T	C C	T T
		475	3F2-N343	T T	T T	A A	C C	C C	C C	A G	G G	T T	G C	G A	A T	A T	G G	T A	T C	G A	G A	NA	A G	C C	A G	G A	C C	G A	T A	A A	G A	C C	T T	T T	T T	C C	T T	G G	C C	T T	A G	T T	C T	G A	T C	C C	G T	C C	T T
		476	3F2-N346	A T	T C	G A	G C	C A	C A	A G	C G	A T	C C	G A	A A	T T	G G	T T	NA	A A	A A	A A	A G	C C	A G	G A	0 0	G G	A A	A A	G G	C C	C T	T C	G T	C C	T T	A G	C T	NA	G G	NA	C T	G G	T C	C C	G T	C C	C C
		477	3F2-N285	A T	T C	G A	G C	C A	C A	A G	C G	A T	NA	G A	A A	T T	G G	T T	C C	A A	A A	A A	A G	C C	A G	G A	C C	G G	A A	A A	G G	C C	C T	T T	G T	C G	0 0	0 0	T T	C C	G G	T T	C T	G A	T C	T C	T T	C T	T C
		478	3F2-N294	A A	C C	G G	G G	A A	A A	A A	T T	A A	C C	G G	A A	T T	G G	T T	C C	A A	A A	A A	A G	T T	G G	A A	C C	G G	T A	A A	G G	C C	C T	T T	T T	C C	T T	G G	C C	T T	A G	T T	T T	G G	C C	T T	G T	C T	C C
		479	3F2-N300		T T			A A	A A		C T	A A	C C	G G	A A	T T	A G		T C	G A	A A	G A	A A	T C	A A	G G			T A	C A	G A	G C	C T	T C	G T	C G				C T	G G	C C	C C	A A	T C	C C	G T	C C	T T
		480	3F2-N328	0 0	NA	G A	G C	C A	C A	0 0	NA	NA	NA	G G	NA	NA	A G	0 0	NA	G A	NA	G A	NA	T C	A A	NA	0 0	G G	T A	C A	G A	G C	C T	T C	G T	C G	T T	0 0	C T	C T	A G	C T	NA	NA	T C	NA	G T	NA	NA
		481	3F2-N332		T T			C A	C A		G T	A T	G C	G G	A T	T T	A G		C C	A A	A A	A A	A G	C C	A G	G A			A A	A A	G A	G C	C T	T C	G T	C G				C T	G G	C T	C T	G A	T C	T C	T T	C T	T C
		482	3F2-N338	T T	T T	A A	C C	C C	C C	A G	G T	A T	G C	G G	A T	A T	G G	T T	C C	A A	A A	A A	A G	C C	A G	G A	C C	G G	A A	A A	G A	C C	T T	T T	G T	C G	A T	A G	C T	C T	A G	C T	C T	G A	T C	T C	G T	C C	T T
		483	3F2-S135		T T			C C	C C		C T	A A	C C	G G	A A	T T	A G		T C	G A	A A	G A	A A	T C	A A	G G			T A	C A	G A	G C	C T	T C	G T	C G				C C	G G	C T	C T	G A	T C	T C	T T	C T	T C
		484	3F2-S127	A T	T C	G A	G C	C C	C C	A G	G G	T T	G C	G A	A T	A T	G G	T A	T C	G A	G A	G A	A G	C C	A G	G A	0 0	G A	T A	A A	G A	C C	T T	T T	G T	C G	A T	0 0	T T	C C	G G	C T	C T	G A	T C	C C	G T	C C	T T
		485	3F2-N854		T C			C C	C C		G G	T T	G C	G A	A T	A T	A G		T T	G G	G A	G G	A A	T C	A A	G G			T T	C A	A A	G C	T T	T C	G G	G G				T T	A G	C C	C C	A A	T C	C C	G T	C C	T T
		486	3F2-N295		C C			C A	C A		G G	T T	G C	G A	A T	A T	A G		T C	G A	A A	G A	A A	T C	A A	G G			T A	C A	A A	G C	T T	T C	G G	G G				C C	G G	T T	C T	G A	T C	T C	G T	C C	T T
		487	3F2-N299	T T	T T	A A	C C	C A	C A	A G	C G	A T	C C	G A	A A	T T	G G	T T	C C	A A	A A	A A	A G	C C	A G	G A	0 0	G G	A A	A A	G G	C C	C T	T T	T T	C C	T T	A G	C T	C T	A G	C T	C T	G A	T C	C C	G T	C C	T T
		488	3F2-N329	T T	T T	A A	G C	C A	C A	0 0	G G	T T	G C	G A	A T	T T	G G	0 0	T T	G A	G A	G A	A G	C C	A G	G A	0 0	0 0	T A	A A	G G	C C	C T	T T	T T	C C	0 0	G G	C C	C T	G G	C T	C T	G A	T C	T C	T T	C T	T C
		489	3F2-N333	A T	T C	G A	G C	C A	C A	A G	C G	A T	C C	G A	A A	A T	A G	A A	T T	G G	G A	G G	A A	T C	A A	G G	0 0	G A	T T	C A	A A	G C	T T	T C	G G	C G	A T	A G	C T	C T	A G	T T	T T	G G	C C	T T	G T	C T	C C
		490	3F2-S129	A T	T C	G A	G G	A A	A A	A A	C T	A A	C C	G G	A A	T T	A G	T A	T C	G A	A A	G A	A A	T C	A A	G G	T C	G G	T A	C A	G A	G C	C T	T C	G T	C G	T T	A G	C T	C T	G G	C C	C C	A A	T C	C C	G T	C C	T T
		491	3F2-N341	A T	T C	G A	G C	C A	C A	A G	G G	T T	G C	G A	A T	A T	A G	A A	T T	G G	G A	G G	A A	T C	A A	G G	T C	G A	T T	C A	A A	G C	T T	T C	G G	G G	A T	A A	T T	C C	G G	C C	C C	A A	T C	C C	G T	C C	T T
		492	3F2-N348	A A	C C	G A	G C	C C	C C	A G	G G	T T	G C	G A	A T	T T	G G	T T	C C	A A	A A	A A	A G	C C	A G	G A	0 0	G G	A A	A A	G G	C C	C T	T T	T T	C C	T T	A G	C T	C T	A G	C T	C C	A A	T C	C C	T T	C T	T C
		493	3F2-N284	A T	T C	G A	G G	A A	A A	0 0	G G	T T	G C	G A	A T	T T	A G	T A	T C	G A	A A	G A	A A	T C	A A	G G	T C	G G	T A	C A	G A	G C	C T	T C	G T	C G	T T	A G	C T	C T	A G	C T	C C	A A	C C	T C	G G	C C	T C
		494	3F2-N290	T T	T T	A A	G C	C A	C A	A G	C G	A T	C C	G A	A A	T T	A G	T T	C C	A A	A A	G A	A A	T C	A A	G G	T C	G G	T A	C A	G A	G C	C T	T C	G T	C G	T T	A G	C T	C T	G G	T T	T T	G G	C C	T T	G T	C T	C C
		495	3F2-S136		T C			C A	C A		G T	A T	G C	G G	A T	A T	G G		T C	G A	G A	G A	A G	C C	A G	G A			T A	A A	G A	C C	T T	T T	G T	C G				C T	A G	C C	C C	A A	T C	C C	T T	C T	T C
		496	3F2-N141	A T	T C	G A	G C	C C	C C	A G	G G	T T	G C	G A	A T	T T	A G	T A	T C	G A	A A	G A	A A	T C	A A	G G	T C	G G	T A	C A	G A	G C	C T	T C	G T	C G	T T	A G	C T	C T	A G	C T	C T	G A	T C	T C	G T	C T	C C
		497	3F2-N334	A A	C C	G G	G G	C A	C A	A A	NA	A T	G C	G G	A T	T T	A G	T A	T C	G A	A A	G A	A A	T C	A A	G G	T C	G G	T A	C A	G A	G C	C T	T C	G T	C G	T T	0 0	T T	C C	G G	C T	T T	G G	C C	T C	G G	C C	T C
		498	3F2-N342	A A	C C	G G	G C	C A	C A	A G	C G	A T	C C	G A	A A	A T	G G	T A	T C	G G	G A	G G	A A	T C	A A	G G	T C	G A	T A	A A	G A	C C	T T	T T	G T	C G	A T	A G	C T	C T	A G	T T	C T	G A	T C	T C	T T	C T	T C
		499	3F2-S133	T T	T T	A A	G C	C A	C A	A A	C G	A T	C C	G A	A A	T T	A G	T A	T C	G A	A A	G A	A A	T C	A A	G G	T C	G G	T A	C A	G A	G C	C T	T C	G T	C G	T T	A G	C T	C T	G G	C T	C T	G A	T C	T C	T T	C T	T C
		500	3F2-N286	A T	T C	G A	G C	C A	C A	A G	G G	T T	G C	G A	A T	T T	A G	T T	C C	G A	A A	G A	A A	T C	A A	G G	0 0	G G	T A	C A	G A	G C	C T	T C	G T	C G	T T	A G	C T	T T	G G	C C	C C	A A	C C	T C	G G	C C	T C
		501	3F2-N291	A T	T C	G A	G G	A A	A A	A A	C T	A A	C C	G G	A A	T T	A G	T A	T C	G A	A A	G A	A A	T C	A A	G G	0 0	G G	T A	C A	G A	G C	C T	T C	G T	C G	T T	A G	C T	C T	G G	C T	C T	G A	T C	T C	T T	C T	T C
		502	3F2-N296	T T	T T	A A	C C	C C	C C	A G	C G	A T	C C	G A	A A	T T	A G	T A	T C	G A	A A	G A	A A	T C	A A	G G	T C	G G	T A	C A	G A	G C	C T	T T	T T	C C	T T	G G	C C	T T	A G	C T	C T	G A	T C	T C	G T	C T	C C
		503	3F2-N297	A T	T C	G A	G C	A A	A A	A A	G T	A T	G C	G G	A T	A T	G G	T A	T C	G A	G A	G A	A G	C C	A G	G A	0 0	G A	T A	A A	G A	C C	T T	T T	G T	C G	A T	G G	C C	T T	A G	C C	C C	A A	T C	C C	G T	C C	T T
		504	3F2-S131	A A	C C	G G	G G	A A	A A	A A	C G	A T	C C	G A	A A	T T	G G	T T	C C	A A	A A	A A	A G	C C	A G	G A	C C	G G	A A	A A	G G	C C	C T	T T	T T	C C	T T	A G	C T	C T	A G	C T	C T	G A	T C	T C	G T	C C	T T
		505	3F2-N335		T T			C A	C A		G T	A T	G C	G G	A T	A T	A G		T C	G A	G A	G A	A G	C C	A G	G A			T A	A A	A A	G C	T T	T C	G G	G G				C C	G G	C T	T T	G G	T C	T C	T T	C T	T C
		506	3F2-N344	A A	C C	G G	G C	C A	C A	A G	G T	A T	G C	G G	A T	T T	A G	T A	T C	G A	A A	G A	A A	T C	A A	G G	T C	G G	T A	C A	G A	G C	C T	T C	G T	C G	T T	A G	C T	C T	G G	C C	C C	A A	T C	C C	G G	C C	T C
		507	3F2-N349	T T	T T	G A	G C	C A	C A	A A	C T	A A	C C	G G	A A	T T	G G	T A	T C	G A	G A	G A	A G	C C	A G	G A	C C	0 0	T A	A A	G G	C C	C T	T T	T T	C C	T T	G G	C C	T T	A G	C C	C C	A A	T C	C C	G T	C C	T T
		508	3F2-N388	A T	T C	G A	G C	C A	C A	A G	G G	T T	G C	G A	A T	T T	G G	T T	C C	A A	A A	A A	A G	C C	A G	G A	C C	G G	A A	A A	G G	C C	C T	T T	T T	C C	T T	G G	C C	C T	G G	C C	C C	A A	T C	C C	G T	C C	T T
		509	3F2-N354	A T	T C	G A	G C	C A	C A	A G	C G	A T	C C	G A	A A	A T	A G	A A	T T	G G	G A	G G	A A	T C	A A	G G	T C	G A	T T	C A	A A	G C	T T	T C	G G	G G	A T	A A	T T	C C	A G	C T	C T	G A	T C	T C	G G	C C	T C
		510	3F2-S148	A T	T C	G A	G C	A A	A A	A A	C T	A A	C C	G G	A A	T T	A G	T A	T C	G A	A A	G A	A A	T C	A A	G G	T C	G G	T A	C A	G A	G C	C T	T C	G T	C G	T T	A G	C T	C T	A G	C T	C T	G A	T C	T C	T T	C T	T C
		511	3F2-N370	A T	T C	G G	G G	A A	A A	A A	C T	A A	C C	G G	A A	T T	G G	T A	T C	A A	A A	A A	A G	C C	A G	G A	C C	G G	A A	A A	G G	C C	C T	T T	T T	C C	T T	G G	C C	C C	G G	T T	T T	G G	T C	T C	T T	C T	T C
		512	3F2-N371	A T	T C	G A	G C	C A	C A	A G	C G	A T	C C	G A	A A	T T	A G	T T	C C	A A	A A	A A	A G	C C	A G	G A	T C	G G	T A	C A	G A	G C	C T	T C	G T	C G	T T	A G	C T	C T	G G	C T	C T	G A	T C	T C	G G	C C	T C
		513	3F2-N380	A A	C C	G G	G G	A A	A A	A A	C T	A A	C C	G G	A A	T T	G G	A A	T T	G A	A A	G A	A A	T C	A A	G G	T C	G G	T A	C A	G G	C C	C T	T T	T T	C C	T T	G G	C C	T T	G G	C T	C T	G A	C C	T C	G G	C C	T C
		514	3F2-S311	T T	T T	A A	C C	C C	C C	A G	G G	T T	G C	G A	A T	T T	G G	T T	C C	A A	A A	A A	A G	C C	A G	G A	C C	G G	A A	A A	G G	C C	C T	T T	T T	C C	T T	G G	C C	T T	G G	C T	C T	G A	T C	T C	G T	C T	C C
		515	3F2-N163	A T	T C	G A	G C	C C	C C	A G	G G	T T	G C	G A	A T	A T	G G	T T	C C	A A	A A	A A	A G	C C	A G	G A	C C	G G	A A	A A	G A	C C	T T	T T	G T	C G	A T	A A	T T	C C	G G	C T	C T	A A	T C	T C	T T	C T	T C
		516	3F2-N387	T T	T T	A A	G C	A A	A A	A A	C T	A A	C C	G G	A A	A T	A G	A A	T T	G G	G A	G G	A A	T C	A A	G G	T C	G A	T T	C A	A A	G C	T T	T C	G G	G G	A T	A G	C T	T T	A G	C C	C C	A A	T C	C C	G T	C C	T T
		517	3F2-N352	A T	T C	G A	G C	C A	C A	A A	G T	A T	G C	G G	A T	T T	A G	T A	T C	G A	A A	G A	A A	T C	A A	G G	T C	G G	T A	C A	G A	G C	C T	T C	G T	C G	T T	A G	C T	C T	G G	C C	C C	A A	T C	T C	G G	C C	T C
		518	3F2-S147	A T	T C	G A	G C	A A	A A	A A	C T	A A	C C	G G	A A	T T	A G	T A	T C	G A	A A	G A	A A	T C	A A	G G	T C	G G	T A	C A	G A	G C	C T	T C	G T	C G	T T	A G	C T	C C	G G	C T	C T	G A	T C	T C	G T	C C	T T
		519	3F2-N366	T T	T T	A A	C C	C C	C C	A G	G G	T T	G C	G A	A T	A T	A G	A A	T T	G G	G A	G G	A A	T C	A A	G G	T C	0 0	T T	C A	A A	G C	T T	T C	G G	G G	A T	A A	T T	C C	G G	C C	C C	A A	T C	T C	G G	C C	T C
		520	3F2-N372	T T	T T	A A	G G	A A	A A	A A	C G	A T	C C	G A	A A	A T	G G	A A	T T	G G	G A	G G	A A	T C	A A	G G	T C	G A	T T	C A	G A	C C	T T	T T	G T	C G	A T	A G	C T	T T	A G	C C	C C	A A	T C	C C	G T	C C	T T
		521	3F2-N379	T T	T T	A A	C C	C C	C C	A G	G G	T T	G C	G A	A T	T T	A G	T A	T C	G A	A A	G A	A A	T C	A A	G G	T C	G G	T A	C A	G A	G C	C T	T C	G T	C G	T T	A G	C T	C C	G G	C T	C T	G A	C C	T C	G G	C C	T C
		522	3F2-N383	T T	T T	A A	C C	A A	A A	A G	C G	A T	C C	G A	A A	T T	A G	T T	C C	A A	A A	A A	A G	C C	A G	G A	C C	G G	A A	A A	G A	G C	C T	T C	G G	G G	A T	A A	T T	C C	G G	C T	C T	G A	C C	T C	G G	C C	T C
		523	3F2-N192	A A	C C	G A	G C	C C	C C	A G	C G	A T	C C	G A	A A	T T	G G	T T	C C	A A	A A	A A	A G	C C	A G	G A	C C	G G	A A	A A	G G	C C	C T	T T	T T	C C	T T	G G	C C	C T	G G	C T	C T	G A	C C	T T	G T	C T	C C
		524	3F2-N386	T T	T T	A A	C C	C C	C C	A G	G G	T T	G C	G A	A T	T T	A G	T A	T C	G A	A A	G A	A A	T C	A A	G G	T C	G G	T A	C A	G A	G C	C T	T C	G T	C G	T T	A G	C T	C T	G G	C C	C C	A A	T C	C C	G T	C C	T T
		525	3F2-S146	A T	T C	G A	G C	C C	C C	A G	G G	T T	G C	G A	A T	A T	A G	A A	T T	G G	G A	G G	A A	T C	A A	G G	T C	0 0	T T	C A	A A	G C	T T	T C	G G	G G	A T	A A	T T	C C	G G	C T	C T	G A	T C	T C	T T	C T	T C
		526	3F2-N360	A T	T C	G A	G G	A A	A A	A A	G T	A T	G C	G G	A T	A T	A G	A A	T T	G G	G A	G G	A A	T C	A A	G G	T C	G A	T T	C A	A A	G C	T T	T C	G G	G G	A T	A G	C T	C T	A G	C C	C C	A A	T C	C C	G G	C C	T C
		527	3F2-N365	T T	T T	A A	C C	C C	C C	A G	G G	T T	G C	G A	A T	A T	G G	A A	T T	G G	G A	G G	A A	T C	A A	G G	T C	G A	T T	C A	G A	C C	T T	T T	G T	C G	A T	A G	C T	T T	A G	C C	C C	A A	T C	C C	G T	C C	T T
		528	3F2-N369	A A	C C	G A	G C	C A	C A	A G	C T	A A	C C	G G	A A	A T	G G	T A	T C	G A	G A	G A	A G	C C	A G	G A	C C	G A	T A	A A	G A	C C	T T	T T	G T	C G	A T	A G	C T	C T	G G	C T	C T	G A	T C	C C	G G	C C	T C
		529	3F2-N373	A A	C C	G G	G G	A A	A A	A A	C T	A A	C C	G G	A A	T T	A G	T A	T C	G A	A A	G A	A A	T C	A A	G G	T C	G G	T A	C A	G A	G C	C T	T C	G T	C G	T T	A G	C T	C T	G G	C C	C C	A A	T C	T C	G T	C T	C C
		530	3F2-N378	A T	T C	G G	G G	A A	A A	A G	C G	A T	C C	G A	A A	T T	A G	A A	T T	G G	G A	G G	A A	T C	A A	G G	T C	G A	T T	C A	G A	G C	C T	T C	G T	C G	T T	A G	C T	C T	A G	T T	T T	G G	C C	T T	G T	C T	C C
		531	3F2-N382	A T	T C	G A	G C	C C	C C	A G	G G	T T	G C	G A	A T	A T	G G	T A	T C	G A	G A	G A	A G	C C	A G	G A	C C	G A	T A	A A	G A	C C	T T	T T	G T	C G	A T	A A	T T	C C	G G	C T	C T	G A	T C	T C	T T	C T	T C
		532	3F2-N178	A T	T C	G A	G C	C A	C A	A A	G T	A T	G C	G G	A T	T T	A G	T A	T C	G A	A A	G A	A A	T C	A A	G G	T C	G G	T A	C A	G A	G C	C T	T C	G T	C G	T T	A A	T T	C C	G G	C T	C T	A A	T C	C C	G G	C C	T C
		533	3F2-N359	T T	T T	A A	C C	C C	C C	A G	G G	NA	G C	G A	A T	A T	G G	T A	T C	G A	G A	G A	A G	C C	A G	G A	C C	G A	T A	A A	G A	C C	T T	T T	G T	C G	A T	A G	C T	C T	G G	C C	C C	A A	T C	T C	G T	C T	NA
		534	3F2-N364	A T	T C	G A	G C	C A	C A	A G	C G	A T	C C	G A	A A	T T	A G	T A	T C	G A	A A	G A	A A	T C	A A	G G	T C	G G	T A	C A	G A	G C	C T	T C	G T	C G	T T	A G	C T	C T	G G	T T	T T	G G	T C	C C	G T	C C	T T
		535	3F2-N368	T T	T T	A A	C C	C C	C C	0 0	G T	A T	G C	G G	A T	T T	NA	0 0	NA	A A	A A	A A	A G	C C	A G	G A	C C	G G	NA	A A	G G	C C	C T	T T	T T	C C	T T	0 0	0 0	C T	G G	C C	C C	A A	T C	C C	G T	C C	T T
		536	3F2-S150	T T	T T	A A	C C	C A	C A	A G	C G	A T	C C	G A	A T	A T	G G	T A	T C	G A	G A	G A	A G	C C	A G	G A	C C	0 0	T A	A A	G A	C C	T T	T T	G T	C G	A T	A G	C T	T T	A G	C T	C T	G A	C C	T C	G T	C C	T T
		537	3F2-N377	A T	T C	G A	G C	C A	C A	A G	C G	A T	C C	G A	A A	A T	G G	T A	T C	G A	G A	G A	A G	C C	A G	G A	C C	G A	T A	A A	G A	C C	T T	T T	T T	C C	T T	G G	C C	T T	A G	C T	C T	G A	T C	C C	G T	C C	T T
		538	3F2-N381	A T	T C	G A	G C	C A	C A	A G	C G	A T	C C	G A	A A	A T	A G	T T	C C	G A	A A	G A	A A	T C	A A	G G	T C	G G	T A	C A	A A	G C	T T	T C	G G	G G	A T	A A	T T	C C	G G	C T	C C	A A	T C	C C	G T	C C	T T
		539	3F2-N170	T T	T T	G A	G C	C A	C A	A A	G T	A T	G C	G G	A T	T T	A G	T T	C C	A A	A A	A A	A G	C C	A G	G A	C C	G G	A A	A A	G A	G C	C T	T C	G T	G G	A T	A A	T T	C C	G G	C T	C T	G A	T C	T C	T T	C T	T C
		540	3F2-S145	T T	T T	A A	G C	A A	A A	A A	C T	A A	C C	G G	A T	T T	G G	T T	C C	A A	A A	A A	A G	C C	A G	G A	C C	G G	A A	A A	G G	C C	C T	T T	T T	C C	T T	G G	C C	C T	A G	C T	C T	G A	T C	T C	T T	C T	T C
		541	3F2-N384	T T	T T	A A	C C	C C	C C	A G	G G	T T	G C	G A	A T	A T	A G	A A	T T	G G	G A	G G	A A	T C	A A	G G	T C	0 0	T T	C A	A A	G C	T T	T C	G G	C G	T T	A G	C T	C T	G G	C C	C C	A A	T C	T C	G T	C T	C C
		542	3F2-N358	T T	T T	A A	C C	C C	C C	A G	C G	A T	C C	G A	A A	A T	G G	T A	T C	G A	G A	G A	A G	C C	A G	G A	C C	G A	T A	A A	G A	C C	T T	T T	G T	C G	A T	A G	C T	C T	A G	C C	C C	A A	T C	C C	G T	C C	T T
		543	3F2-N363	A T	T C	G A	G C	C A	C A	A G	G G	T T	G C	G A	A T	T T	G G	T T	C C	A A	A A	A A	A G	C C	A G	G A	C C	G G	A A	A A	G G	C C	C T	T T	T T	C C	T T	A G	C T	C T	G G	C T	C T	G A	T C	C C	G T	C C	T T
		544	3F2-N367	A T	T C	G A	G C	C A	C A	A G	G G	T T	G C	G A	A T	A T	G G	T A	T C	G A	G A	G A	A G	C C	A G	G A	C C	0 0	T A	A A	G A	C C	T T	T T	G T	C G	A T	A A	T T	C C	G G	C T	C T	G A	T C	T C	T T	C T	T C
		545	3F2-N374	T T	T T	A A	C C	C C	C C	A A	G T	A T	G C	G G	A T	A T	G G	A A	T T	G A	G A	G A	A G	C C	A G	G A	C C	G A	T A	A A	G A	C C	T T	T T	G T	C G	A T	A G	C T	C C	G G	C T	C T	G A	T C	T T	G G	C C	T C
		546	3F2-S158	T T	T T	A A	C C	C C	C C	A G	G T	A T	G C	G G	A T	T T	A G	T A	T C	G A	A A	G A	A A	T C	A A	G G	T C	G G	T A	C A	G A	G C	C T	T C	G T	C G	T T	A G	C T	C T	G G	C T	C T	G A	T C	C C	G T	C C	T T
		547	3F2-N147	A T	T C	A A	C C	C C	C C	A G	C G	A T	C C	G A	A A	T T	G G	T T	C C	A A	A A	A A	A G	C C	A G	G A	C C	G G	A A	A A	G G	C C	C T	T T	T T	C C	T T	A G	C T	C T	G G	C T	T T	G G	C C	T C	G T	C C	T T
		548	3F2-N133	A T	T C	G A	G C	C A	C A	A A	C T	A A	C C	G G	A A	A T	G G	T A	T C	G A	G A	G A	A G	C C	A G	G A	C C	G A	T A	A A	G A	C C	T T	T T	G T	C G	A T	A G	C T	C T	A G	C T	C T	G A	T C	T T	G G	C C	T C
		549	3F2-N355		T C			C C	C C		C G	A T	C C	G A	A A	A T	A G		T C	G A	A A	G A	A A	T C	A A	G G			T A	C A	A A	G C	T T	T C	G G	G G				C C	A G	C T	C T	G A	T C	T C	T T	C T	T C
		550	3F2-N852	A T	T C	A A	C C	C A	C A	A A	G T	A T	G C	G G	A T	T T	A G	T T	C C	A A	A A	A A	A G	C C	A G	G A	C C	G G	T A	C A	G A	G C	C T	T C	G T	C G	T T	A G	C T	C T	G G	C T	C T	G A	C C	T C	G G	C C	T C
		551	3F2-N401	A T	T C	G A	G C	C A	C A	A G	C G	A T	C C	G A	A A	T T	A G	T A	T C	G A	A A	G A	A A	T C	A A	G G	T C	G G	T A	C A	G A	G C	C T	T C	G T	C G	T T	A G	C T	C C	G G	C C	C C	A A	T C	C C	G T	C C	T T
		552	3F2-N362	A A	C C	G G	G G	C A	C A	A G	G G	T T	G C	G A	A T	A T	G G	T A	T C	G A	G A	G A	A G	C C	A G	G A	C C	G A	T A	A A	G A	C C	T T	T T	G T	C G	A T	G G	C C	T T	A G	C T	C T	G A	T C	T T	G T	C T	C C
		553	3F2-S149	A T	T C	G A	G C	C A	C A	A G	C G	A T	C C	G A	A A	T T	A G	A A	T T	G G	G A	G G	A A	T C	A A	G G	T C	0 0	T T	C A	A A	G C	C T	T C	G T	C G	T T	A G	C T	C T	G G	C C	C C	A A	C C	T C	G G	C C	T C
		554	3F2-N376	A T	T C	G A	C C	C A	C A	A A	G T	A T	G C	G G	A T	A T	A G	T A	T C	G A	G A	G A	A G	C C	A G	G A	C C	G A	T A	A A	A A	G C	T T	T C	G G	G G	A T	A A	T T	C T	G G	C T	C T	G A	T C	T C	T T	C T	T C
		555	3F2-N159	A A	C C	G G	G G	A A	A A	A A	G T	A T	G C	G G	A T	T T	A G	T T	C C	A A	A A	A A	A G	C C	A G	G A	C C	G G	A A	A A	G A	G C	C T	T C	G T	C G	T T	A G	C T	C C	G G	C T	C T	G A	T C	T T	G G	C C	T C
		556	3F2-S154	A T	T C	G A	G G	A A	A A	A A	C T	A A	C C	G G	A T	T T	A G	T A	T C	G A	A A	G A	A A	T C	A A	G G	T C	G G	T A	C A	G A	G C	C T	T C	G T	C G	T T	G G	C C	T T	A G	C T	C T	G A	C C	T C	G T	C C	T T
		557	3F2-N350	T T	T T	A A	C C	A A	A A	A A	C T	A A	C C	G G	A A	A T	A G	A A	T T	G G	G A	G G	A A	T C	A A	G G	T C	G A	T T	C A	A A	G C	T T	T C	G G	G G	A T	A G	C T	T T	A G	C C	C C	A A	T C	T C	G G	C C	T C
		558	3F2-N305	T T	T T	A A	C C	C C	C C	A G	G G	T T	G C	G A	A T	T T	A G	T A	T C	G A	A A	G A	A A	T C	A A	G G	T C	G G	T A	C A	G A	G C	C T	T C	G T	C G	T T	A G	C T	T T	A G	C C	C C	A A	T C	C C	G T	C C	T T
		559	3F2-N309	A T	T C	G A	C C	C C	C C	A G	C T	A A	C C	G G	A A	T T	G G	T A	C C	A A	A A	A A	A G	C C	A G	G A	C C	G G	A A	A A	G G	C C	C T	T T	T T	C C	T T	G G	C C	T T	A G	C T	C T	G A	T C	T C	T T	C T	T C
		560	3F2-N313	T T	T T	A A	C C	C C	C C	A G	G G	T T	G C	G A	A T	T T	A G	T A	T C	G A	A A	G A	A A	T C	A A	G G	T C	G G	T A	C A	G A	G C	C T	T C	G T	C G	T T	A G	C T	C T	G G	C C	C C	A A	T C	C C	T T	C T	T C
		561	3F2-S142	T T	T T	A A	C C	C C	C C	A G	G G	T T	G C	G A	A T	T T	A G	T A	T C	G A	A A	G A	A A	T C	A A	G G	T C	G G	T A	C A	G A	G C	C T	T C	G T	C G	T T	G G	C C	T T	A G	C C	C C	G A	C C	T T	G T	C T	C C
		562	3F2-N323	A T	T C	G A	G C	C A	C A	A G	C G	A T	C C	G A	A A	A T	G G	T A	T C	G A	G A	G A	A G	C C	A G	G A	C C	G A	T A	A A	G A	C C	T T	T T	G T	C G	A T	A G	C T	C T	A G	C C	C C	A A	T C	C C	G T	C C	T T
		563	3F2-N399	A A	C C	G G	G G	A A	A A	A A	C T	A A	C C	G G	A A	A T	A G	T T	C C	G A	A A	G A	A A	T C	A A	G G	T C	G G	T A	C A	A A	G C	T T	T C	G G	G G	A T	A A	T T	C C	A G	C T	C T	G A	T C	T C	T T	C T	T C
		564	3F2-N394	T T	T T	A A	C C	C C	C C	A A	C T	A A	C C	G G	A A	T T	A G	T A	T C	G A	A A	G A	A A	T C	A A	G G	T C	G G	T A	C A	G A	G C	C T	T C	G T	C G	T T	A G	C T	C T	G G	C T	C T	G A	T C	C C	G T	C C	T T
		565	3F2-N516	A T	T C	G A	G C	C A	C A	A G	G G	T T	G C	G A	A T	A T	G G	T A	T C	G A	G A	G A	A G	C C	A G	G A	C C	G A	T A	A A	G A	C C	T T	T T	G T	C G	A T	A G	C T	C T	A G	C C	C C	A A	T C	C C	G T	C C	T C
		566	3F2-S134	T T	T T	A A	G C	C A	C A	A G	C G	A T	C C	G A	A A	T T	A G	T A	T C	G A	A A	G A	A A	T C	A A	G G	T C	G G	T A	C A	G A	G C	C T	T C	G T	C G	T T	G G	C C	T T	A G	C T	C T	G A	T C	T C	T T	C T	T C
		567	3F2-N306	T T	T T	A A	G C	C A	C A	A G	G G	T T	G C	G A	A T	A T	A G	A A	T T	G G	G A	G G	A A	T C	A A	G G	T C	G A	T T	C A	A A	G C	T T	T T	G T	C G	A T	A G	C T	C T	A G	C C	C C	A A	T C	C C	G G	C C	T C
		568	3F2-S137		C C			A A	A A		C T	A A	C C	G G	A A	A T	G G		T T	G G	G A	G G	A A	T C	A A	G G			T T	C A	G A	C C	T T	T T	G T	C G				C T	A G	T T	T T	G G	C C	T C	T T	C T	T C
		569	3F2-N314	T T	T T	A A	C C	C C	C C	A G	G T	A T	G C	G G	A T	T T	A G	T A	T C	G A	A A	G A	A A	T C	A A	G G	T C	G G	T A	C A	G A	G C	C T	T C	G T	C G	T T	A G	C T	C T	G G	C T	C T	G A	T C	T C	T T	C T	T C
		570	3F2-N318	A T	T C	G A	G C	C A	C A	A G	G G	T T	G C	G A	A T	T T	A G	T A	T C	G A	A A	G A	A A	T C	A A	G G	T C	G G	T A	C A	G A	G C	C T	T C	G T	C G	T T	A G	C T	C T	G G	C T	C T	G A	C C	T C	G T	C C	T T
		571	3F2-N324		T C			A A	A A		NA	A T	G C	G G	NA	A T	G G		T T	G G	G A	G G	A A	T C	A A	G G			T T	C A	G A	C C	T T	NA	G T	C G				T T	G G	C T	C T	G A	T C	T C	G T	C C	T T
		572	3F2-N398	A T	T C	G A	C C	C C	C C	A G	G G	T T	G C	G A	A T	T T	G G	T A	T C	G A	A A	NA	A A	T C	A A	G G	T C	G G	T A	C A	G G	C C	C T	T T	G T	C G	A T	A G	C T	C T	A G	C C	C C	A A	T C	C C	G T	C C	T T
		573	3F2-S139	A T	T C	G A	G C	C A	C A	A A	C T	A A	C C	G G	A A	T T	A G	T A	T C	G A	A A	G A	A A	T C	A A	G G	T C	G G	T A	C A	G A	G C	C T	T C	G T	C G	T T	A A	T T	C T	A G	C C	C C	A A	T C	T C	G T	C T	C C
		574	3F2-N356	A A	C C	G G	G G	C A	C A	A A	G T	A T	G C	G G	A T	T T	G G	T T	C C	A A	A A	A A	A G	C C	A G	G A	C C	G G	A A	A A	G G	C C	C T	T T	T T	C C	T T	G G	C C	C T	G G	C C	C C	A A	T C	C C	G T	C C	T T
		575	3F2-N301	A T	T C	G A	G C	C A	C A	A A	G T	A T	G C	G G	A T	T T	G G	T T	C C	A A	A A	A A	A G	C C	A G	G A	C C	G G	A A	A A	G G	C C	C T	T T	T T	C C	T T	G G	C C	C T	A G	C C	C C	A A	T C	C C	G T	C C	T T
		576	3F2-N307	T T	T T	A A	G C	A A	A A	A A	C T	A A	C C	G G	A T	A T	G G	T A	T C	G A	G A	G A	A G	C C	A G	G A	C C	G A	T A	A A	G A	C C	T T	T T	G T	C G	A T	A G	C T	C T	A G	C T	C T	G A	T C	C C	G T	C C	T T
		577	3F2-N311	A T	T C	G A	G C	C A	C A	A G	C G	A T	C C	G A	A T	T T	G G	T T	C C	A A	A A	A A	A G	C C	A G	G A	C C	G G	A A	A A	G G	C C	C T	T T	T T	C C	T T	A G	C T	C T	A G	C T	C T	G A	T C	T C	T T	C T	T C
		578	3F2-N315	A T	T C	G A	C C	C C	C C	A G	G G	T T	G C	G A	A A	A T	G G	T A	T C	G A	G A	G A	A G	C C	A G	G A	C C	G A	T A	A A	G A	C C	T T	T T	G T	G G	A T	A A	T T	C C	G G	C C	C C	A A	C C	T C	G G	C C	T C
		579	3F2-N319	A T	T C	G A	C C	C C	C C	A G	G G	T T	G C	G A	A T	T T	G G	T T	C C	A A	A A	A A	A G	C C	A G	G A	C C	G G	A A	A A	G G	C C	C T	T T	T T	C C	T T	G G	C C	C C	G G	C C	C T	G A	C C	T T	G T	C T	C C
		580	3F2-N325	A T	T C	G A	G C	C A	C A	A A	G T	A T	G C	G G	A T	T T	G G	T T	C C	A A	A A	A A	A G	C C	A G	G A	C C	G G	A A	A A	G G	C C	C T	T T	T T	C C	T T	G G	C C	T T	G G	C T	C T	G A	T C	C C	G T	C C	T T
		581	3F2-S140	T T	T T	A A	C C	C A	C A	A A	C T	A A	C C	G G	A A	T T	G G	T A	T C	G A	G A	G A	A G	C C	A G	G A	C C	G A	T A	A A	G G	C C	C T	T T	T T	C C	T T	G G	C C	T T	A G	T T	T T	G G	C C	T C	G G	C C	T C
		582	3F2-N302	A A	C C	G G	G G	A A	A A	A A	G T	A T	G C	G G	A T	A T	A G	T T	C C	G A	A A	G A	A A	T C	A A	G G	T C	G G	T A	C A	A A	G C	T T	T C	G G	G G	A T	A A	T T	C C	G G	C C	C C	A A	T C	T T	G T	C T	C C
		583	3F2-S138	T T	T T	A A	C C	C A	C A	A A	G T	A T	G C	G G	A T	T T	G G	T T	C C	A A	A A	A A	A G	C C	A G	G A	C C	G G	A A	A A	G G	C C	C T	T T	T T	C C	T T	A G	C T	C T	G G	C T	C T	G A	C C	T C	G T	C C	T T
		584	3F2-N310	A T	T C	G A	G C	C C	C C	A G	G G	T T	G C	G A	A T	T T	G G	T T	C C	A A	A A	A A	A G	C C	A G	G A	C C	G G	A A	A A	G G	C C	C T	T T	T T	C C	T T	G G	C C	T T	A G	C C	C C	A A	T C	C C	G T	C C	T T
		585	3F2-N316	A T	T C	G A	G C	C A	C A	A G	C G	A T	C C	G A	A A	A T	G G	A A	T T	G G	G A	G G	A A	T C	A A	G G	T C	0 0	T T	C A	G A	C C	T T	T T	G T	C G	A T	A G	C T	T T	G G	C C	C C	A A	T C	C C	G T	C C	T T
		586	3F2-N320	T T	T T	A A	C C	C C	C C	A G	C G	A T	C C	G A	A A	A T	A G	T A	T C	G G	G A	G G	A A	T C	A A	G G	T C	G A	T T	C A	A A	G C	T T	T C	G G	G G	A T	A A	T T	T T	A G	C T	C T	G A	C C	T C	G G	C C	T C
		587	3F2-N351	A T	T C	G A	G C	C A	C A	A G	G G	T T	G C	G A	A T	T T	A G	T A	T C	G A	A A	G A	A A	T C	A A	G G	T C	G G	T A	C A	G A	G C	C T	T C	G T	C G	T T	A G	C T	C T	G G	C T	C T	G A	C C	T T	G G	C C	T C
		588	3F2-N397	T T	T T	A A	C C	C C	C C	A A	G T	A T	G C	G G	A T	A T	A G	T A	T C	G A	A A	G G	A A	T C	A A	G G	T C	G A	T T	C A	A A	G C	T T	T C	G G	G G	A T	A A	T T	C C	G G	C T	C T	G A	T C	C C	G T	C C	T T
		589	3F2-N392	A T	T C	G A	0 0	C A	C A	A G	G G	T T	G C	G A	A T	A T	G G	0 0	T C	G A	G A	G A	A G	C C	A G	G A	0 0	G A	T A	A A	G A	C C	T T	T T	G T	C G	A T	G G	0 0	T T	A G	C T	C T	G A	T C	C C	G T	C C	T T
		590	3F2-S144	A T	T C	G G	G G	A A	A A	A A	C G	A T	C C	G A	A A	T T	G G	T T	C C	A A	A A	A A	A G	C C	A G	G A	C C	G G	A A	A A	G G	C C	C T	T T	G T	C G	A T	A G	C T	C C	G G	T T	T T	G G	C C	T T	G T	C T	C C
		591	3F2-N303	A T	T C	A A	C C	C C	C C	A G	G T	A T	G C	G G	A T	A T	A G	T A	T C	G A	G A	G A	A G	C C	A G	G A	C C	G A	T A	A A	A A	G C	T T	T C	G G	C G	T T	A G	C T	C T	G G	C T	C T	G A	C C	T C	G G	C C	T C
		592	3F2-N550	A T	T C	G A	G C	C A	C A	0 0	C T	A A	C C	G G	A A	T T	G G	T A	T C	G A	A A	G A	A A	T C	A A	G G	T C	G G	T A	C A	G G	C C	C T	T T	T T	C C	T T	A G	C T	C T	G G	C T	C T	G A	T C	T C	T T	C T	T C
		593	3F2-N853	T T	T T	A A	C C	C A	C A	A A	C T	A A	C C	G G	A A	T T	G G	T T	C C	A A	A A	A A	A G	C C	A G	G A	C C	G G	A A	A A	G G	C C	C T	T T	T T	C C	T T	G G	C C	T T	A G	C T	C T	G A	C C	T C	G G	C C	T C
		594	3F2-N317	T T	T T	G A	G C	C A	C A	A G	C G	A T	C C	G A	A A	A T	G G	T T	C C	A A	A A	G A	A G	C C	A G	G A	C C	G A	T A	A A	G A	C C	T T	T T	G T	C G	A T	A G	C T	C T	A G	C T	T T	G A	T C	T C	T T	C T	T C
		595	3F2-N321	A T	T C	G A	G C	C A	C A	A A	G T	A T	G C	G G	A T	T T	G G	T T	C C	A A	A A	A A	A G	C C	A G	G A	C C	G G	A A	A A	G G	C C	C T	T T	T T	C C	T T	A G	C T	C T	A G	C T	C T	G A	T C	T C	T T	C T	T C
		596	3F2-S141	A T	T C	G A	G C	C A	C A	0 0	G T	A T	G C	G G	A A	T T	G G	T T	C C	A A	A A	A A	A G	C C	A G	G A	C C	G G	A A	A A	G G	C C	C T	T T	T T	C C	T T	G G	C C	T T	A G	C C	C C	A A	T C	C C	G T	C C	T T
		597	3F2-N396	A T	T C	G A	G C	C A	C A	A G	C G	A T	C C	G A	A A	A T	G G	0 0	C C	A A	A A	A A	A G	C C	A G	G A	C C	G G	A A	A A	G A	C C	T T	T T	G T	C G	A T	A A	T T	C C	G G	C T	C T	G A	C C	T C	G G	C C	T C
		598	3F2-N391	T T	T T	A A	C C	C A	C A	A G	C G	A T	C C	G A	A A	T T	G G	T T	C C	A A	A A	A A	A G	C C	A G	G A	C C	G G	A A	A A	G G	C C	C T	T T	T T	C C	T T	G G	C C	C T	A G	C T	C T	G A	C C	T C	G G	C C	T C
		599	3F2-N390	A T	T C	A A	C C	C C	C C	A G	G G	T T	G C	G A	A T	A T	G G	T A	T C	G A	G A	G A	A G	C C	A G	G A	C C	G A	T A	A A	G A	C C	T T	T T	T T	C C	T T	G G	C C	T T	A G	C T	C T	G A	T C	T C	T T	C T	T T
		600	3F2-N304	T T	T T	A A	G C	A A	A A	0 0	C T	A A	C C	G G	A A	T T	G G	T T	C C	A A	A A	A A	A G	C C	A G	G A	C C	G G	A A	A A	G G	C C	C T	T T	T T	C C	T T	A G	C T	C T	G G	C C	C C	A A	T C	C C	G T	C T	C C
		601	3F2-S424	T T	T T	A A	C C	C C	C C	A G	C G	A T	C C	G A	A A	A T	G G	T A	T C	G A	G A	G A	A G	C C	A G	G A	C C	G A	T A	A A	G A	C C	T T	T T	G T	C G	A T	A G	C T	C C	G G	T T	T T	G G	C C	T T	G T	C T	C C
		602	3F2-N312	A T	T C	G A	G G	A A	A A	A A	G T	A T	G C	G G	A T	T T	A G	T A	T C	G A	A A	G A	A A	T C	A A	G G	0 0	G G	T A	C A	G A	G C	C T	T C	G T	C G	T T	A G	C T	C T	G G	C T	C T	A A	T C	C C	G T	C C	T T
		603	3F2-N322	A T	T C	G A	G C	C C	C C	A G	G T	A T	G C	G G	A T	T T	G G	T T	C C	A A	A A	A A	A G	C C	A G	G A	C C	G G	A A	A A	G G	C C	C T	T T	T T	C C	T T	G G	C C	C T	A G	C T	C T	G A	C C	T T	G T	C T	C C
		604	3F2-N400	T T	T T	A A	C C	C C	C C	A A	G T	A T	G C	G G	A T	A T	G G	T A	T C	G A	G A	G A	A G	C C	A G	G A	C C	G A	T A	A A	G A	C C	T T	T T	G T	C G	A T	A A	T T	C C	G G	C C	C C	A A	C C	T T	G T	C T	C C
		605	3F2-N395	A T	T C	G G	G G	A A	A A	0 0	C T	A A	C C	G G	A T	A T	A G	T A	T C	G A	G A	G A	A G	C C	A G	G A	C C	G A	T A	A A	G A	C C	T T	T C	G G	G G	A T	A G	C T	C T	G G	C C	C C	A A	T C	T C	T T	C T	T C
		606	3F2-N375	T T	T T	A A	C C	C C	C C	A G	G G	T T	G C	G A	A T	T T	G G	T T	C C	A A	A A	A A	A G	C C	A G	G A	C C	G G	A A	A A	G G	C C	C T	T T	T T	C C	T T	G G	C C	C T	G G	C T	C T	G A	C C	T C	G G	C C	T C
		607	3F2-N389	A A	C C	G A	G C	C A	C A	A G	C G	A T	C C	G A	A A	T T	G G	T A	T C	A A	A A	A A	A G	C C	A G	G A	C C	G G	A A	A A	G G	C C	C T	T T	T T	C C	T T	G G	C C	C T	G G	C C	C C	A A	T C	T C	T T	C T	T C
		608	3F2-N444	T T	T T	A A	C C	C C	C C	A A	G T	A T	G C	G G	A T	A T	G G	T A	T C	G A	G A	G A	A G	C C	A G	G A	C C	G A	T A	A A	G A	C C	T T	T T	G T	C G	A T	A G	C T	C T	A G	C T	T T	G G	C C	T T	G T	C T	C C
		609	3F2-N449	T T	T T	A A	G C	C A	C A	A G	C G	A T	C C	G A	A A	T T	G G	T T	C C	A A	A A	A A	A G	C C	A G	G A	C C	G G	A A	A A	G G	C C	C T	T T	T T	C G	A T	A A	T T	C C	G G	T T	T T	G G	C C	T C	G G	C C	T C
		610	3F2-N471	T T	T T	A A	C C	C C	C C	A G	G G	T T	G C	G A	A T	A T	G G	T A	T C	G A	G A	G A	A G	C C	A G	G A	C C	G A	T A	A A	G A	C C	T T	T T	G T	C G	A T	A A	T T	C C	G G	C C	C C	A A	T C	T C	G T	C T	C C
		611	3F2-N467	T T	T T	A A	C C	C C	C C	A G	G G	T T	G C	G A	A T	A T	A G	T A	T C	G A	A A	G A	A A	T C	A A	G G	T C	G G	T A	C A	A A	G C	T T	T C	G G	G G	A T	A A	T T	C C	G G	C C	C C	A A	T C	C C	G T	C C	T T
		612	3F2-S275	A T	T C	G A	G C	C A	C A	A A	G G	T T	G C	G A	A T	T T	G G	T T	C C	A A	A A	A A	A G	C C	A G	G A	C C	G G	A A	A A	G G	C C	C T	T T	T T	C C	T T	A G	C T	C T	A G	C C	C C	A A	T C	C C	G T	C C	T T
		613	3F2-N495	A T	T C	G A	G C	C A	C A	A A	G T	A T	G C	G G	A T	A T	A G	A A	T T	G G	G A	G G	A A	T C	A A	G G	T C	G A	T T	C A	A A	G C	T T	T C	G G	G G	A T	A A	T T	C C	G G	T T	T T	G G	C C	T C	T T	C T	T C
		614	3F2-N491	A T	T C	G A	G C	C A	C A	A A	G T	A T	G C	G G	A T	T T	G G	T T	C C	A A	A A	A A	A G	C C	A G	G A	C C	G G	A A	A A	G G	C C	C T	T T	T T	C C	T T	G G	C C	T T	A G	T T	T T	G G	C C	T T	G T	C T	C C
		615	3F2-N487	A A	C C	G G	G G	A A	A A	A G	C G	A T	C C	G A	A A	T T	G G	T T	C C	A A	A A	A A	A G	C C	A G	G A	C C	G G	A A	A A	G G	C C	C T	T T	T T	C C	T T	A G	C T	C T	G G	C C	C C	A A	T C	C C	G G	C C	T C
		616	3F2-N445	A T	T C	G A	G C	C A	C A	A G	C G	A T	C C	G A	A A	T T	G G	T T	C C	A A	A A	A A	A G	C C	A G	G A	C C	G G	A A	A A	G G	C C	C T	T T	T T	C C	T T	A G	C T	C T	A G	T T	T T	G G	T C	C C	G T	C C	T T
		617	3F2-N450	A T	T C	G A	G C	C A	C A	0 0	C T	A A	C C	G G	A A	T T	G G	A A	T T	G A	A A	G A	A A	T C	A A	G G	T C	G G	T A	C A	G G	C C	C T	T T	T T	C C	T T	G G	C C	T T	A G	C T	C T	G A	T C	T C	T T	C T	T C
		618	3F2-S290	A T	T C	A A	C C	C C	C C	A A	G T	A T	G C	G G	A T	T T	A G	T A	T C	G A	A A	G A	A A	T C	A A	G G	T C	G G	T A	C A	G A	G C	C T	T C	G T	C G	T T	A A	T T	C T	A G	C T	C T	G A	C C	T C	G G	C C	T C
		619	3F2-N466	T T	T T	A A	C C	C C	C C	A G	G T	A T	G C	G G	A T	T T	A G	T A	T C	G A	A A	G A	A A	T C	A A	G G	T C	G G	T A	C A	G A	G C	C T	T C	G T	C G	A T	A G	C T	C T	A G	C T	C T	G A	T C	T T	G T	C T	C C
		620	3F2-N463	0 0	NA	A A	C C	C C	C C	A G	NA	A T	G C	G A	A T	A T	A G	0 0	NA	NA	G A	G G	NA	T C	NA	NA	T C	0 0	T A	NA	NA	G C	T T	T C	G G	NA	0 0	0 0	0 0	C T	NA	NA	T T	G G	C C	NA	NA	NA	T C
		621	3F2-S289	A A	C C	G G	G C	C A	C A	A G	C G	A T	C C	G A	A A	A T	G G	T T	C C	A A	A A	A A	A G	C C	A G	G A	C C	G G	A A	A A	G A	C C	T T	T T	G T	C G	A T	A G	C T	C T	A G	T T	T T	G G	C C	T T	T T	C T	T C
		622	3F2-N490	T T	T T	A A	C C	C C	C C	A G	G G	T T	C C	G A	A A	T T	G G	T A	T C	G A	G A	G G	A G	C C	A G	G A	C C	G A	T A	A A	G G	C C	C T	T T	T T	C C	T T	A G	C T	C T	G G	C C	C C	A A	T C	T C	T T	C T	T C
		623	3F2-N486	0 0	T C	G A	G C	C A	C A	A G	C G	A T	C C	G A	A A	T T	G G	T A	T C	G A	G A	G A	A G	C C	A G	G A	C C	G A	T A	A A	G G	C C	C T	T T	T T	C C	T T	G G	C C	T T	A G	C T	C T	G A	T C	T C	T T	C T	T C
		624	3F2-N481	T T	T T	A A	C C	C C	C C	A G	G G	T T	G C	G A	A T	T T	G G	T T	C C	A A	A A	A A	A G	C C	A G	G A	C C	G G	A A	A A	G G	C C	C T	T T	G T	C G	A T	A G	C T	C T	A G	C T	T T	G G	C C	T C	G G	C C	T C
		625	3F2-N446	A A	C C	G G	G G	C A	C A	A G	G G	T T	G C	G A	A T	T T	G G	T A	T C	G A	A A	G A	A A	T C	A A	G G	T C	G G	T A	C A	G G	C C	C T	T T	T T	C C	T T	G G	C C	C T	A G	C C	C C	A A	T C	C C	G T	C C	T T
		626	3F2-N473	A A	C C	G G	G C	C A	C A	A G	C G	A T	C C	G A	A T	T T	A G	T A	T C	G A	A A	G A	A A	T C	A A	G G	T C	G G	T A	C A	G A	G C	C T	T C	G G	G G	A T	A G	C T	C T	A G	C T	T T	G G	C C	T T	G T	C T	C C
		627	3F2-N543	A T	T C	G A	G C	A A	A A	A G	C G	A T	C C	G A	A A	T T	A G	T A	T C	G A	A A	G A	A A	T C	A A	G G	0 0	G G	T A	C A	G A	G C	C T	T C	G T	C G	T T	A G	C T	T T	A G	C C	C C	A A	T C	T C	T T	C T	T C
		628	3F2-S288	A T	T C	G A	G C	C A	C A	A A	C T	A A	C C	G G	A A	T T	G G	T A	T C	G A	A A	G A	A A	T C	A A	G G	C C	G G	A A	A A	G G	C C	C T	T T	T T	C C	T T	A G	C T	C T	A G	T T	T T	G G	T C	C C	G T	C C	T T
		629	3F2-N462	A T	T C	G A	G C	C A	C A	A G	G G	T T	G C	G A	A T	T T	G G	T T	C C	A A	A A	A A	A G	C C	A G	G A	C C	G G	A A	A A	G G	C C	C T	T T	T T	C C	T T	G G	C C	T T	A G	C T	C T	G A	T C	C C	G T	C C	T T
		630	3F2-S310	T T	T T	A A	C C	C C	C C	A G	C T	A A	C C	G G	A A	A T	G G	T A	T C	G A	G A	G A	A G	C C	A G	G A	C C	G A	T A	A A	G A	C C	T T	T T	G T	C G	A T	A G	C T	T T	A G	C T	C T	G A	T C	C C	T T	C T	T C
		631	3F2-N485	A T	T C	G A	G C	C A	C A	A G	C G	A T	C C	G A	A A	A T	A G	T A	T C	G A	G A	G A	A G	C C	A G	G A	C C	G A	T A	A A	A A	G C	T T	T C	G G	G G	A T	A A	T T	C C	G G	T T	C T	G A	T C	T C	T T	C T	T C
		632	3F2-N480	T T	T T	A A	G G	A A	A A	A A	C G	A T	C C	G A	A A	T T	G G	T T	C C	A A	A A	A A	A G	C C	A G	G A	C C	G G	A A	A A	G G	C C	C T	T T	T T	C C	T T	A G	C T	C T	A G	C C	C C	A A	T C	C C	G T	C C	T T
		633	3F2-N474	T T	T T	A A	C C	C C	C C	A G	G G	T T	G C	G A	A T	T T	G G	T T	C C	A A	A A	A A	A G	C C	A G	G A	C C	G G	A A	A A	G G	C C	C T	T T	T T	C C	T T	G G	C C	T T	G G	C T	C T	G A	T C	T T	G T	C T	C C
		634	3F2-N472	A T	T C	G A	G C	C A	C A	0 0	G T	A T	G C	G G	A A	A T	G G	A A	T T	G G	G A	G G	A A	T C	A A	G G	0 0	G A	T T	C A	G A	C C	T T	T T	G T	C G	A T	A G	C T	C T	G G	C T	C T	G A	T C	T C	T T	C T	T C
		635	3F2-N461	T T	T T	A A	C C	C A	C A	A G	C G	A T	C C	G A	A A	T T	A G	T A	T C	G A	A A	G A	A A	T C	A A	G G	T C	G G	T A	C A	G A	G C	C T	T C	G T	C G	T T	A G	C T	C T	A G	C C	C C	A A	T C	C C	G G	C C	T C
		636	3F2-N494	A A	C C	G G	G G	C A	C A	A A	G T	A T	G C	G G	A T	T T	G G	T T	C C	A A	A A	A A	A G	C C	A G	G A	C C	G G	A A	A A	G G	C C	C T	T T	T T	C C	T T	G G	C C	C T	G G	C T	C T	G A	C C	T C	G G	C C	T C
		637	3F2-S274	T T	T T	A A	C C	C C	C C	A G	C G	A T	C C	G A	A A	T T	G G	T T	C C	A A	A A	A A	A G	C C	A G	G A	C C	G G	A A	A A	G G	C C	C T	T T	T T	C C	T T	A G	C T	C T	G G	C C	C T	G A	T C	T C	G T	C T	C C
		638	3F2-N484	T T	T T	A A	G C	C A	C A	0 0	G T	A T	G C	G G	A T	A T	G G	T A	T C	G A	G A	G G	A G	C C	A G	G A	C C	G A	T A	A A	G A	C C	T T	T T	T T	C G	T T	A G	C T	C T	G G	C T	C T	G A	C C	T C	T T	C T	T C
		639	3F2-N479	T T	T T	A A	C C	C C	C C	A G	G G	T T	G C	G A	A A	A T	A G	A A	T T	G G	G A	G G	A A	T C	A A	G G	T C	G A	T T	C A	A A	G C	T T	T C	G G	G G	A T	A G	C T	T T	A G	C T	C C	A A	T C	C C	G T	C C	T T
		640	3F2-N447	T T	T T	A A	C C	C C	C C	A A	G T	A T	G C	G G	A T	T T	G G	T T	C C	A A	A A	A A	A G	C C	A G	G A	C C	G G	A A	A A	G G	C C	C T	T T	T T	C C	T T	G G	C C	C T	G G	C T	C T	G A	C C	T C	G G	C C	T T
		641	3F2-S292	T T	T T	G A	G C	A A	A A	A A	G T	A T	G C	G G	A T	T T	G G	T T	C C	A A	A A	A A	A G	C C	A G	G A	C C	G G	A A	A A	G G	C C	C T	T C	G T	C G	T T	A G	C T	C T	G G	T T	T T	G G	C C	T C	G G	C C	T C
		642	3F2-N469	A T	T C	G A	G C	C A	C A	A G	G G	T T	G C	G A	A T	A T	A G	T A	T C	G A	G A	G A	A G	C C	A G	G A	C C	G A	T A	A A	A A	G C	T T	T C	G G	G G	A T	A A	T T	C T	G G	C T	C T	G A	T C	T C	T T	C T	T C
		643	3F2-N465	A T	T C	G A	G C	C A	C A	A A	G G	T T	G C	G A	A T	T T	A G	T A	T C	G A	A A	G A	A A	T C	A A	G G	0 0	G G	T A	C A	G A	G C	C T	T C	G T	C G	T T	A G	C T	C T	G G	C T	C T	G A	C C	T C	G T	C C	T T
		644	3F2-N460	A T	T C	G A	G C	A A	A A	A A	C T	A A	C C	G G	A A	T T	A G	T A	T C	G A	A A	G A	A A	T C	A A	G G	T C	G G	T A	C A	G A	G C	C T	T C	G T	C G	T T	A G	C T	C T	G G	T T	C T	G A	T C	T C	T T	C T	T C
		645	3F2-N493	A T	T C	G A	G G	A A	A A	0 0	C G	A T	C C	G A	A A	A T	G G	T A	T C	G A	G A	G A	A G	C C	A G	G A	C C	G A	T A	A A	G A	C C	T T	T T	G T	C G	A T	A G	C T	C T	G G	C T	C T	G A	T C	T C	T T	C T	T C
		646	3F2-N488	A T	T C	G A	G C	C A	C A	A G	C G	A T	C C	G A	A A	T T	A G	T T	C C	A A	A A	A A	A G	C C	A G	G A	C C	G G	T A	C A	G A	G C	C T	T C	G T	C G	T T	A G	C T	C T	G G	C T	C T	G A	C C	T C	G T	C C	T T
		647	3F2-S273	A T	T C	G A	G C	C A	C A	A A	G T	A T	G C	G G	A T	A T	A G	A A	T T	G G	G A	G G	A A	T C	A A	G G	T C	G A	T T	C A	A A	G C	T T	T C	G G	G G	A T	A A	T T	C T	G G	T T	T T	G G	C C	T C	G T	C C	T T
		648	3F2-S324	T T	T T	A A	G C	C A	C A	A A	G T	A T	G C	G G	A T	T T	A G	T A	T C	G A	A A	G A	A A	T C	A A	G G	T C	G G	T A	C A	G A	G C	C T	T C	G T	C G	T T	A G	C T	C T	A G	T T	T T	G G	C C	T T	G T	C T	C C
		649	3F2-N448	A T	T C	G A	G C	A A	A A	A A	C T	A A	C C	G G	A A	A T	G G	T A	T C	G A	G A	G A	A G	C C	A G	G A	C C	G A	T A	A A	G A	C C	T T	T T	G T	C G	A T	G G	C C	T T	A G	C C	C C	A A	T C	C C	T T	C T	T C
		650	3F2-N451	A A	C C	G G	G G	C A	C A	A G	G G	T T	G C	G A	A T	A T	A G	A A	T T	G G	G A	G G	A A	T C	A A	G G	T C	0 0	T T	C A	A A	G C	T T	T C	G G	G G	A T	A A	T T	C C	G G	T T	T T	G G	C C	T C	G G	C C	T C
		651	3F2-N468		C C			A A	A A		C T	A A	C C	G G	A A	A T	A G		T C	G A	A A	G A	A A	T C	A A	G G			T A	C A	A A	G C	T T	T C	G G	G G				C T	A G	C T	C C	A A	T C	C C	G T	C C	T C
		652	3F2-N464	A T	T C	G A	G C	C A	C A	A A	G T	A T	G C	G G	A A	A T	G G	T A	T C	G A	G A	G A	A G	C C	A G	G A	C C	0 0	T A	A A	G A	C C	T T	T T	G T	C G	A T	A G	C T	C T	A G	C T	C T	G A	C C	C C	G T	C C	T T
		653	3F2-N497	A T	T C	0 0	G G	A A	A A	A A	G T	A T	G C	G G	A T	T T	G G	T T	C C	A A	A A	A A	A G	C C	A G	G A	C C	G G	A A	A A	G G	C C	C T	T T	T T	C C	T T	A G	C T	C T	G G	NA	NA	NA	T C	NA	G T	C C	NA
		654	3F2-N492	A T	T C	G A	G C	C A	C A	A G	C G	A T	C C	G A	A A	A T	G G	T A	T C	G A	G A	G A	A G	C C	A G	G A	C C	G A	T A	A A	G A	C C	T T	T T	G T	C G	A T	A A	T T	C C	G G	C T	C T	G A	T C	C C	G G	C C	T C
		655	3F2-N483	A T	T C	G A	G C	C A	C A	A A	C T	A A	C C	G G	A A	A T	G G	T T	C C	A A	A A	A A	A G	C C	A G	G A	C C	G G	A A	A A	G A	C C	T T	T T	G T	C G	A T	A G	C T	C T	A G	C C	C C	A A	T C	C C	G T	C C	T T
		656	3F2-S270	T T	T T	A A	C C	C A	C A	A G	C G	A T	C C	G A	A A	T T	G G	T T	C C	A A	A A	A A	A G	C C	A G	G A	C C	G G	A A	A A	G G	C C	C T	T T	G T	C G	A T	A G	C T	C T	A G	C T	C T	G A	C C	T C	G G	C C	T C
		657	3F2-N406	A T	T C	G A	G C	C C	C C	A G	C G	A T	C C	G A	A A	T T	G G	T T	C C	A A	A A	A A	A G	C C	A G	G A	C C	G G	A A	A A	G G	C C	C T	T T	G T	C G	A T	A G	C T	C T	A G	C C	C C	A A	T C	T C	T T	C T	T C
		658	3F2-N411	A T	T C	G A	G C	C A	C A	A G	C G	A T	C C	G A	A A	T T	A G	T A	T C	G A	A A	G A	A A	T C	A A	G G	T C	G G	T A	C A	G A	G C	C T	T T	T T	C C	T T	G G	C C	T T	A G	C T	T T	G G	C C	T C	G G	C C	T C
		659	3F2-N412	T T	T T	A A	C C	C C	C C	A G	G G	T T	G C	G A	A T	T T	G G	T T	C C	A A	A A	A A	A G	C C	A G	G A	C C	G G	A A	A A	G G	C C	C T	T T	T T	C C	T T	A G	C T	C T	A G	T T	T T	G A	T C	T C	G T	C C	T T
		660	3F2-N416	A T	T C	G A	G G	A A	A A	A A	C T	A A	C C	G G	A A	A T	A G	T A	T C	G A	G A	G A	A G	C C	A G	G A	0 0	G A	T A	A A	A A	G C	T T	T C	G G	G G	A T	A A	T T	C C	G G	T T	C T	G A	T C	T C	T T	C T	T C
		661	3F2-S265	T T	T T	A A	C C	C C	C C	A G	C G	A T	C C	G A	A A	A T	G G	T A	T C	G A	G A	G A	A G	C C	A G	G A	0 0	G A	T A	A A	G A	C C	T T	T T	G T	C G	A T	A G	C T	C T	A G	C T	C T	G A	C C	T T	G T	C T	C C
		662	3F2-N425	A T	T C	G A	G C	C A	C A	A A	C T	A A	C C	G G	A T	T T	A G	T A	T C	G A	A A	G A	A A	T C	A A	G G	T C	G G	T A	C A	G A	G C	C T	T C	G T	C G	T T	A G	C T	T T	A G	C T	C T	G A	T C	T C	G G	C C	T C
		663	3F2-N430	T T	T T	A A	C C	C C	C C	A G	C G	A T	C C	G A	A A	T T	A G	T A	T C	G A	A A	G A	A A	T C	A A	G G	T C	G G	T A	C A	G A	G C	C T	T C	G T	C G	T T	A A	T T	C C	G G	T T	T T	G G	C C	T C	G G	C C	T C
		664	3F2-N434	T T	T T	A A	C C	C C	C C	A G	G G	T T	G C	G A	A A	T T	A G	T A	T C	G A	A A	G A	A A	T C	A A	G G	0 0	G G	T A	C A	G A	G C	C T	T C	G T	C G	T T	A G	C T	C T	G G	T T	T T	G G	T C	T C	T T	C T	T C
		665	3F2-N443	A T	T C	G A	G C	C A	C A	A G	G G	T T	G C	G A	A T	T T	G G	T T	C C	A A	A A	A A	A G	C C	A G	G A	0 0	G G	A A	A A	G G	C C	C T	T T	G T	C G	A T	A G	C T	C T	A G	T T	T T	G G	C C	T T	G T	C T	C C
		666	3F2-N405	A A	C C	G G	G G	A A	A A	A G	G G	T T	G C	G A	A T	T T	G G	T T	C C	A A	A A	A A	A G	C C	A G	G A	C C	G G	A A	A A	G G	C C	C T	T T	T T	C C	T T	G G	C C	C T	G G	C T	C T	G A	C C	T T	NA	C T	C C
		667	3F2-N410	A T	T C	G A	G C	C A	C A	A A	G G	T T	G C	G A	A T	T T	A G	T A	T C	G A	A A	G A	A A	T C	A A	G G	T C	G G	T A	C A	G A	G C	C T	T C	G T	C G	T T	A A	T T	C C	G G	C C	C C	A A	T C	C C	T T	C T	T C
		668	3F2-N413	T T	T T	A A	G C	C A	C A	A G	C G	A T	C C	G A	A A	T T	A G	T A	T C	G A	A A	G A	A A	T C	A A	G G	T C	G G	T A	C A	G A	G C	C T	T C	G T	C G	T T	G G	C C	T T	A G	C C	C C	A A	T C	C C	T T	C T	T C
		669	3F2-N417	A T	T C	G A	G C	C A	C A	A G	G G	T T	G C	G A	A T	T T	G G	T T	C C	A A	A A	A A	A G	C C	A G	G A	C C	G G	A A	A A	G G	C C	C T	T T	T T	C C	T T	G G	C C	T T	A G	T T	C T	G A	T C	T C	T T	C T	T C
		670	3F2-S267	A T	T C	G A	G C	C A	C A	0 0	C G	A T	C C	G A	A A	T T	G G	T T	C C	A A	A A	A A	A G	C C	A G	G A	C C	G G	A A	A A	G G	C C	C T	T T	T T	C C	T T	G G	C C	C C	G G	C C	C C	A A	C C	T C	G G	C C	T C
		671	3F2-N431	T T	T T	A A	C C	C C	C C	A G	G G	T T	G C	G A	A T	A T	G G	A A	T C	G A	G A	G A	A G	C C	A G	G A	C C	G A	T A	A A	G A	C C	T T	T T	G T	C G	A T	A G	C T	C T	G G	C T	C T	G A	C C	T T	G T	C T	C C
		672	3F2-N533	T T	T T	A A	C C	C C	C C	A G	G G	T T	G C	G A	A T	T T	A G	T A	T C	G A	A A	G A	A A	T C	A A	G G	T C	G G	T A	C A	G A	G C	C T	T C	G T	C G	T T	G G	C C	C T	A G	C T	C T	G A	C C	T T	G T	C T	C C
		673	3F2-S271	A T	NA	G A	G C	NA	NA	A A	NA	NA	NA	NA	NA	NA	NA	T A	NA	NA	NA	NA	NA	NA	NA	NA	T C	G G	NA	NA	NA	NA	NA	NA	NA	NA	T T	A A	T T	NA	NA	NA	NA	NA	NA	NA	NA	NA	NA
		674	3F2-N404	T T	T T	A A	C C	C C	C C	A G	C G	A T	C C	G A	A A	T T	A G	T A	T C	G A	A A	G A	A A	T C	A A	G G	T C	G G	T A	C A	G A	G C	C T	T C	G T	C G	T T	A G	C T	C T	A G	C C	C T	G A	C C	T C	NA	C C	T C
		675	3F2-N409	T T	T T	A A	G C	A A	A A	A A	C T	A A	C C	G G	A A	T T	A G	T A	T C	G A	A A	G A	A A	T C	A A	G G	T C	G G	T A	C A	G A	G C	C T	T C	G T	C G	T T	A G	C T	T T	A G	T T	C C	A A	T C	C C	T T	C T	T C
		676	3F2-S272	T T	T T	A A	C C	C C	C C	A G	G G	T T	G C	G A	A T	T T	A G	T A	T C	G A	A A	G A	A A	T C	A A	G G	T C	G G	T A	C A	G A	G C	C T	T C	G T	C G	T T	A G	C T	C T	A G	T T	T T	G G	C C	T C	T T	C T	T C
		677	3F2-N418	A T	T C	G A	G C	C A	C A	A A	C T	A A	C C	G G	A A	T T	G G	T T	C C	A A	A A	A A	A G	C C	A G	G A	C C	G G	A A	A A	G G	C C	C T	T T	T T	C C	T T	G G	C C	T T	A G	C T	C T	G A	T C	T C	T T	C T	T C
		678	3F2-N523	T T	T T	A A	C C	C A	C A	A A	C T	A A	C C	G G	A A	A T	G G	T A	T C	G G	G A	G G	A A	T C	A A	G G	T C	G A	T T	C A	G A	C C	T T	T T	G T	C G	A T	A G	C T	C T	A G	C T	C T	G A	C C	T T	G T	C T	C C
		679	3F2-N426	A T	T C	G A	G C	C A	C A	A G	C G	A T	C C	G A	A A	A T	G G	T T	T C	G A	G A	G A	A G	C C	A G	G A	C C	G A	T A	A A	G A	C C	T T	T T	G T	C G	A T	A G	C T	C C	G G	C T	C T	G A	C C	T T	G T	C T	C C
		680	3F2-N436	A T	T C	G A	G C	C A	C A	A G	C T	A A	C C	G G	A A	T T	A G	T A	T C	G A	A A	G A	A A	T C	A A	G G	T C	G G	T A	C A	G A	G C	C T	T T	T T	C C	T T	G G	C C	T T	G G	C T	C T	G A	C C	T C	G G	C C	T C
		681	3F2-N442	A T	T C	G A	G C	C A	C A	A G	G G	T T	G C	G A	A T	A T	A G	0 0	T T	G G	G A	G G	A A	T C	A A	G G	T C	G A	T T	C A	A A	G C	T T	T C	G G	G G	A T	0 0	0 0	T T	A G	C T	C C	A A	T C	T C	T T	C T	T C
		682	3F2-N403	T T	T T	A A	C C	C A	C A	A G	C G	A T	C C	G A	A A	T T	G G	T A	T C	G A	A A	G A	A A	T C	A A	G G	T C	G G	T A	C A	G G	C C	C T	T T	T T	C C	T T	A G	C T	C T	G G	C T	C T	G A	T C	T C	G T	C C	T T
		683	3F2-S254	A T	T C	G A	G C	C A	C A	A G	C G	A T	C C	G A	A A	T T	A G	T A	T C	G A	A A	G A	A A	T C	A A	G G	T C	G G	T A	C A	G A	G C	C T	T C	G T	C G	T T	A A	T T	C C	G G	T T	T T	G G	T C	T C	T T	C T	T C
		684	3F2-N414	T T	T T	A A	G C	C A	C A	0 0	C T	A A	C C	G G	A A	T T	A G	A A	T T	G G	G A	G G	A A	T C	A A	G G	T C	G A	T T	C A	G A	G C	C T	T C	G T	C G	T T	G G	C C	T T	A G	T T	C T	G A	T C	T C	T T	C T	T C
		685	3F2-N422	A A	C C	G G	G C	C A	C A	A G	C G	A T	C C	G A	A A	T T	G G	T T	C C	A A	A A	A A	A G	C C	A G	G A	C C	G G	A A	A A	G G	C C	C T	T T	T T	C C	T T	G G	C C	C T	G G	C T	C T	G A	T C	T C	T T	C T	T C
		686	3F2-N427	A T	T C	G A	G C	C A	C A	A G	C G	A T	C C	G A	A A	A T	G G	T A	T C	G A	G A	G A	A G	C C	A G	G A	C C	G A	T A	A A	G A	C C	T T	T T	G T	C G	A T	A G	C T	C C	G G	C C	C T	G A	C C	T C	G G	C C	T C
		687	3F2-N437	A T	T C	G A	G C	C A	C A	A G	C G	A T	C C	G A	A A	T T	A G	T A	T C	G A	A A	G A	A A	T C	A A	G G	T C	G G	T A	C A	G A	G C	C T	T C	G T	C G	T T	A G	C T	C T	G G	C T	C T	G A	C C	T T	G T	C T	C C
		688	3F2-N532	A T	T C	G A	G C	C A	C A	A G	G G	T T	G C	G A	A T	A T	G G	T A	T C	G A	G A	G A	A G	C C	A G	G A	C C	G A	T A	A A	G A	C C	T T	T T	G T	C G	A T	A G	C T	C T	G G	C T	C T	G A	T C	T C	T T	C T	T C
		689	3F2-S261	T T	T T	A A	C C	C C	C C	A G	C T	A A	C C	G G	A A	A T	A G	A A	T T	G G	G A	G G	A A	T C	A A	G G	T C	G A	T T	C A	A A	G C	T T	T C	G G	G G	A T	A G	C T	C T	G G	C T	C T	G A	T C	T C	G G	C C	T C
		690	3F2-N408	A T	NA	G A	G C	NA	NA	A G	NA	NA	NA	NA	NA	NA	NA	T A	NA	NA	NA	NA	NA	NA	NA	NA	C C	G A	NA	NA	NA	NA	NA	NA	NA	NA	A T	A G	C T	NA	NA	NA	NA	NA	NA	NA	NA	NA	NA
		691	3F2-N415	T T	T T	A A	C C	C A	C A	0 0	C T	A A	C C	G G	A A	T T	A G	0 0	C C	A A	A A	A A	A G	C C	A G	G A	C C	G G	A A	A A	G A	G C	C T	T C	G T	C G	T T	A A	T T	C C	G G	C T	C T	G A	C C	T C	G G	C C	T C
		692	3F2-N419	T T	T T	G A	G C	C A	C A	A A	C T	A A	C C	G G	A A	T T	G G	T T	C C	A A	A A	A A	A G	C C	A G	G A	C C	G G	A A	A A	G G	C C	C T	T T	T T	C C	T T	G G	C C	T T	A G	C C	C C	A A	T C	C C	G T	C C	T T
		693	3F2-N423	A T	T C	G A	G C	C A	C A	A A	G G	T T	G C	G A	A T	T T	G G	T T	C C	A A	A A	A A	A G	C C	A G	G A	C C	G G	A A	A A	G G	C C	C T	T T	T T	C C	T T	G G	C C	C C	G G	C T	C T	G A	C C	T C	G G	C C	T C
		694	3F2-N428	A T	T C	G A	G C	A A	A A	0 0	C T	A A	C C	G G	A A	A T	G G	T A	T C	G A	G A	G A	A G	C C	A G	G A	C C	G A	T A	A A	G A	C C	T T	T T	G T	C G	A T	A G	C T	C T	G G	C C	C C	A A	T C	C C	G T	C T	C C
		695	3F2-N432	A A	C C	G G	G C	C A	C A	A G	C G	A T	C C	G A	A A	A T	A G	A A	T T	G G	G A	G G	A A	T C	A A	G G	T C	G A	T T	C A	A A	G C	T T	T C	G G	G G	A T	A A	T T	C C	A G	C C	C C	A A	T C	C C	G T	C C	T T
		696	3F2-S269	A T	T C	G A	C C	C C	C C	A G	G T	A T	G C	G G	A A	T T	A G	T A	T C	G A	A A	G A	A A	T C	A A	G G	T C	G G	T A	C A	G A	G C	C T	T C	G T	G G	A T	A A	T T	C C	G G	C T	C T	G A	T C	C C	G T	C C	T T
		697	3F2-N440	A T	T C	G A	G C	C A	C A	A G	G G	T T	G C	G A	A T	A T	G G	T A	T C	G A	G A	G A	A G	C C	A G	G A	C C	G A	T A	A A	G A	C C	T T	T T	T T	C C	T T	G G	C C	C T	G G	T T	T T	G G	T C	C C	G T	C C	T T
		698	3F2-N407	A T	T C	G A	G C	C A	C A	A G	C G	A T	C C	G A	A A	A T	G G	0 0	C C	A A	A A	A A	A G	C C	A G	G A	C C	G G	T A	A A	G A	C C	T T	T T	G T	C G	A T	A G	C T	C C	G G	C C	C C	A A	T C	C C	G T	C C	T T
		699	3F2-S266	T T	T T	A A	C C	C C	C C	A G	C G	A T	C C	G A	A A	A T	G G	T A	T C	G A	G A	G A	A G	C C	A G	G A	C C	G A	T A	A A	G A	C C	T T	T T	G T	C G	A T	A G	C T	C T	A G	C T	C T	G A	C C	T T	G T	C T	C C
		700	3F2-N424	T T	T T	A A	C C	C C	C C	A G	G G	T T	G C	G A	A T	T T	A G	T A	T C	G A	A A	G A	A A	T C	A A	G G	0 0	G G	T A	C A	G A	G C	C T	T T	T T	C C	T T	G G	C C	T T	G G	C C	C T	G A	T C	T C	G T	C T	C C
		701	3F2-N429	A T	T C	G G	G G	C A	C A	A G	G G	T T	G C	G A	A T	T T	A G	T A	T C	G A	G A	G A	A G	C C	A G	G A	C C	G A	T A	C A	G A	G C	C T	T C	G T	C G	T T	A G	C T	C T	G G	C T	C T	G A	T C	T C	T T	C T	T C
		702	3F2-N433	A T	T C	G A	G C	C C	C C	A G	G G	T T	G C	G A	A T	A T	A G	T A	T C	G A	G A	G G	A A	T C	A A	G G	0 0	G A	T T	C A	A A	G C	T T	T C	G G	G G	A T	A A	T T	C C	G G	C T	C T	G A	T C	T C	G T	C C	T T
		703	3F2-N439	T T	T T	A A	G C	C A	C A	A G	C G	A T	C C	G A	A A	A T	G G	T A	T C	G A	G A	G A	A G	C C	A G	G A	C C	G A	T A	A A	G A	C C	T T	T T	G T	C G	A T	G G	C C	T T	A G	C T	C T	G A	C C	T C	G T	C C	T T
		704	3F2-N16	0 0	T C	G A	G C	C A	C A	A G	G G	T T	G C	G A	A T	T T	A G	T A	T C	G A	A A	G A	A A	T C	A A	G G	T C	G G	T A	C A	G A	G C	C T	T C	G T	C G	T T	A G	C T	C C	G G	C T	C T	G A	T C	T C	G T	C T	C C
		705	3F2-S79	A T	T C	G A	G C	C A	C A	0 0	NA	NA	NA	G G	A A	A T	A G	0 0	T C	NA	G A	NA	NA	T C	NA	NA	T C	G A	T A	C A	NA	G C	T T	T C	NA	NA	A T	0 0	0 0	C C	A G	T T	T T	G G	C C	NA	G T	C T	NA
		706	3F2-N105	A T	T C	G A	G C	NA	NA	0 0	NA	A T	G C	NA	A T	NA	A G	T A	T C	G A	NA	G A	A G	NA	A G	G A	0 0	0 0	T A	NA	G A	NA	C T	NA	G T	C G	0 0	A G	C T	C T	NA	C T	C T	G A	T C	T C	T T	C T	T C
		707	3F2-S26	T T	T T	A A	C C	C C	C C	A G	G G	T T	G C	G A	A T	A T	A G	A A	T T	G G	G A	G G	A A	T C	A A	G G	0 0	G A	T T	C A	A A	G C	T T	T C	G G	G G	A T	A G	C T	C T	A G	C T	C T	G A	T C	T C	T T	C T	T C
		708	3F2-N14	A A	C C	G G	G G	A A	A A	A A	C T	A A	C C	G G	A T	A T	G G	T A	T C	G A	G A	G A	A G	C C	A G	G A	C C	G A	T A	A A	G A	C C	T T	T T	G T	C G	A T	A G	C T	C T	A G	T T	T T	G G	C C	T T	G G	C C	T C
		709	3F2-S8	T T	T T	G A	G C	C A	C A	A G	C G	A T	C C	G A	A A	A T	G G	T T	C C	A A	A A	A A	A G	C C	A G	G A	C C	G G	A A	A A	G A	C C	T T	T T	G T	C G	A T	A G	C T	T T	A G	T T	T T	G G	C C	T T	G T	C T	C C
		710	3F2-S77	A T	T C	G A	G C	A A	A A	A A	C T	A A	C C	G G	A A	A T	A G	A A	T T	G G	G A	G G	A A	T C	A A	G G	T C	G A	T T	C A	A A	G C	T T	T C	G G	G G	A T	A G	C T	T T	A G	T T	T T	G G	C C	T C	G T	C T	C C
		711	3F2-S57	A T	T C	G A	C C	C C	C C	A G	G G	T T	G C	G A	A T	T T	G G	T T	C C	A A	A A	A A	A G	C C	A G	G A	C C	G G	A A	A A	G G	C C	C T	T T	T T	C C	T T	G G	C C	T T	A G	T T	T T	G G	C C	T T	G T	C T	T C
		712	3F2-S48	A T	T C	G A	G C	C C	C C	A G	G G	T T	G C	G A	A T	T T	A G	A A	T T	G G	G A	G G	A A	T C	A A	G G	T C	0 0	T T	C A	G A	G C	C T	T C	G T	C G	T T	A G	C T	C T	G G	T T	C T	G A	T C	C C	G G	C C	T C
		713	3F2-S13	T T	T T	A A	C C	C A	C A	A A	C T	A A	C C	G G	A A	T T	G G	T T	C C	A A	A A	A A	A G	C C	A G	G A	C C	G G	A A	A A	G G	C C	C T	T T	T T	C C	T T	G G	C C	T T	G G	C C	C T	G A	T C	T C	T T	C T	T C
		714	3F2-S33	A T	T C	G A	G C	C A	C A	A A	G T	A T	G C	G G	A T	A T	A G	A A	T T	G G	G A	G G	A A	T C	A A	G G	T C	G A	T T	C A	A A	G C	T T	T C	G G	G G	A T	A A	T T	C T	A G	C T	C T	G A	C C	T T	G T	C T	C C
		715	3F2-N12	A T	T C	G A	G C	C A	C A	A G	C G	A T	C C	G A	A A	T T	A G	T A	T C	G A	A A	NA	A A	T C	A A	G G	T C	G G	T A	C A	G A	G C	C T	T C	G T	C G	T T	A G	C T	C T	G G	C T	C T	G A	T C	T C	T T	C T	T C
		716	3F2-S18	A T	T C	A A	C C	C C	C C	A G	G G	T T	G C	G A	A T	A T	A G	A A	T T	G G	G A	G G	A A	T C	A A	G G	T C	G A	T T	C A	A A	G C	T T	T C	G G	G G	A T	A A	T T	C C	G G	C T	C T	G A	T C	T C	T T	C T	T C
		717	3F2-N8	A T	T C	G A	G C	C A	C A	A G	G G	T T	G C	G A	A T	A T	G G	T A	T C	G A	G A	G A	A G	C C	A G	G A	C C	G A	T A	A A	G A	C C	T T	T T	G T	C G	A T	A G	C T	T T	A G	C T	C T	G A	T C	T T	G T	C T	C C
		718	3F2-S105	T T	T T	A A	C C	C C	C C	A G	C G	A T	C C	G A	A A	T T	G G	T T	C C	A A	A A	A A	A G	C C	A G	G A	C C	G G	A A	A A	G G	C C	C T	T T	T T	C C	T T	G G	C C	C T	A G	C T	C T	G A	C C	T C	G G	C C	T C
		719	3F2-S81	A T	T C	G G	G G	A A	A A	A G	C G	A T	C C	G A	A A	T T	G G	T T	C C	A A	A A	A A	A G	C C	A G	G A	C C	G G	A A	A A	G G	C C	C T	T T	T T	C G	T T	A G	C T	C T	G G	C T	C T	G A	C C	T T	G T	C T	C C
		720	3F2-N2	T T	T T	A A	C C	C C	C C	A G	G G	T T	G C	G A	A T	A T	G G	A A	T T	G G	G A	G G	A A	T C	A A	G G	T C	G A	T T	C A	G A	C C	T T	T T	T T	C C	T T	G G	C C	T T	A G	C C	C C	A A	T C	C C	G G	C C	T C
		721	3F2-S58	A A	C C	G G	G G	A A	A A	A A	G G	T T	G C	G A	A T	A T	G G	T A	T C	G A	G A	G A	A G	C C	A G	G A	C C	G A	T A	A A	G A	C C	T T	T T	G T	C G	A T	A A	T T	C T	G G	C T	C T	G A	T C	T C	G T	C T	C C
		722	3F2-S14	A T	T C	A A	C C	C C	C C	A G	C T	A A	C C	G G	A A	T T	A G	T A	T C	G A	A A	G A	A A	T C	A A	G G	0 0	G G	T A	C A	G A	G C	C T	T C	G T	C G	T T	A G	C T	C T	G G	T T	T T	G G	C C	T T	G G	C C	T C
		723	3F2-N11	A T	T C	A A	C C	C C	C C	A G	G G	T T	G C	G A	A T	A T	A G	A A	T T	G G	G A	G G	A A	T C	A A	G G	T C	G A	T T	C A	A A	G C	T T	T C	G G	G G	A T	A G	C T	C T	G G	C T	T T	G G	C C	T T	T T	C T	T C
		724	3F2-S17	A T	T C	G A	G C	C A	C A	A A	C T	A A	C C	G G	A A	A T	G G	T A	T C	G A	G A	G A	A G	C C	A G	G A	C C	G A	T A	A A	G A	C C	T T	T T	T T	C C	T T	G G	C C	T T	A G	C C	C C	A A	T C	T C	G T	C T	C C
		725	3F2-S16	A T	T C	G A	G C	C A	C A	A A	G T	A T	G C	G G	A T	A T	G G	T A	T C	G A	G A	G A	A G	C C	A G	G A	C C	G A	T A	A A	G A	C C	T T	T T	G T	C G	A T	A G	C T	T T	A G	C T	C T	G A	T C	T C	G T	C C	T T
		726	3F2-N3	T T	T T	A A	C C	C C	C C	A G	G G	T T	G C	G A	A T	A T	A G	A A	T T	G G	G A	G G	A A	T C	A A	G G	T C	G A	T T	C A	A A	G C	T T	T C	G G	G G	A T	A A	T T	C C	A G	C C	C C	A A	T C	T C	G G	C C	T C
		727	3F2-S80	A A	C C	G G	G C	C A	C A	A A	G T	A T	G C	G G	A T	T T	A G	T A	T C	G A	A A	G A	A A	T C	A A	G G	T C	G G	T A	C A	G A	G C	C T	T T	T T	C C	T T	G G	C C	C T	A G	C T	C T	G A	T C	T C	T T	C T	T C
		728	3F2-S65	A T	T C	G A	C C	C A	C A	A A	G T	A T	G C	G G	A T	T T	A G	T A	T C	G A	A A	G A	A A	T C	A A	G G	T C	G G	T A	C A	G A	G C	C T	T C	G T	C G	T T	A G	C T	C T	G G	C T	C T	G A	C C	T C	G G	C C	T C
		729	3F2-N635	A T	T C	G A	G C	C A	C A	A G	C G	A T	C C	G A	A A	A T	A G	A A	T T	G G	G A	G G	A A	T C	A A	G G	T C	G A	T T	C A	A A	G C	T T	T C	G G	G G	A T	A A	T T	C T	G G	C T	C T	G A	T C	T C	T T	C T	T C
		730	3F2-S11	A T	T C	G A	C C	C C	C C	A A	G G	T T	G C	G A	A T	A T	G G	T A	T C	G A	G A	G A	A G	C C	A G	G A	0 0	G A	T A	A A	G A	C C	T T	T T	G T	C G	A T	A G	C T	C T	A G	C T	C T	G A	T C	T C	T T	C T	T C
		731	3F2-S31	A T	T C	G A	G C	A A	A A	A A	C T	A A	C C	G G	A A	A T	G G	T A	T C	G A	G A	G A	A G	C C	A G	G A	C C	G A	T A	A A	G A	C C	T T	T T	G T	C G	A T	A G	C T	C T	A G	C T	C T	G A	C C	T T	G T	C T	C C
		732	3F2-S3	T T	T T	A A	G C	C A	C A	A A	G T	A T	G C	G G	A T	A T	A G	A A	T T	G G	G A	G G	A A	T C	A A	G G	T C	G A	T T	C A	A A	G C	T T	T C	G G	G G	A T	A A	T T	C C	G G	C T	C T	G A	C C	T C	G G	C C	T C
		733	3F2-N5	A T	T C	G A	G C	C A	C A	A G	C G	A T	C C	G A	A A	T T	A G	T A	T C	G A	G A	G A	A G	C C	A G	G A	C C	G A	T A	A A	NA	C C	C T	NA	NA	NA	T T	A G	C T	C T	NA	C T	C T	G A	T C	T C	NA	C T	T C
		734	3F2-S76	A T	T C	G A	G C	C A	C A	A G	C G	A T	C C	G A	A A	A T	G G	T A	T C	G A	G A	G A	A G	C C	A G	G A	C C	G A	T A	A A	G A	C C	T T	T T	T T	C C	T T	G G	C C	C T	G G	C T	C T	G A	T C	T T	G T	C T	C C
		735	3F2-S90	A T	T C	G A	G C	C A	C A	A A	G G	T T	G C	G A	A T	T T	A G	T A	T C	G A	A A	G A	A A	T C	A A	G G	T C	G G	T A	C A	G A	G C	C T	T C	G T	C G	T T	G G	C C	T T	A G	C T	C T	G A	C C	T T	G T	C T	C C
		736	3F2-N106	T T	T T	G A	G C	C A	C A	A A	G T	A T	G C	G G	A T	A T	G G	T A	T C	G A	G A	G A	A G	C C	A G	G A	C C	G A	T A	A A	G A	C C	T T	T T	G T	C G	A T	A G	C T	T T	G G	C C	C C	A A	T C	C C	G T	C C	T T
		737	3F2-N15	A T	T C	G A	G C	A A	A A	A A	C T	A A	C C	G G	A A	T T	G G	A A	T C	G A	A A	A A	A G	C C	A G	G A	C C	G G	A A	A A	G G	C C	C T	T T	T T	C C	T T	G G	C C	C T	G G	C T	C T	G A	T C	C C	G T	C C	T T
		738	3F2-S2	A T	T C	G A	G C	C A	C A	A A	G G	T T	G C	G A	A T	T T	G G	T A	T C	G A	A A	G A	A A	T C	A A	G G	T C	G G	T A	C A	G G	C C	C T	T T	T T	C C	T T	G G	C C	T T	A G	C T	C T	G A	T C	T C	T T	C T	T C
		739	3F2-S15	A T	T C	G A	G C	C A	C A	A G	C G	A T	C C	G A	A A	T T	A G	T A	T C	G A	A A	G A	A A	T C	A A	G G	T C	G G	T A	C A	G A	G C	C T	T C	G T	C G	T T	A G	C T	C T	G G	T T	T T	G G	C C	T C	G G	C C	T C
		740	3F2-S29	T T	T T	A A	C C	C C	C C	A G	G G	T T	G C	G A	A T	T T	A G	T A	T C	G A	A A	G A	A A	T C	A A	G G	T C	G G	T A	C A	G A	G C	C T	T C	G T	C G	T T	A G	C T	C T	A G	C T	C T	G A	T C	T C	T T	C T	T C
		741	3F2-N7	T T	T T	A A	C C	C C	C C	A A	G T	A T	G C	G G	A T	A T	A G	T A	T C	G A	G A	G A	A G	C C	A G	G A	C C	G A	T A	A A	A A	G C	T T	T C	G G	G G	A T	A G	C T	C T	G G	C C	C T	G A	C C	T C	G G	C C	T C
		742	3F2-S104	T T	T T	A A	C C	C C	C C	A G	C G	A T	C C	G A	A A	T T	A G	0 0	T C	G A	A A	G A	NA	T C	NA	NA	0 0	G G	T A	NA	NA	NA	C T	T C	NA	NA	T T	A G	C T	C T	A G	NA	NA	NA	T C	NA	G T	C C	T T
		743	3F2-S101		T C			C A	C A		C G	A T	NA	G A	NA	NA	G G		T C	G A	NA	G A	NA	T C	A A	NA			T A	C A	NA	C C	C T	T T	NA	NA				C T	A G	NA	C T	G A	T C	NA	G G	C C	T C
		744	3F2-N107	A T	T C	G A	G C	C C	C C	A G	C G	A T	C C	G A	A A	T T	A G	T A	T C	G A	G A	G A	A G	C C	A G	G A	C C	G A	T A	A A	G A	G C	C T	T C	G T	C G	T T	0 0	T T	C T	A G	T T	T T	G G	C C	T T	G T	C T	C C
		745	3F2-S88	A A	C C	G G	G G	C A	C A	A G	C G	A T	C C	G A	A A	T T	G G	T T	C C	A A	A A	A A	A G	C C	A G	G A	C C	G G	A A	A A	G G	C C	C T	T T	T T	C C	T T	G G	C C	C T	A G	C T	C T	G A	C C	T C	G G	C C	T C
		746	3F2-S21	A T	T C	G A	G C	A A	A A	A A	C T	A A	C C	G G	A A	A T	A G	T A	T C	G A	G A	G A	A G	C C	A G	G A	C C	G A	T A	A A	A A	G C	T T	T C	G G	C G	T T	A G	C T	C T	G G	C T	C T	G A	C C	T C	G G	C C	T C
		747	3F2-S39	A T	T C	G A	G C	C A	C A	A G	G G	T T	G C	G A	A T	A T	A G	T A	T C	G A	G A	G A	A G	C C	A G	G A	C C	G A	T A	A A	G A	C C	T T	T C	G G	G G	A T	A A	T T	C C	G G	C C	C C	A A	T C	C C	G T	C C	T T
		748	3F2-S41	A T	T C	G A	G C	A A	A A	A A	C T	A A	C C	G G	A A	A T	A G	T A	T C	G A	A A	G A	A A	T C	A A	G G	T C	G A	T T	C A	A A	G C	T T	T C	G G	G G	A T	A A	T T	C T	G G	C C	C C	A A	T C	C C	T T	C T	T C
		749	3F2-S49	T T	T T	A A	C C	C C	C C	A G	C G	A T	NA	G A	A T	T T	A G	T A	T C	G A	A A	G A	A A	T C	A A	G G	T C	G G	T A	C A	G A	G C	C T	T C	G T	C G	T T	A G	C T	C T	G G	C T	C T	G A	T C	T C	T T	C T	T C
		750	3F2-N26	A T	T C	G A	G C	C A	C A	A G	G T	A T	G C	G G	A T	T T	A G	T A	T C	G A	A A	G A	A A	T C	A A	G G	0 0	G G	T A	C A	G A	G C	C T	T C	G T	C G	T T	A G	C T	C T	A G	T T	T T	G G	C C	T T	T T	C T	T C
		751	3F2-S19	A T	T C	G A	G G	A A	A A	A A	G T	A T	G C	G G	A T	A T	G G	T A	T C	G A	G A	G A	A G	C C	A G	G A	C C	0 0	T A	A A	G A	C C	T T	T C	G G	G G	A T	A A	T T	C C	G G	C T	C T	G A	C C	T C	G G	C C	T C
		752	3F2-S34	T T	T T	A A	C C	C C	C C	A G	G G	T T	G C	G A	A T	T T	A G	T A	T C	G A	A A	G A	A A	T C	A A	G G	T C	G G	T A	C A	G A	G C	C T	T C	G T	C G	T T	A A	T T	C C	G G	C T	C T	G A	C C	T C	G G	C C	T C
		753	3F2-S22	A T	T C	G A	G C	C A	C A	A G	C G	A T	C C	G A	A A	T T	A G	T A	T C	G A	A A	G A	A A	T C	A A	G G	T C	G G	T A	C A	G A	G C	C T	T C	G T	C G	T T	A A	T T	C T	A G	C T	C T	G A	C C	T C	G G	C C	T C
		754	3F2-N18	A T	T C	G A	G C	C A	C A	A A	C T	A A	C C	G G	A A	T T	A G	T A	T C	G A	A A	G A	A A	T C	A A	G G	T C	G G	T A	C A	G A	G C	C T	T C	G T	C G	T T	A G	C T	C T	A G	C T	C T	G A	T C	C C	G T	C C	T T
		755	3F2-N1	T T	T T	A A	C C	C A	C A	A A	C T	A A	C C	G G	A A	A T	A G	A A	T T	G G	G A	G G	A A	T C	A A	G G	T C	G A	T T	C A	A A	G C	T T	T C	G G	G G	A T	A G	C T	C T	A G	C T	C T	G A	T C	T C	T T	C T	T C
		756	3F2-S35	A A	C C	G G	G G	A A	A A	A A	G T	A T	G C	G G	A T	T T	A G	T A	T C	G A	A A	G A	A A	T C	A A	G G	T C	G G	T A	C A	G A	G C	C T	T C	G T	C G	T T	A G	C T	T T	A G	C T	C T	G A	C C	T C	G G	C C	T C
		757	3F2-S54	A A	C C	G G	G G	A A	A A	A A	C T	A A	C C	G G	A T	A T	G G	T A	T C	G A	G A	G A	A G	C C	A G	G A	C C	G A	T A	A A	G A	C C	T T	T T	G T	C G	A T	A G	C T	C T	A G	C T	C T	G A	C C	C C	G T	C C	T T
		758	3F2-N24	T T	T T	A A	C C	C C	C C	A G	G T	A T	G C	G G	A T	T T	A G	T A	T C	G A	A A	G A	A A	T C	A A	G G	T C	G G	T A	C A	G A	G C	C T	T C	G T	C G	T T	A G	C T	C T	G G	C T	C T	G A	T C	T T	G G	C C	T C
		759	3F2-S7	A T	T C	G A	G C	C A	C A	A A	C T	A A	C C	G G	A A	A T	G G	T A	T C	G A	G A	G A	A G	C C	A G	G A	C C	G A	T A	A A	G A	C C	T T	T T	G T	C G	A T	A G	C T	C C	G G	T T	T T	G G	C C	T T	G T	C T	C C
		760	3F2-S46	T T	T T	A A	C C	C A	C A	A G	C G	A T	C C	G A	A A	T T	A G	T A	T C	G A	A A	G A	A A	T C	A A	G G	0 0	G G	T A	C A	G A	G C	C T	T C	G T	C G	T T	A A	T T	C C	G G	C C	C C	A A	T C	C C	G T	C C	T T
		761	3F2-N31	T T	T T	A A	C C	C C	C C	A A	G T	A T	G C	G G	A T	A T	G G	T A	T C	G A	G A	G A	A G	C C	A G	G A	C C	G A	T A	A A	G A	C C	T T	T T	G T	C G	A T	A G	C T	C T	A G	C T	C T	G A	T C	T C	G T	C T	C C
		762	3F2-S44	A T	T C	G A	G C	C A	C A	A A	G T	A T	G C	G G	A T	T T	G G	T T	C C	A A	A A	A A	A G	C C	A G	G A	C C	G G	A A	A A	G G	C C	C T	T T	T T	C G	T T	A G	C T	C C	G G	T T	T T	G G	C C	T C	G T	C C	T T
		763	3F2-N27	A A	C C	G G	G G	A A	A A	A G	G G	T T	G C	G A	A T	T T	G G	T T	C C	A A	A A	A A	A G	C C	A G	G A	C C	G G	A A	A A	G G	C C	C T	T T	T T	C C	T T	G G	C C	T T	A G	C T	C T	G A	C C	T T	G T	C T	C C
		764	3F2-S25	A A	C C	G G	G G	A A	A A	A A	G T	A T	G C	G G	A T	T T	A G	T T	C C	A A	A A	A A	A G	C C	A G	G A	C C	G G	A A	A A	G A	G C	C T	T C	G T	C G	T T	A A	T T	C C	G G	C T	C T	G A	T C	T C	T T	C T	T C
		765	3F2-N22	T T	T T	A A	C C	C A	C A	A A	G T	A T	G C	G G	A T	NA	G G	0 0	NA	NA	A A	NA	A G	C C	A G	G A	0 0	G G	NA	A A	G G	C C	C T	T T	T T	C C	T T	G G	C C	C T	G G	C T	C C	A A	T C	C C	G T	C C	T T
		766	3F2-S53	T T	T T	A A	C C	C A	C A	A A	G T	A T	G C	G G	A T	A T	A G	A A	T T	G G	G A	G G	A A	T C	A A	G G	T C	G A	T T	C A	A A	G C	T T	T C	G G	G G	A T	A G	C T	C T	A G	T T	T T	G G	C C	T T	G T	C T	C C
		767	3F2-N393	A A	C C	G A	G C	C A	C A	A G	G G	T T	G C	G A	A T	T T	A G	T A	T C	G A	A A	G A	A A	T C	A A	G G	T C	G G	T A	C A	G A	G C	C T	T C	G T	C G	T T	A A	T T	C C	A G	C T	T T	G G	C C	T T	G T	C T	C C
		768	3F2-S42	A T	T C	G A	G C	C A	C A	A G	G G	T T	G C	G A	A T	T T	G G	T A	T C	G A	G A	G A	A G	C C	A G	G A	C C	G A	T A	A A	G G	C C	C T	T T	T T	C C	T T	G G	C C	C T	A G	C T	C T	G A	C C	T C	G G	C C	T C
		769	3F2-S50	T T	T T	A A	C C	C C	C C	A A	G T	A T	G C	G G	A A	T T	G G	T T	C C	A A	A A	A A	A G	C C	A G	G A	C C	G G	A A	A A	G G	C C	C T	T T	T T	C C	T T	G G	C C	C T	G G	C T	C T	G A	T C	C C	G T	C C	T T
		770	3F2-S23	A A	C C	G G	G G	A A	A A	A A	C G	A T	C C	G A	A A	A T	G G	T A	T C	G A	G A	G A	A G	C C	A G	G A	C C	G A	T A	A A	G A	C C	T T	T T	G T	C G	A T	A G	C T	C C	G G	C T	C T	G A	C C	T C	G T	C T	C C
		771	3F2-N25	A T	T C	G A	G C	C A	C A	A G	C G	A T	C C	G A	A T	T T	A G	T T	C C	G A	A A	G A	A A	T C	A A	G G	T C	G G	T A	C A	G A	G C	C T	T C	G G	G G	A T	A A	T T	C C	G G	C T	C T	G A	T C	T C	T T	C T	T C
		772	3F2-S28	A T	T C	G A	G C	C A	C A	A A	C G	A T	C C	G A	A A	A T	G G	T A	T C	G A	G A	G A	A G	C C	A G	G A	C C	G A	T A	A A	G A	C C	T T	T T	G T	C G	A T	A G	C T	C T	A G	C C	C C	A A	T C	C C	G T	C C	T T
		773	3F2-N21	A T	T C	G A	G G	A A	A A	A A	C T	A A	C C	G G	A A	T T	A G	T A	T C	G A	A A	G A	A A	T C	A A	G G	T C	G G	T A	C A	G A	G C	C T	T C	G T	C G	T T	G G	C C	T T	A G	T T	T T	G G	C C	T T	G T	C T	C C
		774	3F2-S51	A T	T C	G A	G C	C C	C C	A G	G G	T T	G C	G A	A T	T T	A G	T A	T C	G A	A A	G A	A A	T C	A A	G G	T C	G G	T A	C A	G A	G C	C T	T C	G T	C G	T T	G G	C C	T T	A G	C C	C C	A A	T C	C C	G T	C C	T T
		775	3F2-S12	A T	T C	G A	G C	C A	C A	0 0	NA	A T	G C	G A	A T	T T	A G	0 0	T C	G A	A A	G A	NA	T C	NA	NA	T C	G G	T A	NA	G A	G C	C T	T C	G T	C G	T T	A G	C T	NA	NA	NA	T T	NA	NA	NA	G T	C T	T C
		776	3F2-S71	T T	T T	A A	C C	C A	C A	A A	G T	A T	G C	G G	A T	A T	G G	T A	T C	G A	G A	G A	A G	C C	A G	G A	C C	G A	T A	A A	G A	C C	T T	T T	G T	C G	A T	A G	C T	C T	A G	C T	C T	G A	C C	T T	G T	C T	C C
		777	3F2-N30	A A	C C	G G	G G	A A	A A	A A	C T	A A	C C	G G	A A	A T	G G	A A	T T	G G	G A	G G	A A	T C	A A	G G	T C	G A	T T	C A	G A	C C	T T	T T	G T	C G	A T	A G	C T	T T	A G	C T	C T	G A	T C	T C	T T	C T	T C
		778	3F2-S24	T T	T T	A A	C C	C C	C C	A G	G T	A T	G C	G G	A T	T T	A G	T A	T C	G A	A A	G A	A A	T C	A A	G G	T C	G G	T A	C A	G A	G C	C T	T C	G T	C G	T T	G G	C C	C T	A G	C T	C T	G A	C C	T C	G G	C C	T C
		779	3F2-S4	T T	T T	A A	C C	C C	C C	A G	C G	A T	C C	G A	A A	T T	A G	T A	T C	G A	A A	G A	A A	T C	A A	G G	T C	G G	T A	C A	G A	G C	C T	T C	G T	C G	T T	A G	C T	C T	G G	C T	C T	G A	T C	C C	G T	C C	T T
		780	3F2-S47	A T	T C	G A	G C	C A	C A	A A	G G	T T	G C	G A	A T	A T	G G	T A	T C	G A	G A	G A	A G	C C	A G	G A	C C	G A	T A	A A	G A	C C	T T	T T	G T	C G	A T	G G	C C	T T	A G	C C	C C	A A	T C	C C	G T	C C	T T
		781	3F2-N19	A T	T C	G A	G C	C A	C A	A G	C G	A T	C C	G A	A A	T T	A G	T A	T C	G A	A A	G A	A A	T C	A A	G G	T C	G G	T A	C A	G A	G C	C T	T C	G T	C G	T T	A G	C T	T T	A G	C T	C T	G A	C C	T C	G T	C C	T T
		782	3F2-S143	A A	C C	G G	G G	A A	A A	A A	C G	A T	C C	G A	A A	A T	A G	A A	T T	G G	G A	G G	A A	T C	A A	G G	T C	G A	T T	C A	A A	G C	T T	T C	G G	G G	A T	A A	T T	C C	G G	C T	C T	G A	T C	T C	T T	C T	T C
		783	3F2-S52	T T	T T	G A	G C	C A	C A	A A	G T	A T	G C	G G	A T	A T	G G	T A	T C	G A	G A	G A	A G	C C	A G	G A	C C	0 0	T A	A A	G A	C C	T T	T T	G T	C G	A T	A G	C T	C C	G G	C T	C T	G A	C C	T C	G G	C C	T C
		784	3F2-N28	A T	T C	G A	G C	C A	C A	A G	C G	A T	C C	G A	A A	A T	G G	A A	T T	G G	G A	G G	A A	T C	A A	G G	T C	0 0	T A	A A	NA	C C	T T	T T	G T	C C	T T	G G	C C	T T	A G	C C	C C	A A	C C	T C	G G	C C	T C
		785	3F2-S20	T T	T T	A A	C C	C A	C A	A G	C G	A T	C C	G A	A A	T T	G G	T T	C C	A A	A A	A A	A G	C C	A G	G A	C C	G G	A A	A A	G G	C C	C T	T T	T T	C C	T T	G G	C C	T T	A G	C C	C C	A A	T C	C C	G T	C C	T T
		786	3F2-S36	A T	T C	G A	G C	C A	C A	A G	G T	A T	G C	G G	A T	A T	A G	T A	T C	G A	A A	G A	A A	T C	A A	G G	T C	G G	T A	C A	A A	G C	T T	T C	G G	G G	A T	0 0	T T	C T	A G	C T	C T	G A	C C	T C	G T	C C	T T
		787	3F2-S6	A A	C C	G G	G C	C A	C A	A A	C G	A T	C C	G A	A A	T T	A G	T A	T C	G A	A A	G A	A A	T C	A A	G G	T C	G G	T A	C A	G A	G C	C T	T T	T T	C C	T T	G G	C C	T T	A G	T T	T T	G G	C C	T T	G G	C C	T C
		788	3F2-S9	A T	T C	G A	G C	C A	C A	A A	G T	A T	G C	G G	A A	T T	G G	0 0	C C	A A	A A	A A	A G	C C	A G	G A	C C	G G	A A	A A	G G	C C	C T	T T	T T	C C	T T	G G	C C	C T	A G	T T	T T	G G	C C	T T	G G	C C	T C
		789	3F2-N104	A T	NA	G A	G C	C A	C A	A A	G T	NA	G C	G G	NA	NA	G G	T A	T C	G A	NA	NA	A G	C C	NA	G A	C C	G A	NA	A A	NA	C C	NA	NA	G T	C G	A T	A G	C T	C T	NA	C C	C C	A A	NA	NA	G G	NA	T C
		790	3F2-S66	T T	T T	A A	C C	C C	C C	A G	C G	A T	C C	G A	A A	T T	A G	T A	T C	G A	A A	G A	A A	T C	A A	G G	0 0	G G	T A	C A	G A	G C	C T	T C	G T	C G	T T	A G	C T	C T	G G	C T	C T	G A	C C	T C	G G	C C	T C
		791	3F2-N100	A T	T C	G A	G C	C A	C A	A G	G T	A T	G C	G G	A T	T T	G G	T A	T C	G A	A A	G A	A A	T C	A A	G G	T C	G G	T A	C A	G G	C C	C T	T T	T T	C C	T T	A G	C T	C T	A G	C T	C T	G A	T C	C C	G T	C C	T T
		792	3F2-S92	T T	T T	A A	C C	C C	C C	A G	G G	T T	G C	G A	A T	A T	A G	A A	T T	G G	G A	G G	A A	T C	A A	G G	T C	G A	T T	C A	A A	G C	T T	T C	G G	G G	A T	A A	T T	C C	A G	C T	C T	G A	T C	T T	G T	C T	C C
		793	3F2-N95	A T	T C	G A	G C	C A	C A	A G	G G	T T	G C	G A	A T	T T	G G	T A	T C	A A	A A	A A	A G	C C	A G	G A	C C	G G	A A	A A	G G	C C	C T	T T	G T	C G	A T	A G	C T	C T	G G	C T	C T	G A	C C	T C	G G	C C	T C
		794	3F2-S93	A T	T C	G G	G G	A A	A A	A A	C G	A T	C C	G A	A A	T T	A G	T A	T C	G A	A A	G A	A A	T C	A A	G G	T C	G G	T A	C A	G A	G C	C T	T C	G T	C G	T T	A G	C T	C T	A G	C C	C C	A A	T C	C C	G G	C C	T C
		795	3F2-S102	A A	C C	G A	G C	C A	C A	A A	G T	A T	G C	G G	A A	T T	G G	T A	T C	G A	G A	A A	A G	C C	A G	G A	C C	G G	A A	A A	G G	C C	C T	T T	T T	C C	T T	G G	C C	C T	A G	T T	T T	G G	C C	T T	G T	C T	C C
		796	3F2-N89	A T	T C	G A	G C	C A	C A	A G	C G	A T	C C	G A	A T	T T	G G	T T	C C	A A	A A	A A	A G	C C	A G	G A	C C	G G	A A	A A	G G	C C	C T	T T	T T	C C	T T	A G	C T	C T	G G	C C	C C	A A	T C	C C	G T	C C	T T
		797	3F2-S82	A T	T C	G A	G C	C A	C A	A A	G T	A T	G C	G G	A T	A T	A G	A A	T T	G G	G A	G G	A A	T C	A A	G G	T C	G A	T T	C A	A A	G C	T T	T C	G G	G G	A T	A A	T T	C C	G G	C T	C T	G A	T C	T C	G T	C C	T T
		798	3F2-S40	A T	T C	G A	0 0	C A	C A	A A	G G	T T	G C	G A	A T	T T	G G	T T	C C	A A	A A	A A	A G	C C	A G	G A	C C	G G	A A	A A	G G	C C	C T	T T	T T	C C	T T	G G	C C	T T	A G	C T	C T	G A	C C	T T	G T	C T	C C
		799	3F2-N93	A T	T C	G A	G G	A A	A A	A A	C T	A A	G C	G G	A T	T T	G G	T T	C C	A A	A A	A A	A G	C C	A G	G A	C C	G G	A A	A A	G G	C C	C T	T T	G T	C G	A T	A G	C T	C T	A G	C T	C T	G A	C C	T C	G T	C C	T T
		800	3F2-S112	T T	T T	A A	C C	C C	C C	A G	G G	T T	G C	G A	A T	A T	G G	T A	T C	G A	G A	G A	A G	C C	A G	G A	C C	G A	T A	A A	G A	C C	T T	T T	G T	C G	A T	G G	C C	T T	A G	T T	T T	G G	C C	T T	G T	C T	C C
		801	3F2-N88		T T			C A	C A		C G	A T	C C	G A	A A	T T	G G		C C	A A	A A	A A	A G	C C	A G	G A			A A	A A	G G	C C	C T	T T	T T	C C				C T	G G	C T	C T	G A	T C	T C	G T	C C	T T
		802	3F2-S63	0 0	T C	G A	G C	C A	C A	A A	C G	A T	C C	G A	A A	T T	A G	T A	T C	G A	A A	G A	A A	T C	A A	G G	T C	G G	T A	C A	G A	G C	C T	T C	G T	C G	T T	A A	T T	C C	G G	T T	T T	G G	C C	T T	G G	C C	T C
		803	3F2-S70	A T	T C	G A	G C	C A	C A	A G	G G	T T	G C	G A	A T	T T	A G	T A	T C	G A	A A	G A	A A	T C	A A	G G	T C	G G	T A	C A	G A	G C	C T	T C	G T	C G	T T	G G	C C	T T	A G	C T	C T	G A	C C	T C	G G	C C	T C
		804	3F2-N97	A T	T C	G A	G C	C A	C A	A A	C T	A A	C C	G G	A A	T T	G G	T T	C C	A A	A A	A A	A G	C C	A G	G A	C C	G G	A A	A A	G G	C C	C T	T T	T T	C C	T T	G G	C C	C T	G G	C T	C T	G A	T C	T C	T T	C T	T C
		805	3F2-S45	A T	T C	G A	C C	C C	C C	A G	C G	A T	C C	G A	A A	T T	G G	T T	C C	A A	A A	A A	A G	C C	A G	G A	C C	G G	A A	A A	G G	C C	C T	T C	G T	C G	T T	A G	C T	C T	G G	C T	C T	G A	C C	T C	G G	C C	T C
		806	3F2-S99	T T	T T	A A	C C	C C	C C	A G	G G	T T	G C	G A	A T	T T	A G	T A	T C	G A	A A	G A	A A	T C	A A	G G	T C	G G	T A	C A	G A	G C	C T	T C	G T	C G	T T	A G	C T	C T	G G	C T	C T	G A	C C	T C	G G	C C	T C
		807	3F2-N545	A A	C C	G G	G G	C A	C A	A G	C G	A T	C C	G A	A A	A T	G G	T T	C C	A A	A A	A A	A G	C C	A G	G A	C C	G G	A A	A A	G A	C C	T T	T T	G T	C G	A T	A G	C T	C T	G G	C C	C C	A A	T C	C C	G T	C C	T T
		808	3F2-S95	T T	T T	A A	C C	C C	C C	A G	G G	T T	G C	G A	A T	T T	A G	T A	T C	G A	A A	G A	A A	T C	A A	G G	T C	G G	T A	C A	G A	G C	C T	T C	G T	C G	T T	A G	C T	C T	A G	T T	T T	G G	C C	T C	G G	C C	T C
		809	3F2-S83	T T	T T	A A	C C	C C	C C	A G	G G	T T	G C	G A	A T	T T	A G	T A	T C	G A	A A	G A	A A	T C	A A	G G	T C	G G	T A	C A	G A	G C	C T	T C	G T	C G	T T	A G	C T	C T	G G	C T	C T	G A	T C	T T	G T	C T	C C
		810	3F2-S61	A T	T C	G A	G C	C A	C A	A A	G T	A T	G C	G G	A T	A T	G G	T A	T C	G A	G A	G A	A G	C C	A G	G A	C C	G A	T A	A A	G A	C C	T T	T T	G T	C G	A T	A G	C T	C T	A G	T T	C T	G A	T C	T C	T T	C T	T C
		811	3F2-S59	T T	T T	A A	C C	C C	C C	A G	G G	T T	G C	G A	A T	A T	A G	T A	T C	G A	A A	G A	A A	T C	A A	G G	T C	G G	T A	C A	A A	G C	T T	T C	G G	G G	A T	A A	T T	C T	G G	C T	C T	G A	C C	T C	G G	C C	T C
		812	3F2-N99	A T	T C	G A	G C	C A	C A	A A	G T	A T	G C	G G	A T	A T	A G	T A	T C	G A	G A	G A	A G	C C	A G	G A	C C	G A	T A	A A	A A	G C	T T	T C	G G	G G	A T	A A	T T	C T	G G	T T	T T	G G	C C	T C	G G	C C	T C
		813	3F2-S38	A T	T C	G A	G C	C A	C A	A G	G T	A T	G C	G G	A T	T T	A G	T A	T C	G A	A A	G A	A A	T C	A A	G G	T C	G G	T A	C A	G A	G C	C T	T C	G T	C G	T T	G G	C C	T T	A G	T T	T T	G G	C C	T T	G T	C T	C C
		814	3F2-S87	A T	T C	G A	G C	C A	C A	A G	G G	NA	G C	G A	A T	A T	A G	A A	T T	G G	G A	G G	A A	T C	A A	G G	0 0	G A	T T	C A	A A	G C	T T	T C	G G	G G	A T	0 0	T T	C C	G G	C T	C T	G A	C C	T C	T T	C T	T C
		815	3F2-N92	A T	T C	G A	G C	C A	C A	A A	G G	T T	G C	G A	A T	A T	A G	A A	T T	G G	G A	G G	A A	T C	A A	G G	T C	G A	T T	C A	A A	G C	T T	T C	G G	G G	A T	G G	C C	T T	A G	C C	C C	A A	T C	T C	G G	C C	T C
		816	3F2-S98	T T	T T	A A	C C	C C	C C	A G	G G	T T	G C	G A	A T	T T	G G	T T	C C	A A	A A	A A	A G	C C	A G	G A	C C	G G	A A	A A	G G	C C	C T	T T	T T	C C	T T	G G	C C	T T	A G	T T	T T	G G	C C	T T	G T	C T	C C
		817	3F2-N87	T T	T T	G A	G C	C A	C A	A G	C G	A T	C C	G A	A A	T T	A G	T A	T C	G A	A A	G A	A A	T C	A A	G G	T C	G G	T A	C A	G A	G C	C T	T C	G T	C G	T T	A G	C T	C C	A G	T T	C T	G A	T C	T C	T T	C T	T C
		818	3F2-S55	A A	C C	G G	G G	C A	C A	A G	G G	T T	G C	G A	A T	A T	G G	T A	T C	G A	G A	G A	A G	C C	A G	G A	C C	G A	T A	A A	G A	C C	T T	T T	G T	C G	A T	G G	C C	T T	A G	C C	C C	A A	T C	C C	T T	C T	T C
		819	3F2-N101	A T	T C	G A	G C	C A	C A	A A	C T	A A	C C	G G	A A	T T	A G	T A	T C	G A	A A	G A	A A	T C	A A	G G	T C	G G	T A	C A	G A	G C	C T	T C	G T	C G	T T	A G	C T	C T	G G	C T	C T	G A	C C	C C	G T	C C	T T
		820	3F2-S67	A T	T C	G A	G C	C A	C A	A A	G T	A T	G C	G G	A T	A T	A G	A A	T T	G G	G A	G G	A A	T C	A A	G G	T C	0 0	T T	C A	A A	G C	T T	T C	G G	G G	A T	A A	T T	C C	G G	C T	C T	G A	T C	T C	T T	C T	T C
		821	3F2-S69	A T	T C	G A	G C	C A	C A	A A	C T	A A	C C	G G	A A	T T	G G	T A	T C	G A	G A	G A	A G	C C	A G	G A	C C	G A	T A	A A	G G	C C	C T	T C	G T	C G	T T	A G	C T	C T	G G	C T	C T	G A	C C	T C	G G	C C	T C
		822	3F2-N94	A T	T C	G A	G C	C A	C A	A A	C T	A A	C C	G G	A A	T T	G G	0 0	C C	A A	A A	A A	A G	C C	A G	G A	C C	G G	A A	A A	G G	C C	C T	T T	T T	C C	0 0	0 0	0 0	T T	G G	C C	C C	A A	T C	T C	T T	C T	T C
		823	3F2-S96	A T	T C	G A	C C	C C	C C	A G	G G	T T	G C	G A	A T	A T	A G	A A	T T	G G	G A	G G	A A	T C	A A	G G	T C	G A	T T	C A	A A	G C	T T	T C	G T	C G	T T	A G	C T	C T	G G	C T	C T	G A	T C	C C	G T	C C	T T
		824	3F2-S86	A T	T C	G A	G C	C A	C A	A A	G T	A T	G C	G G	A T	A T	G G	T A	T T	G G	G A	G G	A A	T C	A A	G G	T C	G A	T T	C A	G A	C C	T T	T T	G T	C G	A T	A G	C T	C T	A G	C C	C C	A A	C C	T C	G T	C T	C C
		825	3F2-N98	A T	T C	G A	C C	C C	C C	A A	C T	A A	C C	G G	A A	A T	A G	A A	T T	G G	G A	G G	A A	T C	A A	G G	T C	G A	T T	C A	A A	G C	T T	T C	G G	G G	A T	A G	C T	C T	G G	C T	C T	G A	T C	T T	G G	C C	T C
		826	3F2-S94	A T	C C	A A	C C	C C	C C	G G	C G	NA	NA	G G	T T	T T	A A	T A	NA	G G	G A	G A	A A	C C	A A	G G	T C	0 0	T T	C A	A A	G C	T T	T C	G G	NA	A A	A G	C T	C C	G G	C C	C C	G A	T T	C C	T T	C C	T C
		827	3F2-S56	A T	T C	G A	G C	C A	C A	A A	G T	A T	G C	G G	A T	T T	A G	T T	C C	A A	A A	A A	A G	C C	A G	G A	C C	G G	A A	A A	G A	G C	C T	T C	G T	C G	T T	A G	C T	C T	G G	T T	T T	G G	C C	T T	G G	C C	T C
		828	3F2-S60	T T	T T	A A	C C	C C	C C	A G	G G	T T	G C	G A	A T	A T	A G	A A	T T	G G	G A	G G	A A	T C	A A	G G	T C	G A	T T	C A	A A	G C	T T	T C	G G	G G	A T	A A	T T	C T	A G	C T	C T	G A	T C	T C	G G	C C	T C
		829	3F2-S68	A T	T C	G A	G C	C A	C A	A A	G T	A T	G C	G G	A T	T T	A G	T A	T C	G A	A A	G A	A A	T C	A A	G G	T C	G G	T A	C A	G A	G C	C T	T C	G T	C G	T T	A G	C T	C T	G G	C T	C T	G A	T C	T C	G T	C C	T T
		830	3F2-N96	A A	C C	G G	G G	A A	A A	A G	C G	A T	C C	G A	A A	T T	A G	T T	C C	A A	A A	A A	A G	C C	A G	G A	C C	G G	A A	A A	G G	C C	C T	T C	G T	C G	T T	A G	C T	C T	G G	C C	C T	G A	C C	C C	G T	C C	T T
		831	3F2-S78	A A	C C	G G	G G	C A	C A	A G	C G	A T	C C	G A	A A	T T	A G	T A	T C	G A	A A	G A	A A	T C	A A	G G	T C	G G	T A	C A	NA	G C	C T	T C	G T	C G	T T	A G	C T	C T	G G	T T	C T	G A	C C	T C	G G	C C	T C
		832	3F2-N90	0 0	T C	G A	G C	C A	C A	A G	C G	A T	C C	G A	A A	A T	G G	T A	T C	G A	G A	G A	A G	C C	A G	G A	C C	G A	T A	A A	G A	C C	T T	T T	G T	C G	A T	A G	C T	C T	A G	C T	C C	A A	T C	C C	G T	C C	T T
		833	3F2-S100	A T	T C	G A	G C	C A	C A	A A	G T	A T	G C	G G	A T	T T	A G	T T	C C	A A	A A	A A	A G	C C	A G	G A	C C	G G	A A	A A	G A	G C	C T	T C	G T	C G	T T	A G	C T	C C	G G	C T	C T	G A	T C	T C	T T	C T	T C
		834	3F2-S91	T T	T T	A A	C C	C C	C C	A A	G T	A T	G C	G G	A T	T T	A G	T A	T C	G A	A A	G A	A A	T C	A A	G G	T C	G G	T A	C A	G A	G C	C T	T C	G T	C G	T T	A G	C T	T T	A G	C C	C C	G A	T C	T C	T T	C T	T C
		835	3F2-N86	T T	T T	A A	C C	C C	C C	A G	C G	A T	C C	G A	A A	A T	G G	T A	T C	G A	G A	G A	A G	C C	A G	G A	C C	G A	T A	A A	G A	C C	T T	T T	G T	C G	A T	G G	C C	C T	G G	C T	C T	G A	C C	T C	G G	C C	T C
		836	3F2-N84	T T	T T	G A	G C	C A	C A	0 0	G T	A T	G C	G G	A T	A T	A G	A A	T T	G G	G A	G G	A A	T C	A A	G G	T C	0 0	T T	C A	A A	G C	T T	T C	G G	C G	T T	A G	C T	C T	G G	C C	C C	A A	T C	C C	G T	C C	T T
		837	3F2-S171	A T	T C	G A	G C	C A	C A	A A	G T	A T	G C	G G	A T	A T	A G	A A	T T	G G	G A	G G	A A	T C	A A	G G	T C	G A	T T	C A	A A	G C	T T	T C	G T	C G	T T	A G	C T	C T	G G	C T	C T	G A	T C	T C	G T	C C	T T
		838	3F2-N80	A T	T C	G A	G C	C A	C A	A G	C G	A T	C C	G A	A A	A T	G G	T A	T C	G A	G A	G A	A G	C C	A G	G A	C C	G A	T A	A A	G A	C C	T T	T T	G T	C G	A T	G G	C C	T T	A G	C C	C C	A A	T C	C C	G T	C C	T T
		839	3F2-S188	A T	T C	G A	C C	C C	C C	A G	G G	T T	G C	G A	A T	A T	A G	A A	T T	G G	G A	G G	A A	T C	A A	G G	T C	G A	T T	C A	A A	G C	T T	T C	G G	G G	A T	A A	T T	C C	G G	T T	T T	G G	C C	T T	G T	C T	C C
		840	3F2-S187	A T	T C	G A	G C	C A	C A	A A	G T	A T	G C	G G	A T	A T	G G	T T	C C	A A	A A	A A	A G	C C	A G	G A	C C	G G	A A	A A	G A	C C	T T	T T	G T	C G	A T	A G	C T	C T	A G	C C	C C	A A	T C	T C	G G	C C	T C
		841	3F2-N74	A A	C C	G G	G G	C A	C A	A G	G G	T T	G C	G A	A T	T T	G G	T T	C C	A A	A A	A A	A G	C C	A G	G A	C C	G G	A A	A A	G G	C C	C T	T T	T T	C C	T T	A A	T T	C C	G G	C T	C T	G A	T C	C C	G T	C C	T T
		842	3F2-S173	T T	T T	A A	C C	C A	C A	A G	C G	A T	C C	G A	A A	A T	G G	T A	T C	G A	G A	G A	A G	C C	A G	G A	C C	G A	T A	A A	G A	C C	T T	T T	G T	C G	A T	A G	C T	C T	A G	T T	T T	G G	C C	T C	G G	C C	T C
		843	3F2-N70	A T	T C	G A	G G	A A	NA	0 0	C T	A A	C C	G G	A A	T T	A G	T A	T C	G A	A A	G A	A A	T C	A A	G G	T C	G G	T A	C A	G A	G C	C T	T C	G T	C G	T T	A G	C T	C C	G G	C C	C C	A A	C C	NA	G T	C T	C C
		844	3F2-S75	A A	C C	G G	G C	C A	C A	A A	C T	A A	C C	G G	A A	T T	G G	T T	C C	A A	A A	A A	A G	C C	A G	G A	C C	G G	A A	A A	G G	C C	C T	T T	T T	C C	T T	G G	C C	C T	A G	T T	T T	G G	C C	T C	G G	C C	T C
		845	3F2-N82	T T	T T	A A	G C	C A	C A	A A	G T	A T	G C	G G	A T	A T	G G	T A	T C	G A	G A	G A	A G	C C	A G	G A	C C	0 0	T A	A A	G A	C C	T T	T T	G T	C G	A T	G G	C C	T T	A G	C C	C C	A A	T C	T C	T T	C T	T C
		846	3F2-S172	A T	T C	G A	G C	C A	C A	A A	G T	A T	G C	G G	A T	A T	A G	A A	T T	G G	G A	G G	A A	T C	A A	G G	T C	G A	T T	C A	A A	G C	T T	T C	G G	G G	A T	A A	T T	C C	G G	C C	C C	A A	T C	C C	G T	C C	T T
		847	3F2-N693	A T	T C	G G	0 0	A A	NA	A A	C T	A A	C C	G G	A A	A T	NA	T A	T C	G A	G A	G A	A G	NA	A G	G A	C C	G A	T A	A A	G A	NA	T T	T T	G T	C G	A T	A G	C T	C C	G G	C C	NA	A A	C C	T C	G G	C C	T C
		848	3F2-S180	T T	T T	A A	C C	C A	C A	A G	C G	A T	C C	G A	A A	T T	A G	T A	T C	G A	A A	G A	A A	T C	A A	G G	T C	G G	T A	C A	G A	G C	C T	T C	G T	C G	T T	A A	T T	C C	G G	C T	C T	G A	C C	T C	G G	C C	T C
		849	3F2-N524	A T	T C	G A	G C	C A	C A	A A	C T	A A	C C	G G	A A	T T	A G	T T	C C	A A	A A	A A	A G	C C	A G	G A	C C	G G	A A	A A	G A	G C	C T	T C	G G	G G	A T	A A	T T	C C	G G	C T	C T	G A	T C	T C	G T	C C	T T
		850	3F2-N72	A T	T C	G A	G C	C A	C A	A A	G T	A T	G C	G G	A T	T T	G G	T T	C C	A A	A A	A A	A G	C C	A G	G A	C C	G G	A A	A A	G G	C C	C T	T T	T T	C C	T T	G G	C C	C T	G G	C T	C T	G A	C C	T C	G G	C C	T C
		851	3F2-S193	A T	T C	G A	G C	A A	A A	A A	C T	A A	C C	G G	A T	T T	A G	T A	T C	G A	A A	G A	A A	T C	A A	G G	T C	G G	T A	C A	G A	G C	C T	T C	G T	G G	A T	A A	T T	C C	G G	C T	C T	G A	C C	T C	G G	C C	T C
		852	3F2-S74	T T	T T	A A	C C	C C	C C	A G	G G	T T	G C	G A	A T	T T	A G	T A	T C	G A	A A	G A	A A	T C	A A	G G	T C	G G	T A	C A	G A	G C	C T	T C	G T	C G	T T	A G	C T	T T	A G	C T	C T	G A	T C	T C	G T	C C	T T
		853	3F2-N83	T T	T T	A A	C C	C C	C C	A G	C G	A T	C C	G A	A A	T T	G G	T T	C C	A A	A A	A A	A G	C C	A G	G A	C C	G G	A A	A A	G G	C C	C T	T T	T T	C C	T T	G G	C C	T T	A G	C C	C C	A A	T C	C C	G T	C C	T T
		854	3F2-S181	T T	T T	A A	C C	C C	C C	A G	G G	T T	G C	G A	A T	A T	A G	A A	T T	G G	G A	G G	A A	T C	A A	G G	T C	G A	T T	C A	A A	G C	T T	T C	G G	G G	A T	0 0	T T	C C	G G	C T	C C	A A	T C	C C	G T	C C	T T
		855	3F2-S182	A T	T C	G A	G C	C A	C A	A A	G T	A T	G C	G G	A T	T T	G G	T T	C C	A A	A A	A A	A G	C C	A G	G A	C C	G G	A A	A A	G G	C C	C T	T T	T T	C C	T T	A G	C T	C C	G G	C T	C T	G A	T C	T C	T T	C T	T C
		856	3F2-S190	A A	C C	G A	G C	C A	C A	A G	C G	A T	C C	G A	A A	T T	A G	T A	T C	G A	A A	G A	A A	T C	A A	G G	T C	G G	T A	C A	G A	G C	C T	T C	G T	C G	T T	A G	C T	C T	G G	C T	C T	G A	T C	C C	G T	C C	T T
		857	3F2-N76	A T	T C	G A	G C	C A	C A	0 0	C T	A A	C C	G G	A A	A T	G G	T A	T C	G A	G A	G A	A G	C C	A G	G A	C C	G A	T A	A A	G A	C C	T T	T T	T T	C C	T T	G G	C C	T T	A G	C T	C T	G A	T C	T C	T T	C T	T C
		858	3F2-S176	A T	T C	G A	G C	C A	C A	A G	C G	A T	C C	G A	A A	A T	G G	T A	T C	G A	G A	G A	A G	C C	A G	G A	C C	G A	T A	A A	G A	C C	T T	T T	G T	C G	A T	A G	C T	T T	A G	C C	C C	A A	T C	C C	G T	C C	T T
		859	3F2-S194	A T	T C	G A	G C	C A	C A	A A	G T	A T	G C	G G	A T	T T	A G	T A	T C	G A	A A	G A	A A	T C	A A	G G	0 0	G G	T A	C A	G A	G C	C T	T C	G T	C G	T T	A G	C T	C T	G G	C C	C C	A A	T C	T C	G G	C C	T C
		860	3F2-S73	A T	T C	G A	G G	C A	C A	A G	C G	A T	C C	G A	A A	T T	A G	T A	T C	G A	A A	G A	A A	T C	A A	G G	T C	G G	T A	C A	G A	G C	C T	T C	G T	C G	T T	0 0	T T	C T	A G	C T	C T	G A	T C	C C	G T	C C	T T
		861	3F2-S32	A T	T C	G A	G C	C A	C A	A G	G G	T T	G C	G A	A T	T T	G G	T A	T C	G A	A A	G A	A A	T C	A A	G G	T C	G G	T A	C A	G G	C C	C T	T T	T T	C C	T T	A G	C T	C T	A G	C C	C C	A A	T C	C C	G T	C C	T T
		862	3F2-S103	T T	T T	G A	G C	C A	C A	0 0	G T	A T	G C	G G	A T	A T	G G	T A	T C	G A	G A	G A	A G	C C	A G	G A	C C	G A	T A	A A	G A	C C	T T	T T	G T	C G	A T	G G	C C	T T	A G	T T	T T	G G	C C	T T	G T	C T	C C
		863	3F2-S184	A T	T C	G A	G C	C A	C A	A G	C G	A T	C C	G A	A A	T T	G G	T T	C C	A A	A A	A A	A G	C C	A G	G A	C C	G G	A A	A A	G G	C C	C T	T T	T T	C C	T T	G G	C C	T T	A G	T T	T T	G G	C C	T C	G G	C C	T C
		864	3F2-N547	A T	T C	G A	G C	C A	C A	A G	G G	T T	G C	G A	A T	T T	G G	T T	C C	A A	A A	A A	A G	C C	A G	G A	C C	G G	A A	A A	G G	C C	C T	T T	T T	C C	T T	G G	C C	T T	A G	C C	C T	G A	C C	T C	G T	C C	T T
		865	3F2-N73	A T	T C	G A	G C	C A	C A	A G	C G	A T	C C	G A	A T	A T	A G	T T	C C	A A	A A	A A	A G	C C	A G	G A	C C	G G	A A	A A	A A	G C	T T	T C	G G	G G	A T	0 0	T T	C C	G G	C T	C T	G A	T C	C C	G T	C C	T T
		866	3F2-S174	A T	T C	G A	G C	C A	C A	0 0	G T	A T	G C	G G	A T	A T	A G	T A	T C	G A	G A	G A	A G	C C	A G	G A	C C	G A	T T	C A	A A	G C	T T	T C	G G	G G	A T	0 0	T T	C C	G G	C C	C C	A A	T C	C C	G G	C C	T C
		867	3F2-S195	A A	C C	G G	G G	A A	A A	A A	C T	A A	C C	G G	A A	A T	G G	T A	T C	G A	G A	G A	A G	C C	A G	G A	C C	G A	T A	A A	G A	C C	T T	T T	G T	C G	A T	A G	C T	T T	A G	C T	C T	G A	T C	T C	T T	C T	T C
		868	3F2-N85	0 0	T C	G A	0 0	A A	A A	A G	G G	T T	G C	G A	A T	A T	A G	A A	T T	G G	G A	G G	A A	T C	A A	G G	T C	G A	T T	C A	A A	G C	T T	T T	G T	C G	A T	A G	C T	C T	A G	C T	C T	G A	T C	T C	T T	C T	T C
		869	3F2-S62	T T	T T	A A	C C	C C	C C	A G	C G	A T	C C	G A	A A	T T	G G	T T	C C	A A	A A	A A	A G	C C	A G	G A	C C	G G	A A	A A	G G	C C	C T	T T	T T	C C	T T	A G	C T	C T	G G	C T	T T	G G	C C	T T	G T	C T	C C
		870	3F2-S107	0 0	T C	G A	G C	C A	C A	0 0	G T	A T	G C	G G	A T	T T	A G	T A	T C	G A	A A	G A	A A	T C	A A	G G	T C	G G	T A	C A	G A	G C	C T	T C	G T	C G	T T	A G	C T	T T	A G	C T	C T	G A	C C	T C	G G	C C	T C
		871	3F2-S183	A T	T C	G A	G C	C A	C A	A A	C T	A A	C C	G G	A A	T T	G G	T T	C C	A A	A A	A A	A G	C C	A G	G A	C C	G G	A A	A A	G G	C C	C T	T T	T T	C C	T T	G G	C C	C T	G G	C T	C T	G A	T C	T C	T T	C T	T C
		872	3F2-N77	T T	T T	A A	C C	C C	C C	A G	G G	T T	G C	G A	A T	T T	A G	T T	C C	G A	A A	G A	A A	T C	A A	G G	T C	G G	T A	C A	G A	G C	C T	T C	G T	C G	T T	A G	C T	C T	A G	C T	C T	G A	T C	T C	T T	C T	T C
		873	3F2-S177	T T	T T	A A	C C	C A	C A	0 0	G T	A T	G C	G G	A T	A T	A G	A A	T T	G G	G A	G G	A A	T C	A A	G G	0 0	G A	T T	C A	A A	G C	T T	T C	G G	G G	A T	A G	C T	C T	A G	T T	C T	G A	T C	T C	T T	C T	T C
		874	3F2-S192	0 0	T C	G A	C C	C C	C C	A G	G G	T T	G C	G A	A T	T T	A G	T A	T C	G A	A A	G A	A A	T C	A A	G G	T C	G G	T A	C A	G A	G C	C T	T C	G T	C G	T T	A G	C T	C T	G G	C T	C T	G A	T C	C C	G T	C C	T T
		875	3F2-N69	T T	T T	A A	C C	C A	C A	0 0	C T	A A	C C	G G	A A	T T	G G	T T	C C	A A	A A	A A	A G	C C	A G	G A	C C	G G	A A	A A	G G	C C	C T	T T	T T	C C	T T	G G	C C	T T	G G	C T	C T	G A	T C	T C	G T	C C	T T
		876	3F2-S84	0 0	T C	G A	G C	C A	C A	A G	G G	T T	G C	G A	A T	A T	A G	T A	T C	G G	G A	G G	A A	T C	A A	G G	T C	G A	T T	C A	A A	G C	T T	T C	G G	G G	A T	A A	T T	C C	G G	T T	T T	G G	C C	T T	G T	C T	C C
		877	3F2-S64	0 0	T C	G A	G C	C A	C A	A A	G T	A T	G C	G G	A A	A T	A G	T A	T C	G A	G A	G A	A G	C C	A G	G A	C C	G A	T A	A A	G A	C C	T T	T C	G G	G G	A T	A A	T T	C C	G G	C T	C T	G A	C C	T C	G G	C C	T C
		878	3F2-N81	A T	T C	G A	G C	C A	C A	A G	C G	A T	C C	G A	A A	T T	A G	T A	T C	G A	A A	G A	A A	T C	A A	G G	T C	G G	T A	C A	G A	G C	C T	T C	G T	C G	T T	A A	T T	C C	G G	C T	C T	G A	T C	T C	T T	C T	T C
		879	3F2-S186	T T	T T	A A	C C	C C	C C	A G	G G	T T	G C	G A	A T	A T	A G	A A	T T	G G	G A	G G	A A	T C	A A	G G	T C	G A	T T	C A	A A	G C	T T	T C	G G	G G	A T	A G	C T	C T	A G	C T	C T	G A	T C	T C	T T	C T	T C
		880	3F2-S185	A T	T C	G A	G C	C A	C A	A A	G T	A T	G C	G G	A T	T T	G G	T T	C C	A A	A A	A A	A G	C C	A G	G A	C C	G G	A A	A A	G G	C C	C T	T T	T T	C C	T T	A G	C T	C T	G G	C C	C C	A A	T C	T C	T T	C T	T C
		881	3F2-N75	A T	T C	G A	G G	A A	A A	A A	C T	A A	C C	G G	A A	A T	A G	A A	T T	G G	G A	G G	A A	T C	A A	G G	T C	G A	T T	C A	A A	G C	T T	T C	G G	G G	A T	A A	T T	C C	G G	C T	C T	G A	C C	T C	G G	C C	T C
		882	3F2-S179	T T	T T	A A	G C	C A	C A	A A	G T	A T	G C	G G	A A	T T	A G	T T	C C	A A	A A	A A	A G	C C	A G	G A	C C	G G	A A	A A	G A	G C	C T	T C	G T	C G	T T	A G	C T	C T	G G	T T	T T	G G	C C	T C	G G	C C	T C
		883	3F2-N71	A T	T C	G A	G C	C C	C C	A G	G G	T T	G C	G A	A T	T T	G G	T T	C C	A A	A A	A A	A G	C C	A G	G A	C C	G G	A A	A A	G G	C C	C T	T C	G T	C G	T T	A G	C T	C T	G G	C T	C T	G A	C C	T T	G T	C T	C C
		884	3F2-S196	A T	T C	G A	G C	C A	C A	A A	G T	A T	G C	G G	A T	A T	G G	T A	T C	G A	G A	G A	A G	C C	A G	G A	C C	G A	T A	A A	G A	C C	T T	T T	G T	C G	A T	A G	C T	C T	G G	T T	T T	G G	C C	T C	T T	C T	T C
		885	3F2-S237	T T	T T	A A	0 0	A A	A A	0 0	C T	A A	C C	G G	A A	A T	A G	0 0	T T	G G	G A	G G	A A	T C	A A	G G	T C	0 0	T T	C A	A A	G C	T T	T C	G G	G G	0 0	0 0	0 0	C T	G G	C C	C C	A A	T C	C C	G G	C C	T C
		886	3F2-S242	T T	T T	A A	C C	C C	C C	A G	G G	T T	G C	G A	A T	T T	A G	T A	T C	G A	A A	G A	A A	T C	A A	G G	T C	G G	T A	C A	G A	G C	C T	T C	G T	C G	T T	A G	C T	T T	A G	T T	T T	G G	C C	T T	G T	C T	C C
		887	3F2-N46	T T	T T	A A	C C	C A	C A	A G	NA	A T	G C	G A	A T	NA	A G	T A	NA	NA	G A	G G	NA	T C	NA	NA	C C	G A	T A	NA	G A	G C	C T	T C	G T	C G	A T	A A	T T	C T	G G	NA	C T	NA	C C	T T	G T	C T	C C
		888	3F2-S239	A T	T C	G A	G C	C A	C A	0 0	G T	A T	G C	G G	A T	T T	G G	T A	T C	G A	G A	G A	A G	C C	A G	G A	C C	G A	T A	A A	G G	C C	C T	T T	T T	C C	T T	G G	C C	C T	G G	C T	C C	A A	T C	C C	G T	C C	T T
		889	3F2-S235		T T			C C	C C		G G	T T	G C	G A	A T	A T	G G		T C	G A	G A	G A	A G	C C	A G	G A			T A	A A	G A	C C	T T	T C	G G	G G				C C	G G	T T	T T	G G	C C	T T	G T	C T	C C
		890	3F2-N42	A T	T C	G A	G G	A A	A A	A A	C T	A A	C C	G G	A A	T T	A G	T A	T C	G A	A A	G A	A A	T C	A A	G G	T C	G G	T A	C A	G A	G C	C T	T C	G T	C G	T T	A G	C T	C T	G G	C T	C T	G A	T C	T C	T T	C T	T C
		891	3F2-S262	A T	T C	G A	G C	C A	C A	0 0	G T	A T	G C	G G	A T	A T	A G	A A	T T	G G	G A	G G	A A	T C	A A	G G	T C	G A	T T	C A	A A	G C	T T	T C	G G	G G	A T	A A	T T	C C	G G	C T	C T	G A	C C	C C	G T	C C	T T
		892	3F2-S253	A T	T C	G A	G C	A A	NA	A G	C G	A T	C C	G A	A A	T T	G G	T T	C C	A A	A A	A A	A G	C C	A G	G A	C C	G G	A A	A A	G G	C C	C T	T T	T T	C C	T T	G G	C C	T T	A G	T T	T T	G G	C C	T C	T T	C T	T C
		893	3F2-N108	A A	C C	G G	G G	C A	C A	A G	C G	A T	C C	G A	A T	A T	G G	T T	T C	G A	G A	G A	A G	C C	A G	G A	C C	G A	T A	A A	G A	C C	T T	T T	G T	G G	A T	A A	T T	C C	G G	C C	C T	G A	C C	T C	G G	C C	T C
		894	3F2-N50	T T	T T	A A	C C	C C	C C	A A	G T	A T	G C	G G	A T	A T	G G	T T	C C	A A	A A	A A	A G	C C	A G	G A	C C	G G	A A	A A	G A	C C	T T	T T	G T	C G	A T	A G	C T	C T	G G	C C	C C	A A	T C	C C	G T	C C	T T
		895	3F2-S244	A T	T C	G A	G G	A A	A A	A A	C G	A T	C C	G A	A A	T T	A G	T A	T C	G A	A A	G A	A A	T C	A A	G G	T C	G G	T A	C A	G A	G C	C T	T C	G T	C G	T T	A A	T T	C C	G G	C C	C C	A A	T C	C C	G T	C C	T T
		896	3F2-S247	T T	T T	A A	C C	C C	C C	A G	C G	A T	C C	G A	A A	T T	G G	T A	T C	G A	G A	G A	A G	C C	A G	G A	C C	G A	T A	A A	G G	C C	C T	T T	T T	C C	T T	G G	C C	T T	A G	T T	T T	G G	T C	T C	T T	C T	T C
		897	3F2-S305	T T	T T	A A	C C	C C	C C	0 0	C T	NA	NA	G G	A A	A T	G G	T A	T C	G A	G A	G A	A G	C C	A G	G A	C C	G A	T A	A A	G A	C C	T T	T T	G T	C G	A T	A G	C T	C T	A G	C T	C T	G A	T C	T C	T T	C T	T C
		898	3F2-N40	A T	T C	G A	G C	C A	C A	A G	C T	A A	C C	G G	A T	A T	A G	T A	T C	G G	G A	G G	A A	T C	A A	G G	T C	G A	T T	C A	A A	G C	T T	T C	G G	G G	A T	A A	T T	C C	G G	C T	C T	G A	C C	T T	G T	C T	C C
		899	3F2-S263	A T	NA	G A	G C	C A	C A	A A	G T	NA	G C	G G	NA	NA	A G	T A	T C	G A	NA	NA	A A	T C	NA	G G	T C	G G	NA	C A	NA	G C	NA	NA	G G	G G	A T	A G	C T	C T	NA	C T	C T	G A	NA	NA	G G	NA	T C
		900	3F2-S258	T T	T T	A A	C C	C C	C C	A G	G G	T T	G C	G A	A T	T T	A G	A A	T T	G A	A A	G A	A A	T C	A A	G G	T C	G G	T A	C A	G A	G C	C T	T C	G T	C G	T T	A G	C T	T T	A G	T T	T T	G G	C C	T C	G G	C C	T C
		901	3F2-N36	A T	T C	G A	G C	C A	C A	A G	G G	T T	G C	G A	A T	T T	G G	T T	C C	A A	A A	A A	A G	C C	A G	G A	C C	G G	A A	A A	G G	C C	C T	T T	T T	C C	T T	G G	C C	C T	G G	T T	T T	G G	C C	T C	G T	C C	T T
		902	3F2-S259	A A	C C	G G	G G	A A	NA	0 0	C G	A T	NA	G A	A A	A T	A G	A A	T T	G G	G A	G G	A A	T C	A A	NA	0 0	0 0	T T	C A	A A	G C	T T	T C	G G	G G	A T	A A	T T	C T	A G	C T	C C	A A	T C	C C	G T	C C	T T
		903	3F2-S250	A A	C C	G G	G G	A A	A A	A A	G T	A T	G C	G G	A T	T T	A G	T A	T C	G A	A A	G A	A A	T C	A A	G G	T C	G G	T A	C A	G A	G C	C T	T C	G T	C G	T T	A G	C T	C T	A G	T T	T T	G G	T C	T C	T T	C T	T C
		904	3F2-N48	A T	T C	G A	G C	C A	C A	A G	G G	T T	G C	G A	A T	T T	G G	T T	C C	A A	A A	A A	A G	C C	A G	G A	0 0	G G	A A	A A	G G	C C	C T	T T	T T	C C	T T	G G	C C	T T	A G	T T	T T	G G	C C	T T	G T	C T	C C
		905	3F2-S246	T T	T T	A A	C C	A A	A A	0 0	C T	A A	C C	G G	A A	A T	A G	A A	T T	G G	G A	G G	A A	T C	A A	G G	T C	0 0	T T	C A	A A	G C	T T	T C	G G	C G	T T	A G	C T	C T	G G	C C	C C	A A	T C	T C	G T	C T	C C
		906	3F2-N44	T T	T T	A A	C C	C C	C C	A G	G G	T T	G C	G A	A T	T T	A G	T T	T C	G A	A A	G A	A A	T C	A A	G G	T C	G G	T A	C A	G A	G C	C T	T C	G T	C G	T T	A G	C T	C T	G G	C C	C C	A A	T C	T C	G G	C C	T C
		907	3F2-S230	A A	C C	G G	G G	A A	A A	A G	C G	A T	NA	G A	A A	A T	G G	0 0	T C	G A	G A	G A	A G	C C	A G	G A	C C	0 0	T A	A A	G A	C C	T T	T T	G T	C G	A T	A G	C T	C T	G G	T T	T T	G G	C C	T T	G G	C C	T C
		908	3F2-S264	A T	T C	G A	G G	A A	A A	A G	C G	A T	NA	G A	A A	T T	G G	T T	C C	A A	A A	A A	A G	C C	A G	G A	C C	G G	A A	A A	G G	C C	C T	T T	T T	C C	T T	A G	C T	C T	A G	C T	C T	G A	C C	T C	G G	C C	T C
		909	3F2-N38	A T	T C	G A	G C	C A	C A	A G	G G	T T	G C	G A	A T	A T	A G	A A	T T	G G	G A	G G	A A	T C	A A	G G	T C	G A	T T	C A	A A	G C	T T	T C	G G	G G	A T	A A	T T	C C	G G	T T	T T	G G	C C	T T	G T	C T	C C
		910	3F2-S256	A T	T C	G A	G C	A A	A A	A A	C T	A A	C C	G G	A A	A T	A G	A A	T T	G G	G A	G G	A A	T C	A A	G G	T C	G A	T T	C A	A A	G C	T T	T C	NA	G G	A T	A A	T T	C C	G G	T T	T T	G G	T C	C C	G T	C C	T T
		911	3F2-N34	A T	T C	G A	G C	C A	C A	A A	G T	A T	G C	G G	A T	T T	A G	T A	T C	G A	A A	G A	A A	T C	A A	G G	T C	G G	T A	C A	G A	G C	C T	T C	G T	C G	T T	A G	C T	T T	A G	C C	C T	G A	C C	T C	G G	C C	T C
		912	3F2-S245	T T	T T	A A	C C	C C	C C	A G	G G	T T	G C	G A	A T	T T	A G	T A	T C	G A	A A	G A	A A	T C	A A	G G	T C	G G	T A	C A	G A	G C	C T	T C	G T	C G	T T	A G	C T	C C	G G	C T	C T	G A	T C	T C	T T	C T	T C
		913	3F2-S241	A T	T C	G A	G C	A A	A A	A A	C T	A A	C C	G G	A A	T T	A G	T A	T C	G A	A A	G A	A A	T C	A A	G G	T C	G G	T A	C A	G A	G C	C T	T C	G G	G G	A T	A A	T T	C C	G G	C C	C C	A A	T C	T C	G G	C C	T C
		914	3F2-S233	T T	T T	A A	C C	C C	C C	0 0	G T	A T	G C	G G	A T	A T	G G	T A	T C	G A	G A	G A	A G	C C	A G	G A	C C	G A	T A	A A	G A	C C	T T	T T	G T	C G	A T	A A	T T	C C	G G	C T	C T	G A	C C	T C	G T	C T	C C
		915	3F2-N41	A A	C C	G G	G C	C C	C C	A G	G G	T T	G C	G A	A T	T T	G G	T T	C C	A A	A A	A A	A G	C C	A G	G A	C C	G G	A A	A A	G G	C C	C T	T T	T T	C C	T T	A G	C T	C C	G G	C T	C T	G A	C C	T C	G G	C C	T C
		916	3F2-N546	A A	C C	G G	G C	C C	C C	A G	G G	T T	G C	G A	A T	T T	G G	T T	C C	A A	A A	A A	A G	C C	A G	G A	C C	G G	A A	A A	G G	C C	C T	T T	T T	C C	T T	A G	C T	C C	G G	C T	C T	G A	C C	T C	G G	C C	T C
		917	3F2-N37	A T	T C	G A	G C	C C	C C	A G	G G	T T	G C	G A	A T	A T	A G	A A	T T	G G	G A	G G	A A	T C	A A	G G	T C	G A	T T	C A	A A	G C	T T	T C	G G	G G	A T	A A	T T	C C	G G	C T	C T	G A	C C	T C	G G	C C	T C
		918	3F2-S255	A T	NA	G A	G C	NA	NA	A G	NA	NA	NA	NA	NA	NA	NA	T A	NA	NA	NA	NA	NA	NA	NA	NA	C C	G A	NA	NA	NA	NA	NA	NA	NA	NA	A T	A A	T T	NA	NA	NA	NA	NA	NA	NA	NA	NA	NA
		919	3F2-S249	A T	T C	G A	G C	C A	C A	A G	C G	A T	C C	G A	A A	A T	G G	T A	T C	G A	G A	G A	A G	C C	A G	G A	C C	0 0	T A	A A	G A	C C	T T	T T	G T	C G	A T	G G	C C	C T	G G	T T	T T	G G	C C	T C	G G	C C	T C
		920	3F2-N47	A A	C C	G A	G C	C A	C A	A G	C G	A T	C C	G A	A A	T T	A G	A A	T C	G A	A A	G A	A A	T C	A A	G G	T C	G G	T A	C A	G A	G C	C T	T C	G T	C G	T T	A G	C T	C T	G G	C T	C T	G A	T C	T C	T T	C T	T C
		921	3F2-S232	T T	T T	A A	C C	C C	C C	A G	G G	T T	G C	G A	A A	T T	A G	T A	T C	G A	A A	G A	A A	T C	A A	G G	T C	G G	T A	C A	G A	G C	C T	T C	G T	C G	T T	A G	C T	C C	G G	T T	T T	G G	C C	T T	G T	C T	C C
		922	3F2-N43	T T	T T	A A	C C	C C	C C	A G	C T	A A	C C	G G	A A	T T	G G	T A	T C	G A	A A	G A	A A	T C	A A	G G	0 0	G G	T A	A A	G G	C C	C T	T T	T T	C C	T T	G G	C C	T T	A G	C C	C C	A A	T C	T C	T T	C T	T C
		923	3F2-S236	A T	T C	G A	G C	C A	C A	A A	C T	A A	C C	G G	A A	A T	A G	T T	C C	A A	A A	A A	A G	C C	A G	G A	C C	G G	A A	A A	A A	G C	T T	T C	G G	G G	A T	A A	T T	C C	G G	T T	T T	G A	T C	C C	G T	C C	T T
		924	3F2-S240	A T	T C	G A	G C	C A	C A	A G	G G	T T	G C	G A	A A	A T	G G	T A	T C	G A	G A	G A	A G	C C	A G	G A	0 0	G A	T A	A A	NA	C C	T T	T T	G T	G G	A T	A A	T T	C C	G G	C T	T T	G G	C C	T T	G T	C T	C C
		925	3F2-S257	A T	T C	G A	0 0	C A	C A	0 0	G T	A T	G C	G G	A T	A T	A G	A A	T T	G G	G A	G G	A A	T C	A A	G G	T C	G A	T T	C A	A A	G C	T T	T C	G G	G G	A T	A A	T T	C C	A G	C C	C C	A A	T C	C C	G G	C C	T C
		926	3F2-N35	A A	C C	G G	G G	A A	A A	0 0	C T	A A	C C	G G	A A	T T	A G	T A	T C	G A	A A	G A	A A	T C	A A	G G	T C	G G	T A	C A	G A	G C	C T	T C	G T	C G	T T	A A	T T	C C	G G	C T	C T	G A	C C	C C	T T	C T	T C
		927	3F2-S260	T T	T T	A A	C C	C C	C C	A G	C G	A T	C C	G A	A A	A T	A G	A A	T T	G G	G A	G G	A A	T C	A A	G G	T C	G A	T T	C A	A A	G C	T T	T C	G G	G G	A T	0 0	T T	C T	A G	C T	T T	G G	C C	T T	G T	C T	C C
		928	3F2-S248	A T	T C	G A	G C	A A	A A	A A	C T	A A	C C	G G	A A	T T	A G	0 0	C C	A A	A A	A A	A G	C C	A G	G A	C C	G G	A A	A A	G A	G C	C T	T C	G T	C G	T T	A G	C T	C C	G G	C T	C T	G A	T C	T C	T T	C T	T C
		929	3F2-N45	A T	T C	G A	C C	C C	C C	A G	G G	T T	G C	G A	A T	T T	A G	T A	T C	G A	A A	G A	A A	T C	A A	G G	T C	G G	T A	C A	G A	G C	C T	T C	G T	C G	T T	A A	T T	C C	G G	C C	C C	A A	T C	T C	T T	C T	T C
		930	3F2-S243	A T	T C	G A	G C	C A	C A	A G	C G	A T	C C	G A	A A	T T	A G	T A	T C	G A	A A	G A	A A	T C	A A	G G	T C	G G	T A	C A	G A	G C	C T	T T	T T	C C	T T	G G	C C	T T	A G	T T	T T	G G	C C	T C	T T	C T	T C
		931	3F2-S231	A T	T C	G A	G C	C A	C A	A G	C G	A T	C C	G A	A T	T T	A G	0 0	C C	A A	A A	A A	A G	C C	A G	G A	C C	G G	A A	A A	G A	G C	C T	T C	G T	C G	T T	A G	C T	C T	G G	C C	NA	NA	T C	C C	G T	C C	T T
		932	3F2-S229	T T	T T	A A	C C	C A	C A	A G	G G	T T	G C	G A	A T	T T	A G	T A	T C	G A	A A	G A	A A	T C	A A	G G	T C	G G	T A	C A	G A	G C	C T	T C	G T	C G	T T	A G	C T	C C	G G	C T	C T	G A	T C	T C	G T	C C	T T
		933	3F2-N39	T T	T T	A A	C C	C C	C C	A G	G G	T T	G C	G A	A T	T T	A G	T A	T C	G A	A A	G A	A A	T C	A A	G G	T C	G G	T A	C A	G A	G C	C T	T C	G T	C G	T T	A G	C T	T T	A G	C T	C T	G A	T C	T C	G T	C C	T T
		934	3F2-S252	T T	T T	G A	G C	C A	C A	0 0	G T	A T	G C	G G	A T	T T	A G	T A	T C	G A	A A	G A	A A	T C	A A	G G	T C	G G	T A	C A	G A	G C	C T	T C	G T	C G	T T	A A	T T	C C	A G	T T	C T	G A	C C	T C	G G	C C	T C
		935	3F2-S251	A T	T C	G A	G C	C A	C A	A A	C G	A T	C C	G A	A A	T T	G G	T A	T C	G A	G A	G A	A G	C C	A G	G A	C C	G A	T A	A A	G G	C C	C T	T T	T T	C C	T T	G G	C C	T T	A G	C C	C C	A A	T C	C C	G T	C C	T T
		936	3F2-N68	A T	T C	G A	C C	C C	C C	A G	G T	A T	G C	G G	A T	A T	A G	T A	T C	G A	G A	G A	A G	C C	A G	G A	C C	G A	T A	A A	A A	G C	T T	T C	G G	G G	A T	A A	T T	C T	G G	C T	C T	A A	T C	C C	T T	C T	T C
		937	3F2-N861	A A	C C	G G	G G	C C	C C	A G	G G	T T	G C	G A	A T	T T	G G	T T	C C	A A	A A	A A	A G	C C	A G	G A	C C	G G	A A	A A	G G	C C	C T	T T	T T	C C	T T	A G	C T	C C	G G	C T	C T	G A	T C	C C	G T	C C	T T
		938	3F2-S214	A T	T C	G A	C C	C C	C C	A G	G G	T T	G C	G A	A A	T T	G G	A A	T T	G G	G A	G G	A A	T C	A A	G G	T C	G A	T T	A A	G G	C C	C T	T T	T T	C C	T T	G G	C C	T T	A G	C T	C T	G A	T C	T T	G T	C T	C C
		939	3F2-N60	A T	T C	A A	G C	C A	C A	A A	G T	A T	G C	G G	A T	T T	G G	T T	C C	A A	A A	A A	A G	C C	A G	G A	C C	G G	A A	A A	G G	C C	C T	T T	T T	C C	T T	A G	C T	C C	G G	C T	C T	G A	C C	T T	G T	C T	C C
		940	3F2-S203	A T	T C	G A	G C	C A	C A	A A	G T	A T	G C	G G	A T	A T	A G	A A	T T	G G	G A	G G	A A	T C	A A	G G	T C	G A	T T	C A	A A	G C	T T	T C	G G	G G	A T	A G	C T	C T	A G	C C	C C	A A	T C	C C	G T	C C	T T
		941	3F2-N56	T T	T T	A A	C C	C C	C C	A G	G G	T T	G C	G A	A T	T T	G G	T A	T C	A A	A A	A A	A G	C C	A G	G A	C C	G G	A A	A A	G G	C C	C T	T T	T T	C C	T T	G G	C C	T T	A G	C C	C C	A A	T C	C C	G T	C C	T T
		942	3F2-S221	A T	T C	G A	C C	C C	C C	A G	G G	T T	G C	G A	A T	T T	A G	T A	T C	G A	A A	G A	A A	T C	A A	G G	T C	G G	T A	C A	G A	G C	C T	T C	G T	C G	T T	A A	T T	C C	A G	C T	C T	G A	T C	C C	G G	C C	T C
		943	3F2-S226	T T	T T	G A	G C	C A	C A	A G	C G	A T	C C	G A	A A	T T	A G	T T	C C	A A	A A	A A	A G	C C	A G	G A	C C	G G	A A	A A	G A	G C	C T	T C	G T	C G	T T	A G	C T	C C	G G	C T	C T	G A	C C	T C	G G	C C	T C
		944	3F2-S197	T T	T T	A A	C C	C C	C C	A G	C G	A T	C C	G A	A A	A T	G G	T A	T C	G A	G A	G A	A G	C C	A G	G A	C C	G A	T A	A A	G A	C C	T T	T T	G T	C G	A T	A G	C T	T T	A G	C T	C T	G A	C C	C C	G T	C C	T T
		945	3F2-N66	T T	T T	A A	C C	C C	C C	A G	G G	T T	G C	G A	A T	T T	A G	T A	T C	G A	A A	G A	A A	T C	A A	G G	T C	G G	T A	C A	G A	G C	C T	T C	G T	C G	T T	A G	C T	C T	G G	C C	C C	A A	T C	C C	G T	C C	T T
		946	3F2-S209	A T	T C	G A	G C	A A	A A	A A	C G	A T	C C	G A	A A	T T	G G	T T	C C	A A	A A	A A	A G	C C	A G	G A	C C	G G	A A	A A	G G	C C	C T	T T	T T	C G	A T	A G	C T	C T	A G	C T	C T	G A	T C	C C	G T	C C	T T
		947	3F2-N62	T T	T T	A A	C C	C A	C A	A G	C G	A T	G C	G A	A T	A T	G G	T A	T C	G A	G A	G A	A G	C C	A G	G A	C C	G A	T A	A A	G A	C C	T T	T T	T T	C C	T T	G G	C C	T T	G G	T T	C T	G A	T C	T C	G T	C C	T T
		948	3F2-S206	A T	T C	G A	G C	C A	C A	0 0	C G	A T	C C	G A	A A	T T	A G	T A	T C	G A	A A	G A	A A	T C	A A	G G	T C	G G	T A	C A	G A	G C	C T	T C	G T	C G	T T	A G	C T	C T	G G	T T	T T	G G	C C	T C	G T	C C	T T
		949	3F2-N58	0 0	T C	G A	G C	A A	A A	A A	C T	A A	C C	G G	A A	A T	G G	T A	T C	G A	G A	G A	A G	C C	A G	G A	C C	G A	T A	A A	G A	C C	T T	T T	G T	C G	A T	A G	C T	C T	G G	C C	C C	A A	T C	C C	G T	C C	T T
		950	3F2-S211	T T	T T	A A	C C	C C	C C	A G	G G	T T	G C	G A	A T	T T	A G	T A	T C	G A	A A	G A	A A	T C	A A	G G	T C	G G	T A	C A	G A	G C	C T	T C	G T	C G	T T	A G	C T	C T	A G	C T	C T	G A	C C	T T	G T	C T	C C
		951	3F2-N54	0 0	T C	G A	G C	C A	C A	A G	G G	T T	G C	G A	A T	A T	G G	A A	T T	G A	G A	G A	A G	C C	A G	G A	C C	G A	T A	A A	G A	C C	T T	T T	G T	C C	T T	G G	C C	T T	A G	C T	C T	G A	T C	T C	T T	C T	T C
		952	3F2-S224	T T	T T	A A	C C	C A	C A	A G	C G	A T	C C	G A	A A	A T	G G	T A	T C	G A	G A	G A	A G	C C	A G	G A	C C	G A	T A	A A	G A	C C	T T	T T	G T	C G	A T	A G	C T	C T	A G	T T	T T	G G	C C	C C	G T	C C	T T
		953	3F2-S198	T T	T T	A A	C C	C A	C A	A A	G T	A T	G C	G G	A T	T T	G G	T T	C C	A A	A A	A A	A G	C C	A G	G A	C C	G G	A A	A A	G G	C C	C T	T T	T T	C C	T T	G G	C C	T T	A G	T T	T T	G G	C C	T T	T T	C T	T C
		954	3F2-S207	T T	T T	A A	C C	C C	C C	0 0	G T	A T	G C	G G	A A	A T	G G	T A	T C	G A	G A	G A	A G	C C	A G	G A	C C	G A	T A	A A	G A	C C	T T	T T	G T	C G	A T	G G	C C	T T	A G	C C	C C	A A	C C	T C	G G	C C	T C
		955	3F2-N64	A T	T C	G G	G G	C A	C A	A G	G G	T T	G C	G A	A T	T T	G G	T T	C C	A A	A A	A A	A G	C C	A G	G A	C C	G G	A A	A A	G G	C C	C T	T T	T T	C C	T T	A G	C T	C T	G G	T T	T T	G G	C C	T T	G T	C T	C C
		956	3F2-S215	0 0	T T	0 0	C C	C A	C A	A A	G T	A T	G C	G G	A T	T T	A G	T A	T C	G A	A A	G A	A A	T C	A A	G G	T C	G G	T A	C A	G A	G C	C T	T C	G T	G G	A T	A A	T T	C C	G G	C T	C T	G A	C C	NA	G T	C T	NA
		957	3F2-S201	A A	C C	G G	G G	A A	A A	A A	G T	A T	G C	G G	A T	A T	A G	T A	T C	G A	A A	G A	A A	T C	A A	G G	T C	G G	T A	C A	A A	G C	T T	T C	G G	G G	A T	A A	T T	C T	G G	C T	C T	G A	T C	C C	G T	C C	T T
		958	3F2-S204	T T	T T	A A	C C	C C	C C	A G	G G	T T	G C	G A	A T	A T	A G	T T	C C	A A	A A	A A	A G	C C	A G	G A	C C	G G	A A	A A	A A	G C	T T	T C	G G	G G	A T	A A	T T	C C	G G	T T	C T	G A	C C	T C	G G	C C	T C
		959	3F2-S227	T T	T T	A A	C C	C A	C A	A A	G T	A T	G C	G G	A A	A T	G G	T A	T C	G A	G A	G A	A G	C C	A G	G A	C C	G A	T A	A A	G A	C C	T T	T T	G T	C G	A T	G G	C C	C T	G G	C T	C T	G A	C C	T C	G T	C T	C C
		960	3F2-N52	A T	T C	A A	C C	C C	C C	A G	G G	T T	G C	G A	A T	A T	G G	A A	T T	G G	G A	G G	A A	T C	A A	G G	T C	G A	T A	A A	G A	C C	T T	T T	G T	C G	A T	A G	C T	C T	A G	C C	C C	G A	T C	T C	T T	C T	T C
		961	3F2-N67	A A	C C	G A	G C	C C	C C	A G	G G	T T	G C	G A	A T	A T	A G	A A	T T	G G	G A	G G	A A	T C	A A	G G	T C	G A	T T	C A	A A	G C	T T	T C	G G	G G	A T	A A	T T	C C	G G	C C	C C	A A	T C	C C	G T	C C	T T
		962	3F2-S210	T T	T T	A A	C C	C A	C A	A G	C G	A T	C C	G A	A A	A T	A G	A A	T T	G G	G A	G G	A A	T C	A A	G G	T C	G A	T T	C A	A A	G C	T T	T C	G G	C G	A T	G G	C C	T T	A G	T T	T T	G G	C C	C C	G T	C C	T T
		963	3F2-S219	A T	T C	G A	G C	C A	C A	A A	C G	A T	C C	G A	A A	A T	A G	T A	T C	G A	A A	G A	A A	T C	A A	G G	T C	G A	T T	C A	A A	G C	T T	T C	G G	G G	A T	A A	T T	C C	G G	T T	C T	G A	T C	T C	G T	C C	T T
		964	3F2-S202	A A	C C	G G	G C	C A	C A	A A	C T	A A	C C	G G	A A	A T	A G	T A	T C	G A	A A	G A	A A	T C	A A	G G	0 0	G A	T T	C A	A A	G C	T T	T C	G G	G G	A T	A A	T T	C T	A G	C C	C C	A A	T C	C C	G T	C T	C C
		965	3F2-S220	A T	T C	G A	G C	C A	C A	A A	G T	A T	G C	G G	A T	T T	A G	T A	T C	G A	A A	G A	A A	T C	A A	G G	T C	G G	T A	C A	G A	G C	C T	T C	G T	C G	T T	A A	T T	C C	A G	T T	T T	G G	C C	T C	G G	C C	T C
		966	3F2-S223	A T	T C	G A	G C	C A	C A	A G	C T	A A	C C	G G	A A	T T	G G	T T	C C	A A	A A	A A	A G	C C	A G	G A	C C	G G	A A	A A	G G	C C	C T	T T	G T	C G	A T	A G	C T	C T	A G	T T	T T	G G	C C	T T	G T	C T	C C
		967	3F2-S228	A A	C C	G A	G C	C A	C A	0 0	G T	A T	G C	G G	A T	T T	G G	T T	C C	A A	A A	A A	A G	C C	A G	G A	C C	G G	A A	A A	G G	C C	C T	T T	T T	C C	T T	G G	C C	T T	A G	C T	C C	A A	T C	T C	T T	C T	T C
		968	3F2-S199	A T	T C	G A	G C	C A	C A	A G	G G	T T	G C	G A	A T	T T	A G	T A	T C	G A	A A	G A	A A	T C	A A	G G	T C	G G	T A	C A	G A	G C	C T	T C	G T	C G	T T	A G	C T	C C	G G	C C	C C	A A	T C	C C	T T	C T	T C
		969	3F2-S208	A T	T C	G A	G C	C A	C A	A A	C T	A A	C C	G G	A A	A T	A G	T A	T C	G A	G A	G A	A G	C C	A G	G A	C C	G A	T A	A A	A A	G C	T T	T C	G G	G G	A T	A A	T T	C C	G G	C C	C C	A A	T C	C C	T T	C T	T C
		970	3F2-S212	A T	T C	G A	G C	A A	A A	A A	C T	A A	C C	G G	A A	A T	A G	T T	C C	A A	A A	A A	A G	C C	A G	G A	C C	G G	A A	A A	G A	C C	T T	T C	G G	G G	A T	A A	T T	C T	G G	C C	C C	A A	T C	C C	G T	C C	T T
		971	3F2-S216	T T	T T	A A	C C	C C	C C	A G	G G	T T	G C	G A	A T	T T	A G	T A	T C	G A	A A	G A	A A	T C	A A	G G	T C	G G	T A	C A	G A	G C	C T	T C	G T	C G	T T	A G	C T	C T	A G	C T	T T	G G	C C	T C	T T	C T	T C
		972	3F2-N59	A A	C C	G G	G C	C A	C A	A A	G G	T T	G C	G A	A T	A T	G G	A A	T T	G G	G A	G G	A A	T C	A A	G G	T C	G A	T T	C A	G A	C C	T T	T T	G T	C G	A T	A G	C T	C T	A G	C T	C T	G A	T C	C C	G T	C C	T T
		973	3F2-S222	A T	T C	G A	G C	C A	C A	0 0	G T	A T	G C	G G	A T	A T	G G	T A	T C	G A	G A	G A	A G	C C	A G	G A	C C	G A	T A	A A	G A	C C	T T	T T	G T	C G	A T	A G	C T	C T	A G	C T	C T	G A	NA	T C	G G	C C	T C
		974	3F2-S234	A T	T C	G A	G C	C A	C A	A A	C T	A A	C C	G G	A A	T T	G G	T A	T C	A A	A A	A A	A G	C C	A G	G A	C C	G G	A A	A A	G G	C C	C T	T T	T T	C C	T T	A G	C T	C T	A G	C T	C T	G A	C C	T C	T T	C T	T C
		975	3F2-S200	A T	T C	G A	C C	C C	C C	A G	C G	A T	C C	G A	A A	T T	A G	T A	T C	G A	A A	G A	A A	T C	A A	G G	T C	G G	T A	C A	G A	G C	C T	T C	G T	C G	T T	A G	C T	C T	G G	C T	C T	G A	C C	T C	G G	C C	T C
		976	3F2-N65	A T	T C	G A	G C	C A	C A	A G	G G	T T	G C	G A	A T	T T	G G	T A	T C	G A	A A	G A	A A	T C	A A	G G	T C	G G	T A	C A	G G	C C	C T	T T	T T	C C	T T	G G	C C	C T	A G	C C	C C	A A	T C	C C	G T	C C	T T
		977	3F2-S213	A A	C C	G G	G G	A A	A A	A A	C T	A A	C C	G G	A A	A T	A G	A A	T T	G G	G A	G G	A A	T C	A A	G G	T C	G A	T T	C A	A A	G C	T T	T C	G G	G G	A T	A A	T T	C C	G G	C T	C T	G A	C C	T C	G G	C C	T C
		978	3F2-N525	A T	T C	G A	G C	C C	C C	A G	G G	T T	G C	G A	A T	A T	G G	T A	T C	G A	G A	G A	A G	C C	A G	G A	C C	G A	T A	A A	G A	C C	T T	T T	G T	C G	A T	G G	C C	C T	G G	C T	C T	G A	T C	T C	T T	C T	T C
		979	3F2-S218	0 0	NA	0 0	0 0	NA	NA	0 0	NA	A T	G C	G A	A T	T T	G G	0 0	NA	G A	A A	G A	A G	T C	NA	NA	T C	G G	T A	NA	G G	C C	C T	T T	T T	C C	T T	A G	C T	C T	A G	T T	C T	NA	C C	T C	NA	NA	T C
		980	3F2-N57	T T	T T	A A	C C	C C	C C	A G	G G	T T	G C	G A	A T	A T	A G	T A	T C	G A	A A	G G	A A	T C	A A	G G	T C	G A	T T	C A	A A	G C	T T	T C	G G	G G	A T	A A	T T	C T	A G	T T	T T	G G	C C	T T	G T	C T	C C
		981	3F2-S225	A T	T C	G A	G C	C A	C A	A A	G T	A T	G C	G G	A T	T T	G G	T T	C C	A A	A A	A A	A G	C C	A G	G A	C C	G G	A A	A A	G G	C C	C T	T C	G T	C G	T T	A G	C T	C T	G G	C C	C C	A A	T C	T C	G G	C C	T C
		982	3F2-N51	A T	T C	G A	G C	C A	C A	A G	C G	A T	C C	G A	A A	A T	A G	A A	T T	G G	G A	G G	A A	T C	A A	G G	T C	G A	T T	C A	A A	G C	T T	T C	G G	G G	A T	A A	T T	C T	G G	C C	C T	G A	C C	T C	G T	C T	C C
		983	3F2-S110	A T	T C	G A	G C	C A	C A	0 0	G T	A T	G C	NA	A A	A T	G G	T A	T C	G A	G A	G A	A G	NA	A G	G A	C C	G A	T A	A A	G A	C C	T T	T T	NA	C C	T T	0 0	0 0	NA	A G	C T	C T	G A	T C	C C	G T	NA	T T
		984	3F2-N542	A T	T C	A A	C C	C C	C C	A G	G G	T T	G C	G A	A T	T T	G G	T A	T C	G A	A A	G A	A A	T C	A A	G G	T C	G G	A A	A A	G G	C C	C T	T T	T T	C C	T T	A G	C T	C T	A G	C T	C T	G A	T C	T C	T T	C T	T C
		985	3F2-N206	A T	NA	G A	G C	NA	NA	A G	NA	NA	NA	NA	NA	NA	NA	A A	NA	NA	NA	NA	NA	NA	NA	NA	T C	G A	NA	NA	NA	NA	NA	NA	NA	NA	A T	A G	C T	NA	NA	NA	NA	NA	NA	NA	NA	NA	NA
		986	3F2-N217	0 0	NA	G A	G C	NA	NA	A A	NA	NA	NA	NA	NA	NA	NA	T A	NA	NA	NA	NA	NA	NA	NA	NA	T C	G G	NA	NA	NA	NA	NA	NA	NA	NA	T T	G G	C C	NA	NA	NA	NA	NA	NA	NA	NA	NA	NA
		987	3F2-N225	T T	T T	G A	G C	C A	C A	A A	G G	T T	G C	G A	A T	T T	G G	T T	C C	A A	A A	A A	A G	C C	A G	G A	C C	G G	A A	A A	G G	C C	C T	T T	T T	C C	T T	A G	C T	C T	G G	C C	C C	A A	T C	T C	G T	C T	C C
		988	3F2-N226	A T	T C	G A	G C	C C	C C	A G	C G	A T	C C	G A	A A	T T	A G	A A	T T	G G	G A	G G	A A	T C	A A	G G	T C	0 0	T T	C A	G A	G C	C T	T C	G T	C G	T T	A G	C T	T T	A G	C T	C T	G A	T C	C C	G T	C C	T T
		989	3F2-N235	A T	T C	G G	G C	C A	C A	A G	C G	A T	C C	G A	A T	A T	G G	T A	T C	G A	G A	G A	A G	C C	A G	G A	C C	G A	T A	A A	G A	C C	T T	T T	G T	C G	A T	A A	T T	C T	G G	C T	C T	G A	T C	T C	T T	C T	T C
		990	3F2-S115	A T	T C	G A	G C	C A	C A	0 0	NA	NA	C C	G G	A A	A T	A G	A A	T T	G G	G A	G G	A A	T C	A A	G G	T C	G A	T T	C A	A A	G C	T T	T C	G G	G G	A T	0 0	0 0	C C	G G	C T	C T	G A	C C	NA	T T	C T	T C
		991	3F2-N199	A A	C C	G G	G G	C A	C A	A G	C G	A T	C C	G A	A T	A T	A G	A A	T T	G G	G A	G G	A A	T C	A A	G G	0 0	G A	T T	C A	A A	G C	T T	T C	G G	G G	A T	A G	C T	C T	A G	C T	C T	G A	T C	C C	G T	C C	T T
		992	3F2-S111	0 0	T C	G A	G C	C A	C A	A A	NA	A T	G C	G A	A T	A T	NA	T A	T C	G A	G A	G A	A G	NA	A G	G A	C C	G A	T A	NA	G A	NA	T T	T T	G T	NA	T T	G G	C C	T T	A G	NA	C T	G A	NA	T C	NA	NA	T C
		993	3F2-N202	T T	T T	A A	C C	C A	C A	A A	G T	A T	G C	G G	A T	T T	A G	T A	T C	G A	A A	G A	A A	T C	A A	G G	T C	G G	T A	C A	G A	G C	C T	T C	G T	C G	T T	A G	C T	C T	G G	C C	C C	A A	T C	C C	G T	C C	T T
		994	3F2-N215	A T	T C	G A	G C	C A	C A	A G	C G	A T	C C	G A	A A	A T	A G	A A	T T	G G	G A	G G	A A	T C	A A	G G	T C	0 0	T T	C A	A A	G C	T T	T C	G G	G G	A T	A G	C T	C T	A G	T T	T T	G G	T C	T C	G T	C C	T T
		995	3F2-N218	A T	T C	G A	G C	C A	C A	A G	C G	A T	C C	G A	A A	A T	G G	T T	C C	A A	A A	A A	A G	C C	A G	G A	C C	G G	T A	A A	G A	C C	T T	T T	G T	C G	A T	A G	C T	C C	G G	C T	C T	G A	T C	T C	T T	C T	T C
		996	3F2-N744	T T	T T	A A	C C	C C	C C	A G	G G	T T	G C	G A	A A	A T	G G	A A	T T	G G	G A	G G	A A	T C	A A	G G	T C	G A	T T	C A	G A	C C	T T	T T	T T	C C	T T	G G	C C	T T	A G	T T	T T	G G	C C	T T	G T	C T	C C
		997	3F2-N234	T T	T T	A A	C C	C C	C C	0 0	C T	A A	C C	G G	A A	T T	G G	T A	T C	G A	G A	G A	A G	C C	A G	G A	C C	G A	T A	A A	G G	C C	C T	T T	T T	C C	T T	G G	C C	T T	A G	C T	C T	G A	T C	T T	G T	C T	C C
		998	3F2-N236	A T	T C	G G	G G	A A	A A	A G	C G	A T	C C	G A	A A	A T	A G	T T	C C	A A	A A	A A	A G	C C	A G	G A	C C	G G	T A	C A	A A	G C	T T	T C	G G	G G	A T	A G	C T	C T	A G	T T	T T	G G	C C	T T	G T	C T	C C
		999	3F2-N205	A A	C C	G G	G G	A A	A A	A G	C G	A T	C C	G A	A A	A T	A G	A A	T T	G G	G A	G G	A A	T C	A A	G G	T C	G A	T T	C A	A A	G C	T T	T C	G G	G G	A T	A G	C T	C T	G G	C C	C C	A A	T C	T C	T T	C T	T C
		1000	3F2-N203	T T	T T	A A	G C	C A	C A	A A	G G	T T	G C	G A	A T	T T	G G	T T	C C	A A	A A	A A	A G	C C	A G	G A	C C	G G	A A	A A	G G	C C	C T	T T	T T	C C	T T	G G	C C	C T	G G	C T	C T	G A	T C	T T	G T	C T	C C
		1001	3F2-S109	T T	T T	A A	0 0	C A	C A	A G	C G	A T	C C	G A	A A	T T	G G	T T	C C	A A	A A	A A	A G	C C	A G	G A	C C	G G	A A	A A	G G	C C	C T	T T	T T	C C	T T	G G	C C	T T	A G	C T	C T	A A	T C	C C	G T	C C	T T
		1002	3F2-N501	T T	T T	A A	G C	A A	A A	A A	C T	A A	C C	G G	A A	A T	A G	A A	T T	G G	G A	G G	A A	T C	A A	G G	T C	G A	T T	C A	A A	G C	T T	T C	G G	G G	A T	0 0	T T	T T	A G	C C	C C	A A	T C	C C	G T	C C	T T
		1003	3F2-S117	A T	T C	G A	G G	A A	A A	A A	C T	A A	C C	G G	A T	A T	A G	T A	T C	G A	A A	G A	A A	T C	A A	G G	T C	G G	T A	C A	G A	G C	T T	T C	G G	G G	A T	A A	T T	C C	G G	T T	T T	G G	T C	T C	G T	C C	T T
		1004	3F2-N232	0 0	T C	G A	G C	C A	C A	A G	C G	A T	C C	G A	A A	A T	G G	0 0	T C	G A	G A	G A	A G	C C	A G	G A	C C	0 0	T A	A A	G A	C C	T T	T T	T T	C C	T T	G G	C C	C T	G G	T T	C T	G A	T C	T C	G T	C C	T T
		1005	3F2-S114	T T	T T	A A	C C	C A	C A	A G	C G	A T	C C	G A	A A	T T	A G	T A	T C	G A	A A	G A	A A	T C	A A	G G	T C	G G	T A	C A	G A	G C	C T	T C	G T	C G	T T	A G	C T	C T	A G	T T	T T	G G	C C	T C	G T	C C	T T
		1006	3F2-N237	A A	C C	G G	G C	C A	C A	A G	G G	T T	G C	G A	A T	T T	A G	T A	T C	G A	A A	G A	A A	T C	A A	G G	T C	G G	T A	C A	G A	G C	C T	T C	G T	C G	T T	G G	C C	T T	A G	C C	C C	A A	T C	C C	G T	C T	C C
		1007	3F2-N641	A T	T C	G A	G C	C A	C A	A G	C G	A T	C C	G A	A A	A T	G G	T A	T C	G A	G A	G A	A G	C C	A G	G A	C C	G A	T A	A A	NA	C C	T T	T C	G G	G G	A T	A A	T T	C C	G G	T T	T T	G G	C C	T T	T T	C T	T C
		1008	3F2-S132	T T	T T	A A	C C	C C	C C	A G	G G	T T	G C	G A	A T	A T	G G	T A	T C	G A	G A	G A	A G	C C	A G	G A	C C	G A	T A	A A	G A	C C	T T	T T	G T	C G	A T	A G	C T	C T	A G	C T	C T	G A	C C	T C	G G	C C	T C
		1009	3F2-S113	T T	T T	A A	C C	C A	C A	A G	C G	A T	C C	G A	A A	T T	G G	T A	T C	G A	A A	G A	A A	T C	A A	G G	T C	G G	T A	C A	G G	C C	C T	T T	T T	C C	T T	G G	C C	T T	A G	T T	T T	G G	C C	T T	G G	C C	T C
		1010	3F2-N219	T T	T T	A A	C C	C C	C C	A G	G G	T T	G C	G A	A T	A T	G G	T T	T C	G A	G A	G A	A G	C C	A G	G A	C C	G A	T A	A A	G A	C C	T T	T C	G G	G G	A T	A A	T T	C C	G G	C T	C T	G A	T C	T C	G T	C T	C C
		1011	3F2-N220	A T	T C	G A	G C	A A	A A	A A	G T	A T	G C	G G	A T	T T	A G	T A	T C	G A	A A	G A	A A	T C	A A	G G	T C	G G	T A	C A	G A	G C	C T	T C	G T	C G	T T	A G	C T	T T	A G	T T	T T	G G	C C	T T	T T	C T	T C
		1012	3F2-N224	A A	C C	G A	G C	C A	C A	A G	G G	T T	G C	G A	A T	T T	A G	T A	T C	G A	A A	G A	A A	T C	A A	G G	T C	G G	T A	C A	G A	G C	C T	T C	G T	C G	T T	A G	C T	C T	G G	C C	C C	A A	T C	C C	G G	C C	T C
		1013	3F2-N231	A T	T C	G A	G C	A A	A A	A A	C T	A A	C C	G G	A A	T T	G G	T A	T C	A A	A A	A A	A G	C C	A G	G A	C C	G G	A A	A A	G G	C C	C T	T T	T T	C C	T T	G G	C C	T T	G G	C C	C C	A A	T C	C C	G T	C C	T T
		1014	3F2-N233	T T	T T	A A	C C	C C	C C	A G	G G	T T	G C	G A	A T	A T	G G	T A	T C	G A	G A	G A	A G	C C	A G	G A	C C	0 0	T A	A A	G A	C C	T T	T T	G T	C G	A T	A G	C T	T T	A G	C C	C C	A A	T C	C C	G T	C C	T T
		1015	3F2-N207	T T	T T	A A	C C	C C	C C	A G	C G	A T	C C	G A	A A	T T	A G	T A	T C	G A	A A	G A	A A	T C	A A	G G	T C	G G	T A	C A	G A	G C	C T	T C	G T	C G	T T	A G	C T	C T	G G	C C	C C	A A	C C	T T	G T	C T	C C
		1016	3F2-N213	0 0	T C	G A	G C	C C	C C	A G	G G	T T	G C	G A	A T	T T	A G	T T	C C	G A	A A	G A	A A	T C	A A	G G	T C	G G	T A	C A	G A	G C	C T	T C	G T	C G	T T	A G	C T	C T	G G	T T	C T	G A	C C	C C	G T	C C	T T
		1017	3F2-N204	0 0	T C	G A	G C	A A	A A	0 0	C T	A A	C C	G G	A A	T T	G G	T A	T C	G A	G A	G A	A G	C C	A G	G A	C C	G A	T A	A A	G G	C C	C T	T T	T T	C C	T T	G G	C C	T T	A G	C T	C T	G A	T C	T C	T T	C T	T C
		1018	3F2-S108	T T	T T	A A	G C	C A	C A	A G	G G	T T	G C	G A	A T	T T	G G	T T	C C	A A	A A	A A	A G	C C	A G	G A	C C	G G	A A	A A	G G	C C	C T	T T	G T	C G	A T	A G	C T	C T	A G	C T	C T	G A	T C	T C	T T	C T	T C
		1019	3F2-N214	A A	C C	G G	0 0	A A	A A	A G	C G	A T	C C	G A	A A	T T	A G	T T	C C	A A	A A	A A	A G	C C	A G	G A	0 0	G G	A A	A A	G A	G C	C T	T C	G T	C G	T T	A A	T T	C C	G G	C C	C C	A A	T C	C C	G G	C C	T C
		1020	3F2-N747	A A	C C	G G	G G	A A	A A	A A	C T	A A	C C	G G	A A	T T	G G	T A	T C	G A	A A	G A	A A	T C	A A	G G	T C	G G	T A	C A	G G	C C	C T	T T	T T	C C	T T	G G	C C	T T	A G	T T	C T	G A	T C	T C	T T	C T	T C
		1021	3F2-N227	T T	T T	G A	G C	A A	A A	A A	C T	A A	C C	G G	A A	A T	A G	A A	T T	G G	G A	G G	A A	T C	A A	G G	0 0	G A	T T	C A	A A	G C	T T	T C	G G	G G	A T	A A	T T	C T	A G	C C	C C	A A	T C	T C	T T	C T	T C
		1022	3F2-N239	0 0	T C	G A	G C	C A	C A	A A	C T	A A	C C	G G	A A	T T	A G	A A	T T	G G	G A	G G	A A	T C	A A	G G	T C	G G	T A	C A	G A	G C	C T	T C	G T	C G	T T	G G	C C	T T	A G	C T	C T	G A	C C	T C	G G	C C	T C
		1023	3F2-N209	T T	T T	A A	C C	A A	A A	0 0	C T	A A	C C	G G	A A	T T	G G	A A	T T	G G	G A	G G	A A	T C	A A	G G	T C	G A	T T	C A	G A	C C	C T	T T	T T	C C	T T	G G	C C	T T	A G	C T	C T	G A	T C	T C	T T	C T	T C
		1024	3F2-N708	T T	T T	A A	C C	C C	C C	A G	G G	T T	G C	G A	A T	T T	G G	T A	T C	G A	G A	G A	A G	C C	A G	G A	C C	G A	T A	A A	G G	C C	C T	T T	T T	C C	T T	G G	C C	C T	G G	T T	T T	G G	C C	T T	T T	C T	T C
		1025	3F2-N210	A A	C C	G G	G C	C A	C A	A G	G T	A T	G C	G G	A T	T T	G G	T T	C C	A A	A A	A A	A G	C C	A G	G A	C C	G G	A A	A A	G G	C C	C T	T T	T T	C C	T T	G G	C C	C T	A G	C T	C T	G A	C C	T C	G T	C T	C C
		1026	3F2-N211	T T	T T	A A	C C	C C	C C	A G	G G	T T	G C	G A	A T	A T	A G	T A	T C	G A	G A	G A	A G	C C	A G	G A	C C	G A	T A	A A	A A	G C	T T	T C	G G	G G	A T	A A	T T	C C	G G	C T	C T	G A	T C	T C	T T	C T	T C
		1027	3F2-N221	0 0	T C	G A	G C	C C	C C	0 0	G T	A T	G C	G G	A T	T T	G G	T A	T C	G A	G A	G A	A G	C C	A G	G A	C C	G A	T A	A A	G G	C C	C T	T T	T T	C C	T T	G G	C C	T T	A G	C C	C C	G A	C C	T C	G G	C C	T C
		1028	3F2-N222	T T	T T	A A	C C	A A	A A	A A	C T	A A	C C	G G	A A	T T	A G	T T	C C	G A	A A	G A	A A	T C	A A	G G	T C	G G	T A	C A	G A	G C	C T	T C	G T	C G	T T	A G	C T	C T	G G	C C	C C	A A	T C	C C	G G	C C	T C
		1029	3F2-N229	T T	T T	A A	G C	C A	C A	A G	C G	A T	C C	G A	A A	T T	A G	T A	T C	G A	A A	G A	A A	T C	A A	G G	T C	G G	T A	C A	G A	G C	C T	T C	G T	C G	T T	A A	T T	C C	G G	T T	C T	G A	C C	T C	G G	C C	T C
		1030	3F2-N228	T T	T T	A A	C C	C A	C A	A G	C G	A T	C C	G A	A A	T T	A G	T A	T C	G A	G A	G G	A A	T C	A A	G G	T C	G A	T T	C A	G A	G C	C T	T C	G T	C G	T T	A G	C T	C T	G G	C T	C T	G G	C C	T T	G T	C T	C C
		1031	3F2-N241	A A	C C	G G	G G	A A	A A	A A	C T	A A	C C	G G	A A	A T	G G	T T	C C	A A	A A	A A	A G	C C	A G	G A	C C	G G	A A	A A	G A	C C	T T	T T	G T	C G	A T	A G	C T	C T	A G	C T	C C	A A	T C	C C	G T	C C	T T
		1032	3F2-N798	A T	T C	A A	C C	C C	C C	A G	G G	T T	G C	G A	A T	T T	A G	T T	C C	A A	A A	A A	A G	C C	A G	G A	C C	G G	A A	A A	G A	G C	C T	T C	G T	C G	T T	A G	C T	C T	G G	T T	C T	G A	T C	C C	G T	C C	T T
		1033	3F2-S347	A A	C C	G G	0 0	A A	A A	A A	G T	A T	G C	G G	A T	A T	G G	T T	C C	A A	A A	A A	A G	C C	A G	G A	C C	G G	A A	A A	G A	C C	T T	T T	G T	C G	A T	A G	C T	C T	A G	T T	T T	G G	C C	T C	G T	C C	T T
		1034	3F2-N828	T T	T T	A A	C C	C C	C C	0 0	G T	A T	G C	G G	A T	A T	G G	T A	T C	G A	G A	G A	A G	C C	A G	G A	C C	G A	T A	A A	G A	C C	T T	T T	G T	C G	A T	A G	C T	C T	A G	C T	C T	G A	C C	T C	G G	C C	T C
		1035	3F2-S339	T T	T T	A A	C C	C C	C C	A G	G T	A T	G C	G G	A T	A T	G G	T A	T C	G A	G A	G A	A G	C C	A G	G A	C C	G A	T A	A A	G A	C C	T T	T T	G T	C G	A T	G G	C C	T T	A G	T T	T T	G G	C C	T T	T T	C T	T C
		1036	3F2-N822	T T	T T	A A	C C	C A	C A	A G	C T	A A	C C	G G	A A	T T	A G	T A	T C	G A	A A	G A	A A	T C	A A	G G	T C	G G	T A	C A	G A	G C	C T	T C	G T	C G	T T	A G	C T	C T	G G	C T	C T	G A	T C	T C	T T	C T	T C
		1037	3F2-N816	T T	T T	A A	C C	C C	C C	A G	C G	A T	C C	G A	A A	T T	G G	T A	T C	A A	A A	A A	A G	C C	A G	G A	C C	G G	A A	A A	G G	C C	C T	T T	T T	C C	T T	G G	C C	T T	A G	C T	C T	G A	C C	T C	G G	C C	T C
		1038	3F2-S325	0 0	T C	G A	G C	C A	C A	A A	G T	A T	G C	G G	A T	T T	G G	T T	C C	A A	A A	A A	A G	C C	A G	G A	C C	G G	A A	A A	G G	C C	C T	T T	T T	C C	T T	G G	C C	C T	A G	C T	C T	G A	T C	T C	G T	C C	T T
		1039	3F2-N810	0 0	T C	A A	C C	C C	C C	A G	C G	A T	C C	G A	A A	T T	A G	T A	T C	G A	A A	G A	A A	T C	A A	G G	T C	G G	T A	C A	G A	G C	C T	T C	G T	C G	T T	A G	C T	C T	G G	C T	C T	G A	T C	T C	T T	C T	T C
		1040	3F2-S350	0 0	T C	G A	G C	C A	C A	A A	G T	A T	G C	G G	A T	A T	G G	T A	T C	G A	G A	G A	A G	C C	A G	G A	C C	G A	T A	A A	G A	C C	T T	T T	G T	C G	A T	A G	C T	C T	A G	C C	C C	A A	T C	C C	G T	C C	T T
		1041	3F2-N801	A A	C C	G G	G G	A A	A A	A A	C T	A A	C C	G G	A T	A T	G G	T T	C C	A A	A A	A A	A G	C C	A G	G A	C C	G G	A A	A A	G A	C C	T T	T T	G T	C G	A T	A G	C T	C T	A G	C C	C C	A A	T C	C C	G T	C C	T T
		1042	3F2-S342	A T	T C	G A	G C	A A	A A	A A	G T	A T	G C	G G	A T	A T	A G	A A	T T	G G	G A	G G	A A	T C	A A	G G	T C	G A	T T	C A	A A	G C	T T	T C	G G	G G	A T	A A	T T	C C	G G	T T	T T	G G	C C	T T	G T	C T	C C
		1043	3F2-N825	A T	T C	G A	G C	C A	C A	A A	C T	A A	C C	G G	A A	A T	A G	T A	T C	G A	A A	G A	A A	T C	A A	G G	T C	G G	T A	C A	A A	G C	T T	T C	G G	G G	A T	A A	T T	C C	G G	T T	C T	G A	T C	T C	G T	C T	C C
		1044	3F2-S338	A T	T C	G A	G C	C A	C A	A A	C G	A T	C C	G A	A A	A T	A G	T A	T C	G A	A A	G A	A A	T C	A A	G G	T C	G G	T A	C A	A A	G C	T T	T C	G G	G G	A T	A G	C T	C T	A G	C C	C C	A A	T C	C C	G T	C C	T T
		1045	3F2-N819	T T	T T	A A	C C	C A	C A	A G	G T	A T	G C	G G	A T	A T	A G	A A	T T	G G	G A	G G	A A	T C	A A	G G	T C	G A	T T	C A	A A	G C	T T	T C	G G	G G	A T	A A	T T	C T	A G	T T	T T	G G	C C	NA	G T	C T	C C
		1046	3F2-S329	T T	T T	A A	C C	C A	C A	A A	C T	A A	C C	G G	A A	A T	G G	T A	T C	G A	G A	G A	A G	C C	A G	G A	C C	G A	T A	A A	G A	C C	T T	T T	G T	C G	A T	A G	C T	C C	G G	C T	C T	G A	T C	T C	T T	C T	T C
		1047	3F2-N813	A A	C C	G G	G C	C A	C A	A G	C G	A T	C C	G A	A A	T T	A G	A A	T T	G G	G A	G G	A A	T C	A A	G G	T C	0 0	T T	C A	G A	G C	C T	T T	T T	C C	T T	G G	C C	T T	A G	T T	T T	G A	T C	T C	T T	C T	T C
		1048	3F2-S326	T T	T T	A A	C C	C C	C C	A G	G G	T T	G C	G A	A A	T T	G G	T T	C C	A A	A A	A A	A G	C C	A G	G A	C C	G G	A A	A A	G G	C C	C T	T T	G T	C G	A T	A A	T T	C C	G G	C C	C C	A A	T C	T C	T T	C T	T C
		1049	3F2-N799	T T	T T	A A	C C	C C	C C	A G	C T	A A	C C	G G	A A	A T	G G	T A	T C	G A	G A	G A	A G	C C	A G	G A	C C	G A	T A	A A	G A	C C	T T	T T	G T	C G	A T	A G	C T	C T	A G	T T	T T	G G	T C	T C	T T	C T	T C
		1050	3F2-S346	A A	C C	G G	G G	A A	A A	A A	C T	A A	C C	G G	A A	T T	A G	T A	T C	G A	A A	G A	A A	T C	A A	G G	T C	G G	T A	C A	G A	G C	C T	T C	G T	C G	T T	A G	C T	C T	A G	C C	C C	A A	T C	C C	G T	C C	T T
		1051	3F2-S341	T T	T T	A A	G C	A A	A A	A A	C T	A A	C C	G G	A A	T T	G G	T T	C C	A A	A A	A A	A G	C C	A G	G A	C C	G G	A A	A A	G G	C C	C T	T T	G T	C G	A T	A G	C T	C T	A G	C T	T T	G G	C C	T T	G T	C C	T T
		1052	3F2-N821	A A	C C	G G	G G	A A	A A	A G	C G	A T	C C	G A	A A	A T	A G	A A	T T	G G	G A	G G	A A	T C	A A	G G	T C	G A	T T	C A	A A	G C	T T	T C	G G	G G	A T	A A	T T	C C	G G	C T	C T	G A	T C	T T	G T	C T	C C
		1053	3F2-S334	T T	T T	A A	C C	C C	C C	A G	G G	T T	G C	G A	A T	T T	G G	T T	C C	A A	A A	A A	A G	C C	A G	G A	C C	G G	A A	A A	G G	C C	C T	T T	T T	C C	T T	G G	C C	T T	A G	T T	T T	G G	C C	C C	G T	C C	T T
		1054	3F2-S330	A A	C C	G G	G C	C A	C A	A A	G T	A T	G C	G G	A T	T T	A G	T T	C C	A A	A A	A A	A G	C C	A G	G A	C C	G G	T A	C A	G A	G C	C T	T C	G T	C G	T T	A G	C T	C T	G G	C T	C T	G A	C C	T T	G T	C T	C C
		1055	3F2-N809	T T	T T	A A	C C	C C	C C	A G	C G	A T	C C	G A	A A	T T	G G	T T	C C	A A	A A	A A	A G	C C	A G	G A	C C	G G	A A	A A	G G	C C	C T	T C	G T	C G	T T	A G	C T	C T	G G	C T	C T	G A	T C	T C	G T	C C	T T
		1056	3F2-S349	T T	T T	A A	C C	C C	C C	A G	C G	A T	C C	G A	A A	T T	G G	T T	C C	A A	A A	A A	A G	C C	A G	G A	C C	G G	A A	A A	G G	C C	C T	T T	T T	C C	T T	G G	C C	C T	A G	C T	T T	G G	C C	T T	G T	C T	C C
		1057	3F2-N830	0 0	T C	G A	G C	C A	C A	A G	G G	T T	G C	G A	A T	A T	A G	A A	T T	G G	G A	G G	A A	T C	A A	G G	T C	G A	T T	C A	A A	G C	T T	T C	G G	G G	A T	0 0	T T	C T	G G	C C	C C	A A	C C	T C	G T	C T	C C
		1058	3F2-S343	A T	T C	G A	G C	A A	A A	A A	C T	A A	C C	G G	A A	T T	A G	T A	T C	G A	A A	G A	A A	T C	A A	G G	T C	G G	T A	C A	G A	G C	C T	T C	G T	C G	T T	A G	C T	C T	G G	T T	T T	G G	C C	T T	G T	C T	C C
		1059	3F2-N824	0 0	T C	G A	G C	C A	C A	A G	G G	T T	G C	G A	A T	A T	G G	T A	T C	G A	G A	G A	A G	C C	A G	G A	C C	0 0	T A	A A	G A	C C	T T	T T	G T	C C	T T	G G	C C	T T	A G	C T	C T	G A	C C	T C	G T	C C	T T
		1060	3F2-S337	A T	T C	G A	G C	C A	C A	A A	G T	A T	G C	G G	A T	A T	A G	T T	C C	G A	A A	G A	A A	T C	A A	G G	0 0	G G	T A	C A	A A	G C	T T	T C	G G	G G	A T	A G	C T	C T	A G	T T	T T	G G	C C	T T	G G	C C	T C
		1061	3F2-N818	0 0	T C	G A	G C	C A	C A	A G	C G	A T	C C	G A	A A	A T	G G	T A	T C	G A	G A	G A	A G	C C	A G	G A	C C	G A	T A	A A	G A	C C	T T	T T	G T	C G	A T	A G	C T	C T	A G	C T	C C	A A	T C	C C	G G	C C	T C
		1062	3F2-N812	A T	T C	G A	G C	C A	C A	A G	C G	A T	C C	G A	A A	T T	A G	T A	T C	G A	A A	G A	A A	T C	A A	G G	T C	G G	T A	C A	G A	G C	C T	T C	G T	C G	T T	G G	C C	C T	A G	C C	C C	A A	T C	C C	G T	C C	T T
		1063	3F2-N800	T T	T T	A A	C C	C C	C C	A G	G G	T T	G C	G A	A T	T T	G G	T T	C C	A A	A A	A A	A G	C C	A G	G A	C C	G G	A A	A A	G G	C C	C T	T T	T T	C C	T T	G G	C C	C T	A G	C T	C T	G A	T C	T C	G T	C C	T T
		1064	3F2-S344	A T	T C	G A	G C	C A	C A	A A	G T	A T	G C	G G	A T	T T	A G	T A	T C	G A	A A	G A	A A	T C	A A	G G	T C	G G	T A	C A	G A	G C	C T	T C	G T	C G	T T	A G	C T	C T	G G	C C	C C	A A	T C	T C	G G	C C	T C
		1065	3F2-N826	T T	T T	A A	G C	C A	C A	A A	G T	A T	G C	G G	A A	T T	G G	T T	C C	A A	A A	A A	A G	C C	A G	G A	C C	G G	A A	A A	G G	C C	C T	T T	T T	C C	T T	G G	C C	C T	A G	C T	C T	G A	T C	T C	T T	C T	T C
		1066	3F2-S340	A A	C C	G G	G G	A A	A A	0 0	C T	A A	C C	G G	A A	T T	A G	T A	T C	G A	A A	G A	A A	T C	A A	G G	T C	G G	T A	C A	G A	G C	C T	T C	G T	C G	T T	0 0	T T	C C	G G	T T	T T	G G	C C	T T	G T	C T	C C
		1067	3F2-N820	A A	C C	G A	C C	C C	C C	A G	G G	T T	G C	G A	A T	A T	G G	A A	T T	G A	G A	G A	A G	C C	A G	G A	C C	G A	T A	A A	G A	C C	T T	T T	G T	C C	T T	G G	C C	C T	G G	T T	T T	G G	C C	T T	G T	C T	C C
		1068	3F2-S336	A T	T C	G A	G C	C A	C A	A A	C T	A A	C C	G G	A A	A T	G G	T T	C C	A A	A A	A A	A G	C C	A G	G A	C C	G G	A A	A A	G A	C C	T T	T T	G T	C G	A T	0 0	T T	C C	G G	T T	T T	G G	C C	T T	G G	C C	T C
		1069	3F2-N814	A T	T C	G A	G C	C A	C A	A G	G G	T T	G C	G A	A T	T T	A G	T A	T C	G A	A A	G A	A A	T C	A A	G G	T C	G G	T A	C A	G A	G C	C T	T C	G T	C G	T T	A G	C T	C T	G G	C C	C C	A A	T C	C C	G T	C C	T T
		1070	3F2-S335	T T	T T	A A	C C	C C	C C	A G	G G	T T	G C	G A	A A	T T	G G	T T	C C	A A	A A	A A	A G	C C	A G	G A	C C	G G	A A	A A	G G	C C	C T	T T	T T	C C	T T	G G	C C	C T	G G	T T	T T	G G	C C	T T	G T	C T	C C
		1071	3F2-N808	A T	T C	G A	G C	C A	C A	A G	C G	A T	C C	G A	A A	T T	A G	T A	T C	G A	A A	G A	A A	T C	A A	G G	T C	G G	T A	C A	G A	G C	C T	T C	G T	C G	T T	A G	C T	T T	A G	C T	C T	G A	T C	T C	T T	C T	T C
		1072	3F2-S348	T T	T T	A A	C C	C C	C C	A A	C T	A A	C C	G G	A A	T T	A G	T A	T C	G A	A A	G A	A A	T C	A A	G G	T C	G G	T A	C A	G A	G C	C T	T C	G T	C G	T T	0 0	T T	C C	G G	C T	C T	G A	T C	C C	G T	C C	T T
		1073	3F2-N829	A A	C C	G G	G G	A A	A A	A A	C T	A A	C C	G G	A A	T T	G G	T T	C C	A A	A A	A A	A G	C C	A G	G A	C C	G G	A A	A A	G G	C C	C T	T T	T T	C C	T T	A G	C T	C T	A G	C T	C T	G A	T C	T C	T T	C T	T C
		1074	3F2-S345	A A	C C	G G	G C	C A	C A	A A	G T	A T	G C	G G	A T	T T	A G	T A	T C	G A	A A	G A	A A	T C	A A	G G	T C	G G	T A	C A	G A	G C	C T	T T	T T	C C	T T	G G	C C	C T	A G	T T	T T	G G	C C	T T	G T	C T	C C
		1075	3F2-N823	A T	T C	G A	G C	C A	C A	A A	G T	A T	G C	G G	A A	A T	G G	T A	T C	G A	G A	G A	A G	C C	A G	G A	C C	G A	T A	A A	G A	C C	T T	T T	G T	C G	A T	0 0	T T	C T	G G	C C	C C	A A	T C	C C	G T	C C	T T
		1076	3F2-S333	A T	T C	G A	C C	C C	C C	A G	G G	T T	G C	G A	A T	T T	A G	T A	T C	G A	A A	G A	A A	T C	A A	G G	T C	G G	T A	C A	G A	G C	C T	T C	G T	C C	T T	A G	C T	C T	A G	C T	C T	G A	T C	T C	T T	C T	T C
		1077	3F2-N817	A T	T C	G A	G C	C A	C A	0 0	C T	A A	C C	G G	A A	T T	G G	T A	T C	G A	A A	G A	A A	T C	A A	G G	T C	G G	T A	C A	G G	C C	C T	T T	T T	C C	T T	G G	C C	T T	G G	T T	T T	G G	C C	T T	G T	C T	C C
		1078	3F2-S332	T T	T T	A A	C C	C C	C C	A G	G T	A T	G C	G G	A T	T T	G G	T T	C C	A A	A A	A A	A G	C C	A G	G A	C C	G G	A A	A A	G G	C C	C T	T T	T T	C C	T T	G G	C C	C T	A G	T T	T T	G G	C C	T T	G G	C C	T C
		1079	3F2-N811	A A	C C	G G	G G	C A	C A	A G	C G	A T	C C	G A	A A	T T	A G	T A	T C	G A	A A	G A	A A	T C	A A	G G	T C	G G	T A	C A	G A	G C	C T	T C	G T	C G	T T	A G	C T	C T	A G	C C	C C	A A	T C	C C	G T	C C	T T
		1080	3F2-S328	T T	T T	A A	G C	C A	C A	A G	G G	T T	G C	G A	A T	A T	A G	T T	C C	A A	A A	A A	A G	C C	A G	G A	C C	G G	A A	A A	A A	G C	T T	T C	G G	G G	A T	0 0	T T	C T	G G	T T	C T	G A	T C	T C	G T	C C	T T
		1081	3F2-S327	A A	C C	G G	G G	A A	A A	A A	G T	A T	G C	G G	A T	A T	G G	T T	C C	A A	A A	A A	A G	C C	A G	G A	C C	G G	A A	A A	G A	C C	T T	T T	G T	C G	A T	A G	C T	C T	A G	C C	C C	A A	T C	C C	G T	C C	T T
		1082	3F2-N804	0 0	T C	G A	G C	C A	C A	0 0	G T	A T	G C	G G	A T	A T	A G	A A	T T	G G	G A	G G	A A	T C	A A	G G	T C	G A	T T	C A	A A	G C	T T	T C	G G	G G	A T	A G	C T	C T	A G	C T	C T	G A	T C	T C	T T	C T	T T
		1083	3F2-S405	A T	T C	G A	G C	A A	A A	A A	G T	A T	G C	G G	A T	A T	A G	T A	T C	G A	A A	G A	A A	T C	A A	G G	T C	G G	T A	C A	A A	G C	T T	T T	G T	C G	A T	A G	C T	C T	A G	T T	T T	G G	C C	T T	T T	C T	T C
		1084	3F2-N834	A A	C C	G G	G G	A A	A A	A A	G G	T T	G C	G A	A T	T T	G G	T T	C C	A A	A A	A A	A G	C C	A G	G A	C C	G G	A A	A A	G G	C C	C T	T T	T T	C C	T T	A G	C T	C T	G G	T T	T T	G G	C C	T T	G T	C T	C C
		1085	3F2-S410	A A	C C	G G	G G	C A	C A	A G	C G	A T	C C	G A	A A	A T	G G	T A	T C	G A	A A	G A	A G	C C	A G	G A	C C	G G	A A	A A	G A	C C	T T	T T	G T	C G	A T	A G	C T	C T	A G	T T	T T	G G	C C	T C	T T	C T	T C
		1086	3F2-N840	T T	T T	A A	C C	C C	C C	A G	C G	A T	C C	G A	A A	A T	A G	T A	T C	G A	A A	G A	A A	T C	A A	G G	T C	G G	T A	C A	A A	G C	T T	T C	G G	G G	A T	A A	T T	C C	G G	C T	T T	G G	C C	T T	G T	C T	C C
		1087	3F2-S415	0 0	NA	0 0	C C	NA	NA	A G	NA	A T	G C	G A	A T	T T	A G	T T	C C	A A	A A	A A	A G	C C	A G	G A	C C	G G	A A	A A	G A	G C	C T	T C	G T	C G	T T	0 0	0 0	NA	G G	C T	C T	G A	T C	NA	G T	C T	T C
		1088	3F2-N846	T T	T T	A A	G C	C A	C A	A G	C G	A T	C C	G A	A A	A T	G G	T A	T C	G A	G A	G A	A G	C C	A G	G A	C C	0 0	T A	A A	G A	C C	T T	T T	G T	G G	A T	A A	T T	C C	G G	C T	C T	G A	C C	T C	G T	C C	T T
		1089	3F2-S421	T T	T T	A A	C C	C C	C C	A A	G T	A T	G C	G G	A T	T T	A G	T A	T C	G A	A A	G A	A A	T C	A A	G G	T C	G G	T A	C A	G A	G C	C T	T C	G T	C G	T T	A G	C T	C T	G G	T T	T T	G G	C C	C C	G T	C C	T T
		1090	3F2-N807	A T	T C	G A	G C	A A	A A	A A	C T	A A	C C	G G	A A	T T	A G	T A	T C	G A	A A	G A	A A	T C	A A	G G	T C	G G	T A	C A	G A	G C	C T	T C	G G	G G	A T	A G	C T	C T	A G	C T	C T	G A	C C	T T	G T	C T	C C
		1091	3F2-N831	A T	T C	A A	C C	C C	C C	A G	G G	T T	G C	G A	A T	T T	A G	T A	T C	G A	A A	G A	A A	T C	A A	G G	T C	G G	T A	C A	G A	G C	C T	T C	G T	C G	T T	A G	C T	T T	A G	T T	T T	G G	T C	T C	T T	C T	T C
		1092	3F2-S408	T T	T T	A A	C C	C C	C C	A G	G G	T T	G C	G A	A T	T T	G G	T T	C C	A A	A A	A A	A G	C C	A G	G A	C C	G G	A A	A A	G G	C C	C T	T T	T T	C C	T T	G G	C C	T T	A G	C C	C C	A A	T C	C C	G G	C C	T C
		1093	3F2-N837	0 0	T C	G A	G C	A A	A A	A A	C T	A A	C C	G G	A A	T T	G G	T T	C C	A A	A A	A A	A G	C C	A G	G A	C C	G G	A A	A A	G G	C C	C T	T T	T T	C C	T T	G G	C C	C T	G G	C C	C C	A A	T C	T C	G G	C C	T C
		1094	3F2-S412	0 0	T C	G A	G C	C A	C A	0 0	C T	A A	C C	G G	A A	A T	G G	T A	T C	G A	G A	G A	A G	C C	A G	G A	C C	0 0	T A	A A	G A	C C	T T	T T	G T	C G	A T	G G	C C	T T	A G	C T	C T	G A	T C	C C	G T	C C	T T
		1095	3F2-N843	T T	T T	G A	0 0	A A	A A	A A	C T	A A	C C	G G	A A	T T	G G	T T	C C	A A	A A	A A	A G	C C	A G	G A	C C	G G	A A	A A	G G	C C	C T	T T	T T	C C	T T	G G	C C	C T	G G	C C	C C	G A	T C	T C	G T	C T	C C
		1096	3F2-S418	A T	T C	G A	G G	A A	A A	A A	G T	A T	G C	G G	A T	T T	A G	T A	T C	G A	A A	G A	A A	T C	A A	G G	T C	G G	T A	C A	G A	G C	C T	T C	G T	C G	T T	A G	C T	C T	A G	C T	C T	G A	C C	T C	G T	C T	C C
		1097	3F2-N849	T T	T T	0 0	G C	C C	C C	0 0	G T	A T	G C	G G	A T	A T	A G	0 0	T C	G A	G A	G A	A G	C C	A G	G A	T C	G A	T A	A A	A A	G C	T T	T C	G G	G G	A T	A A	T T	C T	G G	C T	C T	G A	T C	T C	T T	C T	T C
		1098	3F2-S401	A A	C C	G G	G G	A A	A A	A A	C T	A A	C C	G G	A A	T T	G G	T T	C C	A A	A A	A A	A G	C C	A G	G A	C C	G G	A A	A A	G G	C C	C T	T T	G T	C G	A T	0 0	T T	C C	G G	T T	T T	G G	C C	T C	T T	C T	T C
		1099	3F2-N803	A A	C C	G G	0 0	A A	A A	A G	C G	A T	C C	G A	A A	T T	G G	T T	C C	A A	A A	A A	A G	C C	A G	G A	C C	G G	A A	A A	G G	C C	C T	T T	T T	C C	T T	G G	C C	T T	A G	C T	C T	G A	C C	T C	G G	C C	T C
		1100	3F2-S406	A T	T C	G A	G C	C A	C A	A A	G T	A T	G C	G G	A T	T T	G G	T A	T C	G A	A A	A A	A G	C C	A G	G A	C C	G G	A A	A A	G G	C C	C T	T T	T T	C C	T T	G G	C C	T T	A G	C C	C T	G A	C C	T C	G G	C C	T C
		1101	3F2-N835	A A	C C	G G	G G	A A	A A	A A	C T	A A	C C	G G	A A	T T	G G	T T	C C	A A	A A	A A	A G	C C	A G	G A	C C	G G	A A	A A	G G	C C	C T	T T	T T	C C	T T	A A	T T	C C	G G	C T	C T	G A	C C	T T	G T	C T	T C
		1102	3F2-N841	T T	T T	A A	C C	C C	C C	0 0	NA	NA	NA	G G	A A	T T	A G	0 0	C C	G A	A A	G A	A A	T C	A A	G G	T C	G G	T A	C A	G A	G C	C T	T C	G T	NA	A T	A A	T T	C C	G G	C T	C T	G A	T C	T T	G T	C T	C C
		1103	3F2-S416	A T	T C	G A	G C	A A	A A	A A	C G	A T	C C	G A	A A	A T	A G	T A	T C	G A	A A	G A	A A	T C	A A	G G	T C	G G	T A	C A	A A	G C	T T	T C	G G	G G	A T	A A	T T	C C	G G	C T	C T	G A	T C	T C	T T	C T	T C
		1104	3F2-N847	T T	T T	A A	G C	C A	C A	0 0	C T	A A	C C	G G	A A	A T	G G	T A	T C	G A	G A	G A	A G	C C	A G	G A	C C	G A	T A	A A	G A	C C	T T	T T	G T	C G	A T	G G	C C	T T	A G	C T	C T	G A	T C	T C	T T	C T	T C
		1105	3F2-S422	A A	C C	G G	G G	A A	A A	A A	C T	A A	C C	G G	A A	T T	A G	T A	T C	G A	A A	G A	A A	T C	A A	G G	T C	G G	T A	C A	G A	G C	C T	T C	G G	G G	A T	A A	T T	C C	G G	C C	C C	A A	T C	T C	T T	C T	T C
		1106	3F2-N806	A T	T C	G A	G C	C C	C C	A G	G G	T T	G C	G A	A T	A T	A G	A A	T T	G G	G A	G G	A A	T C	A A	G G	T C	G A	T T	C A	A A	G C	T T	T C	G G	G G	A T	A A	T T	C C	G G	C T	C T	G A	T C	T C	T T	C T	T C
		1107	3F2-S403	A A	C C	G G	0 0	A A	A A	A G	G G	T T	G C	G A	A A	T T	A G	T A	T C	G A	A A	G A	A A	T C	A A	G G	T C	G G	T A	C A	G A	G C	C T	T C	G T	C G	T T	A G	C T	T T	A G	C T	C T	G A	T C	C C	G T	C C	T T
		1108	3F2-N832	A T	T C	G A	C C	C C	C C	A G	G G	T T	G C	G A	A T	A T	A G	T A	T C	G A	G A	G A	A G	C C	A G	G A	C C	G A	T A	A A	A A	G C	T T	T C	G G	G G	A T	0 0	T T	C C	G G	T T	T T	G G	C C	T C	NA	C C	T T
		1109	3F2-S409	A A	C C	G G	G G	A A	A A	A A	G T	A T	G C	G G	A T	A T	G G	T A	T C	G A	G A	G A	A G	C C	A G	G A	C C	G A	T A	A A	G A	C C	T T	T T	G T	C G	A T	G G	C C	T T	A G	T T	T T	G G	C C	T T	G T	C T	C C
		1110	3F2-N838	T T	T T	G A	G C	A A	A A	A G	C G	A T	C C	G A	A A	T T	A G	T A	T C	G A	A A	G A	A A	T C	A A	G G	T C	G G	T A	C A	G A	G C	C T	T C	G T	C G	T T	A G	C T	C T	G G	C T	T T	G G	C C	T T	G T	C T	C C
		1111	3F2-S413	A T	T C	G A	G C	C A	C A	A G	C G	A T	C C	G A	A A	T T	G G	T T	C C	A A	A A	A A	A G	C C	A G	G A	C C	G G	A A	A A	G G	C C	C T	T C	G T	C G	T T	A G	C T	C T	G G	C T	C T	G A	T C	T C	T T	C T	T C
		1112	3F2-N844	A A	C C	G G	0 0	C A	C A	A A	G T	A T	G C	G G	A T	A T	G G	T T	C C	A A	A A	A A	A G	C C	A G	G A	C C	G G	A A	A A	G A	C C	T T	T T	G T	C G	A T	A G	C T	C T	A G	C T	C T	G A	C C	C C	G T	C C	T T
		1113	3F2-S419	A T	T C	G A	G C	A A	A A	A A	C T	A A	C C	G G	A A	T T	A G	A A	T T	G A	A A	G A	A A	T C	A A	G G	T C	G G	T A	C A	G A	G C	C T	T C	G T	C G	T T	G G	C C	T T	A G	C T	C T	G A	C C	T T	G G	C C	T C
		1114	3F2-N850	A T	T C	A A	C C	C C	C C	A G	G T	A T	G C	G G	A T	T T	A G	T A	T C	G A	A A	G A	A A	T C	A A	G G	T C	G G	T A	C A	G A	G C	C T	T C	G T	C G	T T	A G	C T	C C	A G	C T	C T	G A	T C	T C	G T	C C	T T
		1115	3F2-S402	T T	T T	A A	C C	C C	C C	A G	C G	A T	C C	G A	A A	T T	A G	T A	T C	G A	A A	G A	A A	T C	A A	G G	T C	G G	T A	C A	G A	G C	C T	T C	G T	C G	T T	A A	T T	C C	G G	T T	T T	G G	C C	T T	G T	C T	C C
		1116	3F2-S407	A T	T C	G A	G C	C C	C C	A G	G G	T T	G C	G A	A T	A T	G G	T A	T C	G A	G A	G A	A G	C C	A G	G A	C C	G A	T A	A A	G A	C C	T T	T T	G T	C G	A T	A A	T T	C C	G G	T T	T T	G G	C C	T T	T T	C T	T C
		1117	3F2-N836	T T	T T	A A	C C	C A	C A	A A	C G	A T	C C	G A	A A	T T	A G	T A	T C	G A	A A	G A	A A	T C	A A	G G	T C	G G	T A	C A	G A	G C	C T	T C	G T	C G	T T	A G	C T	C T	G G	C C	C C	A A	T C	T C	T T	C T	T C
		1118	3F2-S411	A T	T C	G A	G C	C A	C A	A A	G T	A T	G C	G G	A A	T T	G G	T T	C C	A A	A A	A A	A G	C C	A G	G A	C C	G G	A A	A A	G G	C C	C T	T T	T T	C C	T T	G G	C C	C C	G G	C T	C T	G A	C C	T C	G T	C T	C C
		1119	3F2-N842	A T	T C	G A	G C	C C	C C	A G	G G	T T	G C	G A	A T	A T	G G	T A	T C	G A	G A	G A	A G	C C	A G	G A	C C	G A	T A	A A	G A	C C	T T	T T	G T	G G	A T	A A	T T	C T	G G	C C	C C	A A	T C	C C	G T	C C	T T
		1120	3F2-N848	A T	T C	G A	G C	C A	C A	A A	G G	T T	G C	G A	A T	T T	A G	T A	T C	G A	A A	G A	A A	T C	A A	G G	T C	G G	T A	C A	G A	G C	C T	T C	G T	C G	T T	A G	C T	C T	G G	C T	C T	A A	T C	C C	G T	C T	C C
		1121	3F2-S423	A A	C C	G G	G G	A A	A A	A A	C T	A A	C C	G G	A A	A T	G G	T A	T C	G A	G A	G A	A G	C C	A G	G A	C C	0 0	T A	A A	G A	C C	T T	T T	G T	C G	A T	A G	C T	C T	A G	C C	C C	A A	T C	C C	G T	C C	T C
		1122	3F2-N805	A T	T C	G A	G C	C A	C A	A G	G G	T T	G C	G A	A T	A T	A G	T A	T C	G A	A A	G A	A A	T C	A A	G G	T C	G G	T A	C A	A A	G C	T T	T C	G G	C G	A T	A G	C T	C T	A G	C T	C T	G A	T C	T C	T T	C T	T C
		1123	3F2-S404	A A	C C	G G	G G	A A	A A	A G	C G	A T	C C	G A	A A	A T	A G	T A	T C	G A	A A	G A	A A	T C	A A	G G	T C	G G	T A	C A	G A	G C	T T	T C	G G	G G	A T	0 0	T T	C C	G G	C T	C T	G A	C C	C C	G T	C C	T T
		1124	3F2-N833	T T	T T	A A	C C	C A	C A	A A	G T	A T	G C	G G	A T	T T	G G	T T	C C	A A	A A	A A	A G	C C	A G	G A	C C	G G	A A	A A	G G	C C	C T	T T	G T	C G	A T	A G	C T	C T	A G	C T	C T	G A	C C	T T	G T	C T	C C
		1125	3F2-S435	T T	T T	A A	G C	C A	C A	A A	G T	A T	C C	G G	A A	A T	G G	0 0	T C	G A	G A	G A	A G	C C	A G	G A	C C	G A	T A	A A	G A	C C	T T	T T	G T	C G	A T	A G	C T	T T	A G	C T	C C	A A	T C	C C	G T	C C	T T
		1126	3F2-N839	T T	T T	A A	G C	A A	A A	A A	C T	A A	C C	G G	A A	T T	G G	0 0	C C	A A	A A	A A	A G	C C	A G	G A	C C	G G	A A	A A	G G	C C	C T	T C	G T	C G	T T	A G	C T	C T	G G	C T	C T	G A	T C	T C	T T	C T	T C
		1127	3F2-S414	T T	T T	A A	G C	C A	C A	A A	C T	A A	C C	G G	A A	A T	G G	T A	T C	G A	G A	G A	A G	C C	A G	G A	C C	G A	T A	A A	G A	C C	T T	T T	G T	C G	A T	A G	C T	C T	A G	C T	C T	G A	T C	T C	T T	C T	T C
		1128	3F2-N845	A A	C C	G G	G G	A A	A A	A A	C T	A A	C C	G G	A A	T T	G G	T T	C C	A A	A A	A A	A G	C C	A G	G A	C C	G G	A A	A A	G G	C C	C T	T T	T T	C C	T T	G G	C C	T T	G G	T T	T T	G G	C C	T T	G G	C C	T C
		1129	3F2-S420	A T	T C	G A	G C	C A	C A	A A	G T	A T	G C	G G	A T	T T	G G	T T	C C	A A	A A	A A	A G	C C	A G	G A	C C	G G	A A	A A	G G	C C	C T	T T	T T	C C	T T	G G	C C	C T	A G	C T	T T	G G	C C	T T	T T	C T	T C
		1130	3F2-N851	A T	T C	G A	G C	C A	C A	A A	C T	A A	C C	G G	A A	T T	G G	A A	T T	G A	G A	G A	A G	C C	A G	G A	C C	G A	T A	A A	G G	C C	C T	T T	T T	C C	T T	G G	C C	C T	G G	C T	C T	G A	C C	T C	G G	C C	T C
		1131	4F2-S64	A T	T C	G A	G C	C A	C A	A A	G T	A T	G C	G G	A T	A T	G G	T A	T C	G A	G A	G A	A G	C C	A G	G A	C C	G A	T A	A A	G A	C C	T T	T C	G G	G G	A T	A G	C T	C T	G G	T T	T T	G G	C C	T C	T T	C T	T C
		1132	4F2-N367	A T	T C	G A	G C	C A	C A	A G	C G	A T	C C	G A	A A	A T	A G	A A	T T	G G	G A	G G	A A	T C	A A	G G	T C	G A	T T	C A	A A	G C	T T	T C	G G	G G	A T	A A	T T	C C	G G	C C	C C	A A	T C	T C	T T	C T	T C
		1133	4F2-N366	T T	T T	A A	C C	C C	C C	A G	G G	T T	G C	G A	A T	A T	G G	T A	T C	G A	G A	G A	A G	C C	A G	G A	C C	G A	T A	A A	G A	C C	T T	T T	G T	C G	A T	A G	C T	C C	G G	C T	C T	G A	T C	T C	G G	C C	T C
		1134	4F2-S30	T T	T T	A A	C C	C C	C C	A A	C T	A A	C C	G G	A A	T T	A G	T A	T C	G A	A A	G A	A A	T C	A A	G G	T C	G G	T A	C A	G A	G C	C T	T C	G T	C G	T T	A G	C T	C T	G G	C T	C T	G A	C C	T T	G T	C T	C C
		1135	4F2-S21	A T	T C	G A	C C	C C	C C	A G	G G	T T	G C	G A	A T	T T	G G	T T	C C	A A	A A	A A	A G	C C	A G	G A	C C	G G	A A	A A	G G	C C	C T	T T	T T	C C	T T	G G	C C	T T	A G	C C	C T	G A	C C	T C	G G	C C	T C
		1136	4F2-N374	A A	C C	G A	G C	C A	C A	A A	G G	T T	G C	G A	A T	T T	G G	T A	T C	G A	A A	G A	A A	T C	A A	G G	T C	G G	T A	C A	G G	C C	C T	T T	T T	C C	T T	G G	C C	T T	A G	C T	C T	G A	T C	T C	T T	C T	T C
		1137	4F2-S80	T T	T T	A A	C C	C C	C C	A G	G T	A T	G C	G G	A T	A T	G G	T A	T C	G A	G A	G A	A G	C C	A G	G A	C C	G A	T A	A A	G A	C C	T T	T T	G T	C G	A T	A G	C T	C T	A G	T T	T T	G G	C C	T T	G G	C C	T C
		1138	4F2-S31	A T	T C	G G	G G	A A	A A	A A	C T	A A	C C	G G	A A	T T	A G	T T	C C	G A	A A	G A	A A	T C	A A	G G	0 0	G G	T A	C A	G A	G C	C T	T C	G T	C G	T T	A G	C T	C T	A G	T T	C T	G A	T C	C C	G T	C C	T T
		1139	4F2-N375	A T	T C	G A	G C	C A	C A	A G	G G	T T	G C	G A	A T	A T	G G	T A	T C	G A	G A	G A	A G	C C	A G	G A	C C	G A	T A	A A	G A	C C	T T	T T	G T	C G	A T	A A	T T	C T	G G	C C	C T	G A	C C	T C	G G	C C	T C
		1140	4F2-N356	A T	T C	G A	C C	C C	C C	A G	G G	T T	G C	G A	A T	T T	G G	T T	C C	A A	A A	A A	A G	C C	A G	G A	C C	G G	A A	A A	G G	C C	C T	T T	T T	C C	T T	G G	C C	C T	G G	T T	T T	G G	C C	T C	G G	C C	T C
		1141	4F2-N354	A T	T C	G A	G C	C A	C A	A G	G G	T T	G C	G A	A T	T T	G G	T T	C C	A A	A A	A A	A G	C C	A G	G A	0 0	G G	A A	A A	G G	C C	C T	T T	T T	C C	T T	A G	C T	C T	A G	C T	C T	G A	T C	T C	T T	C T	T C
		1142	4F2-N351	A A	C C	G G	G G	A A	A A	A A	C C	A A	C C	G G	A A	T T	G G	T T	C C	A A	A A	A A	A A	C C	A A	G G	C C	G G	A A	A A	G G	C C	C C	T T	T T	C C	T T	G G	C C	T T	G G	C C	T T	G G	C C	T T	T T	T T	C C
		1143	4F2-S112	A T	T C	G A	G C	C A	C A	A A	G T	A T	G C	G G	A T	A T	A G	T A	T C	G A	A A	G A	A A	T C	A A	G G	T C	G G	T A	C A	A A	G C	T T	T C	G G	G G	A T	0 0	T T	C C	G G	C C	C C	A A	T C	C C	G T	C C	T T
		1144	4F2-S88	A T	T C	G A	G C	C A	C A	A A	G T	A T	G C	G G	A T	T T	A G	T A	T C	G A	A A	G A	A A	T C	A A	G G	T C	G G	T A	C A	G A	G C	C T	T C	G T	C G	T T	0 0	T T	C C	G G	T T	T T	G G	C C	T T	G T	C T	C C
		1145	4F2-S119	A A	C C	G G	G G	A A	A A	A A	G T	A T	G C	G G	A T	T T	A G	T A	T C	G A	A A	G A	A A	T C	A A	G G	T C	G G	T A	C A	G A	G C	C T	T C	G T	C C	T T	G G	C C	T T	A G	T T	C T	G A	T C	T C	T T	C T	T C
		1146	4F2-N358	A T	T C	G A	G G	A A	A A	A A	G T	A T	G C	G G	A T	T T	G G	T A	T C	G A	A A	G A	A A	T C	A A	G G	T C	G G	A A	A A	G G	C C	C T	T T	T T	C C	T T	G G	C C	C T	G G	C C	C C	A A	T C	C C	T T	C T	T C
		1147	4F2-N198	A T	T C	G A	C C	C C	C C	A G	G G	T T	G C	G A	A T	A T	G G	T A	T C	G A	G A	G A	A G	C C	A G	G A	C C	G A	T A	A A	G A	C C	T T	T C	G G	G G	A T	0 0	T T	C T	G G	C T	C T	G A	T C	T C	G T	C T	C C
		1148	4F2-N203	A T	T C	G A	G C	C C	C C	A G	NA	T T	G C	G A	A T	A T	A G	T A	NA	NA	G A	G A	A G	C C	A G	G A	C C	G A	T A	NA	A A	G C	T T	T C	G G	NA	A T	0 0	T T	NA	G G	NA	C T	NA	T C	T T	G T	C T	NA
		1149	4F2-N207	A T	T C	A A	C C	C A	C A	0 0	C T	A A	C C	G G	A A	T T	G G	T A	T C	G A	G A	G A	A G	C C	A G	G A	C C	G A	T A	A A	G G	C C	C T	T T	T T	C C	T T	G G	C C	T T	A G	C T	C C	A A	T C	C C	T T	C T	T C
		1150	4F2-S101	T T	T T	A A	C C	C C	C C	A G	G G	T T	G C	G A	A T	T T	A G	A A	T T	G G	A A	G A	A A	T C	A A	G G	T C	G G	T A	C A	G A	G C	C T	T C	G T	C G	T T	A G	C T	C T	G G	T T	T T	G G	C C	T C	G G	C C	T C
		1151	4F2-N210	T T	T T	A A	C C	C C	C C	A G	G G	T T	G C	G A	A T	A T	G G	T A	T C	G A	G A	G A	A G	C C	A G	G A	C C	G A	T A	A A	G A	C C	T T	T T	G T	C G	A T	A G	C T	T T	A G	C T	C T	G A	T C	C C	G T	C C	T T
		1152	4F2-N211	A T	T C	G A	G C	C A	C A	A G	G T	A T	G C	G G	A T	T T	G G	T A	T C	G A	G A	G A	A G	C C	A G	G A	C C	G A	T A	A A	G G	C C	C T	T T	T T	C C	T T	A G	C T	C T	G G	C C	C T	G A	C C	T C	G T	C T	C C
		1153	4F2-N224	A T	T C	G A	G G	A A	A A	0 0	C G	A T	C C	G A	A A	A T	G G	T A	T C	G A	G A	G A	A G	C C	A G	G A	C C	G A	T A	A A	G A	C C	T T	T T	G T	C G	A T	G G	C C	T T	G G	C T	C T	G A	C C	T T	G G	C C	T C
		1154	4F2-S89	0 0	NA	0 0	0 0	C A	C A	0 0	G T	NA	C C	G A	NA	NA	A G	T A	T C	G A	NA	NA	A G	T C	NA	G A	0 0	0 0	NA	C A	NA	G C	NA	NA	G T	C G	0 0	0 0	0 0	NA	NA	C T	C T	G A	NA	NA	NA	NA	T C
		1155	4F2-N185	A T	T C	G A	G C	C A	C A	A G	G G	T T	G C	G A	A T	T T	A G	T A	T C	G A	A A	G A	A A	T C	A A	G G	T C	G G	T A	C A	G A	G C	C T	T C	G T	C G	T T	0 0	T T	C C	G G	C C	C C	A A	C C	T C	G G	C C	T C
		1156	4F2-N94	A A	C C	G A	0 0	C A	C A	A G	C G	A T	C C	G A	A A	T T	A G	T A	T C	G A	A A	G A	A A	T C	A A	G G	T C	G G	T A	C A	G A	G C	C T	T C	G T	C G	T T	A G	C T	C T	G G	C C	C C	A A	T C	C C	G T	C C	T T
		1157	4F2-N283	T T	T T	A A	C C	C C	C C	A G	G G	T T	G C	G A	A T	A T	G G	A A	T T	G G	G A	G G	A A	T C	A A	G G	T C	G A	T T	C A	G A	C C	T T	NA	G T	C G	A T	A G	C T	C T	G G	C T	C T	G A	T C	T C	T T	C T	T C
		1158	4F2-N90	A T	T C	G A	G C	C A	C A	A G	C G	A T	C C	G A	A A	A T	A G	A A	T T	G G	G A	G G	A A	T C	A A	G G	T C	G A	T T	C A	A A	G C	T T	T C	G G	G G	A T	0 0	T T	C C	G G	T T	T T	G G	C C	T T	G T	C T	C C
		1159	4F2-S81	T T	T T	A A	C C	C C	C C	A G	G G	T T	G C	G A	A T	A T	A G	A A	T T	G G	G A	G G	A A	T C	A A	G G	T C	G A	T T	C A	A A	G C	T T	T C	G G	G G	A T	A G	C T	C T	A G	T T	T T	G G	C C	T T	G T	C T	C C
		1160	4F2-N95	A T	T C	G A	G G	A A	A A	A A	C T	A A	C C	G G	A A	T T	G G	T A	T C	G A	G A	G A	A G	C C	A G	G A	C C	G G	A A	A A	G G	C C	C T	T T	T T	C C	T T	A G	C T	C T	G G	C T	C T	G A	T C	C C	G T	C C	T T
		1161	4F2-N97	A T	T C	G A	G C	C A	C A	A G	C G	A T	C C	G A	A A	T T	A G	T A	T C	G A	A A	G A	A A	T C	A A	G G	T C	G G	T A	C A	G A	G C	C T	T C	G T	C G	T T	A G	C T	C T	G G	C T	C T	A A	T C	C C	G T	C C	T T
		1162	4F2-S7	T T	T T	A A	C C	C C	C C	A G	G G	T T	G C	G A	A T	T T	G G	T T	C C	A A	A A	A A	A G	C C	A G	G A	C C	G G	A A	A A	G G	C C	C T	T T	T T	C C	T T	G G	C C	T T	A G	T T	T T	G G	C C	T T	G T	C T	C C
		1163	4F2-N69	T T	T T	A A	C C	C A	C A	A G	C G	A T	C C	G A	A A	A T	G G	T A	T C	G A	G A	G A	A G	C C	A G	G A	C C	G A	T A	A A	G A	C C	T T	T T	G T	C G	A T	A G	C T	C T	A G	C T	C C	A A	T C	T C	G G	C C	T C
		1164	4F2-N88	T T	T T	A A	C C	C A	C A	0 0	G T	A T	G C	G G	A T	T T	A G	T A	T C	G A	A A	G A	A A	T C	A A	G G	T C	G G	T A	C A	G A	G C	C T	T C	G T	C G	T T	A A	T T	C T	A G	C T	C T	G A	T C	T C	T T	C T	T C
		1165	4F2-S82	A T	T C	G A	G C	C C	C C	A G	G G	T T	G C	G A	A T	T T	A G	T A	T C	G A	A A	G A	A A	T C	A A	G G	T C	G G	T A	C A	G A	G C	C T	T C	G T	C G	T T	A G	C T	C T	G G	T T	T T	G G	C C	T T	G G	C C	T C
		1166	4F2-N75	A T	T C	G A	G C	C A	C A	A G	C G	A T	C C	G A	A A	A T	A G	A A	T T	G G	G A	G G	A A	T C	A A	G G	T C	G A	T T	C A	A A	G C	T T	T C	G G	G G	A T	0 0	T T	C T	A G	C T	C T	G A	C C	C C	G T	C C	T T
		1167	4F2-N78	T T	T T	G A	G G	A A	A A	0 0	C T	A A	C C	G G	A A	T T	A G	T A	T C	G A	A A	G A	A A	T C	A A	G G	T C	G G	T A	C A	G A	G C	C T	T C	G T	C G	T T	A G	C T	C T	A G	C T	C T	G A	T C	T C	T T	C T	T C
		1168	4F2-N98	A T	T C	G A	G C	C A	C A	0 0	G T	A T	G C	G G	A T	T T	G G	T T	C C	A A	A A	A A	A G	C C	A G	G A	C C	G G	A A	A A	G G	C C	C T	T T	T T	C C	T T	0 0	T T	C C	G G	C C	C C	A A	T C	C C	T T	C T	T C
		1169	4F2-S108	T T	T T	A A	C C	C C	C C	A G	G G	T T	G C	G A	A T	A T	A G	A A	T T	G G	G A	G G	A A	T C	A A	G G	T C	G A	T T	C A	A A	G C	T T	T C	G T	C G	T T	A G	C T	C C	G G	C T	C T	G A	T C	T C	T T	C T	T C
		1170	4F2-N205		T C			C A	C A		C T	A A	C C	G G	A A	T T	G G		T C	A A	A A	A A	A G	C C	A G	G A			A A	A A	G G	C C	C T	T T	T T	C C				C T	G G	C T	C T	G A	T C	C C	G T	C C	T T
		1171	4F2-N315	T T	T T	A A	C C	C A	C A	A A	C T	A A	C C	G G	A A	A T	G G	T T	C C	A A	A A	A A	A G	C C	A G	G A	C C	G G	A A	A A	G A	C C	T T	T T	G T	C G	A T	A G	C T	C C	G G	C T	C T	G A	C C	T C	G G	C C	T C
		1172	4F2-S100	A T	T C	G A	G G	A A	A A	0 0	G T	A T	G C	G G	A T	T T	A G	T A	T C	G A	A A	G A	A A	T C	A A	G G	T C	G G	T A	C A	G A	G C	C T	T C	G T	C G	T T	A G	C T	C T	G G	C T	C T	G A	C C	T T	T T	C T	T C
		1173	4F2-N217	A T	T C	G A	0 0	C A	C A	0 0	G T	A T	G C	G G	A A	T T	G G	T T	C C	A A	A A	A A	A G	C C	A G	G A	0 0	G G	A A	A A	G G	C C	C T	T T	T T	C C	T T	A G	C T	C T	G G	C C	C C	A A	C C	T C	G G	C C	T C
		1174	4F2-N68	A T	T C	G A	G C	C A	C A	A G	C G	A T	C C	G A	A A	T T	A G	T A	T C	G A	A A	G A	A A	T C	A A	G G	T C	G G	T A	C A	G A	G C	C T	T C	G T	C G	T T	0 0	T T	C C	G G	C T	C C	A A	C C	T C	G G	C C	T C
		1175	4F2-N86	T T	T T	A A	C C	C C	C C	A A	C T	A A	C C	G G	A A	T T	A G	T A	T C	G A	A A	G A	A A	T C	A A	G G	T C	G G	T A	C A	G A	G C	C T	T C	G T	C G	T T	A G	C T	C T	G G	C C	C C	A A	T C	T C	G G	C C	T C
		1176	4F2-N71	T T	T T	A A	C C	C C	C C	A A	C T	A A	C C	G G	A A	T T	A G	T A	T C	G A	A A	G A	A A	T C	A A	G G	T C	G G	T A	C A	G A	G C	C T	T C	G T	C G	T T	A G	C T	C T	G G	T T	T T	G G	C C	C C	G T	C C	T T
		1177	4F2-N174	A T	T C	G A	G C	C A	C A	A A	G G	T T	G C	G A	A T	T T	G G	T T	C C	A A	A A	A A	A G	C C	A G	G A	C C	G G	A A	A A	G G	C C	C T	T T	T T	C C	T T	G G	C C	T T	A G	T T	T T	G G	C C	T T	T T	C T	T C
		1178	4F2-N74	T T	T T	A A	C C	C C	C C	A G	G G	T T	G C	G A	A T	A T	G G	T A	T C	G A	G A	G A	A G	C C	A G	G A	C C	G A	T A	A A	G A	C C	T T	T T	G T	C G	A T	A G	C T	C C	A G	C C	C C	A A	T C	C C	G G	C C	T C
		1179	4F2-N93	A T	T C	G A	G C	C A	C A	A G	G T	A T	G C	G G	A T	T T	A G	T A	T C	G A	A A	G A	A A	T C	A A	G G	T C	G G	T A	C A	G A	G C	C T	T C	G T	C G	T T	A G	C T	C T	G G	C C	C T	G A	C C	T C	G T	C T	C C
		1180	4F2-N342	A A	C C	G G	0 0	A A	A A	0 0	C T	A A	C C	G G	A A	A T	G G	T A	T C	G A	G A	G A	A G	C C	A G	G A	C C	G A	T A	A A	G A	C C	T T	T T	G T	C G	A T	A G	C T	C T	A G	C C	C C	A A	T C	C C	T T	C T	T C
		1181	4F2-N96	T T	T T	A A	C C	C A	C A	A G	C G	A T	C C	G A	A A	T T	G G	T T	C C	A A	A A	A A	A G	C C	A G	G A	C C	G G	A A	A A	G G	C C	C T	T C	G T	C G	T T	A G	C T	C T	G G	C C	C C	A A	T C	T T	G T	C T	C C
		1182	4F2-N80	A T	T C	G A	G C	C A	C A	A G	G G	T T	G C	G A	A T	A T	A G	A A	T T	G G	G A	G G	A A	T C	A A	G G	T C	G A	T T	C A	A A	G C	T T	T C	G G	G G	A T	A G	C T	T T	A G	C T	C T	G A	C C	T C	G T	C C	T T
		1183	4F2-N81	A T	T C	G A	G G	A A	A A	A G	G G	T T	G C	G A	A T	T T	A G	T T	C C	A A	A A	A A	A G	C C	A G	G A	C C	G G	A A	A A	G G	C C	C T	T C	G T	C G	T T	A G	C T	C T	G G	C C	C C	A A	T C	C C	G T	C C	T T
		1184	4F2-S87	T T	T T	A A	C C	C C	C C	A G	G G	T T	G C	G A	A T	T T	A G	T A	T C	G A	A A	G A	A A	T C	A A	G G	T C	G G	T A	C A	G A	G C	C T	T C	G T	C G	T T	A G	C T	C C	G G	C T	C T	G A	T C	T T	G G	C C	T C
		1185	4F2-S86	A T	T C	G A	G C	C A	C A	A A	C T	A A	C C	G G	A A	T T	G G	T T	C C	A A	A A	A A	A G	C C	A G	G A	C C	G G	A A	A A	G G	C C	C T	T T	T T	C G	T T	A G	C T	C T	G G	T T	T T	G G	C C	T T	T T	C T	T C
		1186	4F2-N82	A A	C C	G G	G C	C A	C A	A G	G G	T T	G C	G A	A T	A T	A G	T A	T C	G A	G A	G A	A G	C C	A G	G A	C C	G A	T A	A A	A A	G C	T T	T C	G G	G G	A T	0 0	T T	C C	G G	C T	C T	G A	T C	T C	T T	C T	T C
		1187	4F2-N334	A T	T C	G A	G C	C A	C A	A G	C G	A T	C C	G A	A T	A T	A G	A A	T T	G G	G A	G G	A A	T C	A A	G G	T C	G A	T T	C A	A A	G C	T T	T T	G T	C C	T T	G G	C C	T T	A G	C C	C C	A A	C C	T C	G T	C T	C C
		1188	4F2-N311	T T	T T	A A	G C	C A	C A	A A	G G	T T	C C	G A	A A	T T	A G	T T	C C	A A	A A	A A	A G	C C	A G	G A	C C	G G	A A	A A	G A	G C	C T	T C	G T	C G	T T	A G	C T	C T	G G	C C	C C	A A	T C	C C	G T	C C	T T
		1189	4F2-N99	T T	T T	A A	C C	C C	C C	A G	G T	A T	G C	G G	A A	A T	G G	A A	T T	G G	NA	G G	A A	T C	A A	G G	T C	G A	T T	A A	G A	C C	T T	NA	G T	C G	A T	A G	C T	C T	A G	C T	C T	G A	T C	T C	T T	C T	T C
		1190	4F2-S130	A T	T C	G A	G C	C A	C A	A G	C T	A A	C C	G G	A A	T T	G G	T T	C C	A A	A A	A A	A G	C C	A G	G A	C C	G G	A A	A A	G G	C C	C T	T T	T T	C C	T T	A G	C T	C T	G G	C T	C T	G A	T C	T C	T T	C T	T C
		1191	4F2-N353	A T	T C	G A	G C	A A	A A	A A	C T	A A	C C	G G	A A	A T	G G	T A	T C	G A	G A	G A	A G	C C	A G	G A	C C	0 0	T A	A A	G A	C C	T T	T C	G G	G G	A T	A G	C T	T T	A G	C T	C C	A A	T C	C C	G T	C C	T T
		1192	4F2-N280	A T	T C	0 0	G C	C A	C A	A A	G T	A T	G C	G G	A T	A T	A G	0 0	C C	A A	A A	A A	A G	C C	A G	G A	0 0	G G	A A	A A	A A	G C	T T	T C	G G	G G	0 0	0 0	0 0	C T	A G	C T	C T	G A	C C	T C	G T	C T	C C
		1193	4F2-N208	T T	T T	A A	C C	C C	C C	A A	G T	A T	G C	G G	A T	A T	G G	T A	T C	G A	G A	G A	A G	C C	A G	G A	C C	G A	T A	A A	G A	C C	T T	T T	G T	C G	A T	A G	C T	C T	A G	C C	C C	A A	T C	C C	G T	C C	T T
		1194	4F2-N308	A A	C C	G G	C C	C C	C C	A G	G G	T T	G C	G A	A T	T T	A G	T A	T C	G A	A A	G A	A A	T C	A A	G G	T C	G G	T A	C A	G A	G C	C T	T C	G T	C G	T T	A G	C T	T T	A G	C C	C C	A A	T C	T T	G T	C T	C C
		1195	4F2-S68	T T	T T	G A	G C	C A	C A	A A	G T	A T	G C	G G	A T	T T	A G	T A	T C	G A	A A	G A	A A	T C	A A	G G	0 0	G G	T A	C A	G A	G C	C T	T C	G T	C G	T T	G G	C C	T T	A G	T T	T T	G G	C C	T T	G T	C T	C C
		1196	4F2-S66	A A	C C	G G	G C	C A	C A	0 0	G G	T T	G C	G A	A T	T T	G G	T A	T C	G A	A A	G A	A A	T C	A A	G G	T C	G G	T A	C A	G G	C C	C T	T T	T T	C C	T T	G G	C C	C T	G G	C C	C C	A A	T C	C C	G T	C C	T T
		1197	4F2-N83	A T	T C	G A	G C	C A	C A	A G	G G	T T	G C	G A	A T	NA	A G	T A	T C	G A	A A	NA	A A	T C	A A	G G	T C	G G	T A	C A	NA	G C	C T	T C	G T	C G	T T	A G	C T	C C	G G	C T	C T	G A	T C	T C	T T	C T	T C
		1198	4F2-N150	A T	T C	A A	C C	C A	C A	A G	C G	A T	C C	G A	A A	A T	A G	A A	T T	G G	G A	G G	A A	T C	A A	G G	T C	G A	T T	C A	A A	G C	T T	T C	G G	G G	A T	0 0	T T	C T	G G	C C	C C	A A	T C	T C	T T	C T	T C
		1199	4F2-N190	T T	T T	A A	G G	A A	A A	A A	C T	NA	C C	G G	A A	T T	G G	T T	C C	A A	A A	A A	A G	C C	A G	G A	C C	G G	A A	A A	G G	C C	C T	T T	T T	C C	T T	A G	C T	C T	A G	T T	T T	G G	C C	T T	G T	C T	C C
		1200	4F2-N296	T T	T T	A A	C C	C C	C C	A G	G G	T T	G C	G A	A T	T T	G G	T A	T C	G A	A A	G A	A A	T C	A A	G G	T C	G G	T A	C A	G A	G C	C T	T T	T T	C C	T T	G G	C C	T T	A G	C T	C T	G A	C C	T T	G T	C T	C C
		1201	4F2-S107	A T	T C	G A	C C	C C	C C	A G	G G	T T	G C	G A	A T	A T	G G	T A	T C	G A	G A	G A	A G	C C	A G	G A	C C	G A	T A	A A	G A	C C	T T	T T	G T	C G	A T	G G	C C	C T	G G	T T	T T	G G	C C	T T	G T	C T	C C
		1202	4F2-N229	A T	T C	G A	G C	A A	A A	A A	G T	A T	G C	G G	A T	T T	A G	T A	T C	G A	A A	G A	A A	T C	A A	G G	T C	G G	T A	C A	G A	G C	C T	T T	T T	C C	T T	G G	C C	T T	A G	C T	C T	G A	C C	C C	T T	C T	T C
		1203	4F2-S98	T T	NA	A A	C C	C A	C A	0 0	G T	NA	G C	G G	NA	NA	G G	T A	T C	G A	NA	NA	A G	C C	NA	G A	C C	G A	NA	A A	NA	C C	NA	NA	G T	C G	A T	G G	C C	T T	NA	C T	C T	G A	NA	NA	G T	NA	C C
		1204	4F2-N212	T T	T T	G A	G C	C A	C A	A A	C G	A T	C C	G A	A A	T T	G G	T T	C C	A A	A A	A A	A G	C C	A G	G A	C C	G G	A A	A A	G G	C C	C T	T T	T T	C C	T T	G G	C C	C T	A G	C T	C T	G A	T C	T C	T T	C T	T C
		1205	4F2-N213	A T	T C	G A	G G	A A	A A	0 0	C T	A A	C C	G G	A A	A T	A G	A A	T T	G G	G A	G G	A A	T C	A A	G G	T C	G A	T T	C A	A A	G C	T T	T C	G G	G G	A T	A G	C T	T T	A G	C C	C C	A A	T C	C C	G T	C C	T T
		1206	4F2-N63	T T	T T	A A	C C	C A	C A	0 0	C T	A A	C C	G G	A A	T T	A G	T A	T C	G A	A A	G A	A A	T C	A A	G G	T C	G G	T A	C A	G A	G C	C T	T C	G T	C G	T T	A G	C T	C T	G G	C T	C T	G A	C C	T C	G G	C C	T C
		1207	4F2-N39	A T	T C	A A	C C	C C	C C	A G	G G	T T	G C	G A	A T	T T	A G	T A	T C	G A	A A	G A	A A	T C	A A	G G	T C	G G	T A	C A	G A	G C	C T	T C	G T	C G	T T	A G	C T	C T	G G	C T	C T	G A	T C	T C	G G	C C	T C
		1208	4F2-N59		T C			C A	C A		G G	T T	G C	G A	A T	T T	G G		C C	A A	A A	A A	A G	C C	A G	G A			A A	A A	G G	C C	C T	T T	T T	C C				C C	G G	C T	C T	G A	T C	C C	G T	C C	T T
		1209	4F2-N176	A T	T C	A A	G C	C A	C A	A G	C G	A T	C C	G A	A A	T T	A G	T A	T C	G A	A A	G A	A A	T C	A A	G G	T C	G G	T A	C A	G A	G C	C T	T C	G T	C G	T T	A G	C T	C T	G G	C C	C C	A A	T C	T C	G T	C T	C C
		1210	4F2-S117	A T	T C	G A	C C	C C	C C	A G	G G	T T	G C	G A	A T	T T	G G	T A	T C	G A	G A	G A	A G	C C	A G	G A	C C	G A	T A	A A	G G	C C	C T	T T	T T	C C	T T	A G	C T	C T	A G	T T	T T	G G	C C	C C	G T	C C	T T
		1211	4F2-N183	A A	C C	G G	G G	C A	C A	A A	G T	A T	G C	G G	A T	T T	G G	T T	C C	A A	A A	A A	A G	C C	A G	G A	C C	G G	A A	A A	G G	C C	C T	T T	T T	C C	T T	G G	C C	T T	A G	T T	T T	G G	C C	T T	G G	C C	T C
		1212	4F2-S114	T T	T T	A A	C C	C C	C C	A G	C G	A T	C C	G A	A A	A T	A G	T A	T C	G A	A A	G A	A A	T C	A A	G G	T C	G G	T A	C A	A A	G C	T T	T T	G T	C G	A T	A G	C T	C T	A G	C T	C T	G A	T C	T C	G G	C C	T C
		1213	4F2-N188	A T	T C	G A	G C	C A	C A	A G	C G	A T	C C	G A	A A	T T	A G	T A	T C	G A	A A	G A	A A	T C	A A	G G	T C	G G	T A	C A	G A	G C	C T	T C	G T	C G	T T	A G	C T	T T	A G	C T	C T	G A	T C	T C	T T	C T	T C
		1214	4F2-S109	A T	T C	G A	G C	C C	C C	A G	C G	A T	C C	G A	A A	A T	G G	T A	T C	G A	G A	G A	A G	C C	A G	G A	C C	G A	T A	A A	G A	C C	T T	T T	G T	C G	A T	A G	C T	C C	G G	C C	C C	A A	C C	T T	G T	C T	C C
		1215	4F2-N166	A A	C C	G G	G G	A A	A A	A G	G G	T T	G C	G A	A T	T T	A G	T T	C C	G A	A A	G A	A A	T C	A A	G G	T C	G G	T A	C A	G A	G C	C T	T C	G T	C G	T T	A G	C T	C T	G G	C C	C C	A A	T C	C C	G T	C C	T T
		1216	4F2-N38	T T	T T	G A	G C	C A	C A	0 0	G T	A T	G C	G G	A A	A T	G G	T A	T C	G A	G A	G A	A G	C C	A G	G A	C C	G A	T A	A A	G A	C C	T T	T T	T T	C C	T T	A G	C T	C T	G G	T T	T T	G G	T C	T C	T T	C T	T C
		1217	4F2-N171	A T	T C	G A	G C	C A	C A	A G	C G	A T	C C	G A	A A	T T	G G	T T	C C	A A	A A	A A	A G	C C	A G	G A	C C	G G	A A	A A	G G	C C	C T	T T	T T	C C	T T	G G	C C	T T	G G	C C	C C	A A	T C	C C	G G	C C	T C
		1218	4F2-N196	A T	T C	G A	G C	C A	C A	A G	C G	A T	C C	G A	A A	T T	G G	T T	C C	A A	A A	A A	A G	C C	A G	G A	C C	G G	A A	A A	G G	C C	C T	T T	T T	C C	T T	A G	C T	C C	G G	C T	C T	G A	T C	T C	T T	C T	T C
		1219	4F2-N177	A A	C C	G G	G C	C A	C A	A G	G G	T T	G C	G A	A T	T T	G G	T T	C C	A A	A A	A A	A G	C C	A G	G A	C C	G G	A A	A A	G G	C C	C T	T T	T T	C C	T T	G G	C C	C T	G G	C C	C C	A A	T C	C C	G T	C C	T T
		1220	4F2-N135	A T	T C	G A	G C	C A	C A	A G	C G	A T	C C	G A	A A	T T	G G	T T	C C	A A	A A	A A	A G	C C	A G	G A	C C	G G	A A	A A	G G	C C	C T	T T	G T	C G	A T	A G	C T	C T	A G	C C	C C	A A	T C	T C	T T	C T	T C
		1221	4F2-N182	T T	T T	A A	C C	C C	C C	A G	G G	T T	G C	G A	A T	T T	A G	T A	T C	G A	A A	G A	A A	T C	A A	G G	T C	G G	T A	C A	G A	G C	C T	T C	G T	C G	T T	G G	C C	T T	A G	C T	C T	G G	C C	T T	G T	C T	C C
		1222	4F2-N35	A T	T C	G A	G C	C A	C A	A A	C T	A A	C C	G G	A A	A T	G G	A A	T T	G A	G A	G A	A G	C C	A G	G A	C C	G A	T A	A A	G A	C C	T T	T T	G T	C G	A T	A G	C T	C T	G G	C T	T T	G G	C C	T C	G G	C C	T C
		1223	4F2-N201	T T	NA	A A	C C	C C	C C	A A	G T	NA	G C	G G	NA	NA	G G	T T	C C	A A	NA	NA	A G	C C	NA	G A	C C	G G	NA	A A	NA	C C	NA	NA	T T	C C	T T	A G	C T	C T	NA	C C	C C	A A	NA	NA	G T	NA	T C
		1224	4F2-N206	A T	T C	G A	G C	C A	C A	A G	C G	A T	C C	G A	A A	T T	G G	T A	T C	G A	G A	G A	A G	C C	A G	G A	C C	G A	A A	A A	G G	C C	C T	T T	T T	C C	T T	G G	C C	T T	A G	C C	C C	A A	T C	T C	G G	C C	T C
		1225	4F2-N199	A T	T C	G A	G C	A A	A A	0 0	NA	A T	C C	G G	A A	T T	G G	T T	C C	A A	A A	A A	A G	C C	A G	G A	C C	G G	A A	A A	G G	C C	C T	T T	T T	C C	T T	G G	C C	T T	A G	C T	C T	G A	C C	T C	T T	C T	T C
		1226	4F2-N220	A T	T C	G A	G C	C A	C A	A G	G G	T T	G C	G A	A T	T T	A G	T A	T C	G A	A A	G A	A A	T C	A A	G G	T C	G G	T A	C A	G A	G C	C T	T C	G T	C G	T T	A G	C T	T T	A G	C T	C T	G A	T C	T C	G T	C T	T C
		1227	4F2-S96	A A	C C	G G	G G	A A	A A	A G	G G	T T	G C	G A	A T	A T	G G	T A	T C	G A	G A	G A	A G	C C	A G	G A	C C	G A	T A	A A	G A	C C	T T	T T	G T	C G	A T	A G	C T	C T	G G	C T	C T	G A	C C	T C	G G	C C	T C
		1228	4F2-N230	A T	T C	G A	G C	A A	A A	0 0	C T	A A	C C	G G	A A	T T	G G	A A	T T	G A	G A	G A	A G	C C	A G	G A	C C	G A	T A	A A	G G	C C	C T	T T	T T	C C	T T	G G	C C	T T	G G	T T	T T	G G	C C	T C	G G	C C	T C
		1229	4F2-N223	T T	T T	A A	C C	C C	C C	A G	C G	A T	C C	G A	A A	A T	A G	A A	T T	G G	G A	G G	A A	T C	A A	G G	T C	G A	T T	C A	A A	G C	T T	T C	G G	G G	A T	0 0	T T	C C	G G	C C	C C	A A	T C	T T	G T	C T	C C
		1230	4F2-N165	T T	T T	A A	C C	C C	C C	A G	C T	A A	C C	G G	A A	T T	A G	T A	T C	G A	A A	G A	A A	T C	A A	G G	T C	G G	T A	C A	G A	G C	C T	T C	G T	C G	T T	A G	C T	C T	G G	T T	T T	G G	C C	T T	G T	C T	C C
		1231	4F2-N192	A T	T C	A A	G C	NA	NA	0 0	NA	A T	NA	NA	A A	NA	G G	0 0	NA	NA	A A	NA	A G	C C	A G	G A	C C	G G	NA	A A	G G	C C	C T	T T	NA	NA	0 0	G G	0 0	T T	A G	C T	C T	G A	T C	T C	NA	C T	T C
		1232	4F2-N168	T T	T T	A A	C C	A A	A A	0 0	C T	A A	C C	G G	A A	T T	G G	T A	T C	G A	A A	G A	A A	T C	A A	G G	T C	G G	T A	C A	G G	C C	C T	T T	T T	C C	T T	G G	C C	C T	A G	C T	C T	G A	T C	C C	G T	C C	T T
		1233	4F2-S69	T T	T T	A A	C C	C C	C C	A A	G T	A T	G C	G G	A T	A T	G G	T A	T C	G A	G A	G A	A G	C C	A G	G A	C C	G A	T A	A A	G A	C C	T T	T T	G T	C G	A T	A G	C T	C T	A G	T T	T T	G G	C C	T T	G G	C C	T C
		1234	4F2-N173	A T	T C	G A	C C	C A	C A	A G	C G	A T	C C	G A	A A	T T	A G	T A	T C	G A	A A	G A	A A	T C	A A	G G	T C	G G	T A	C A	G A	G C	C T	T C	G T	C G	T T	A G	C T	C T	A G	C T	T T	G G	C C	T T	G T	C T	C C
		1235	4F2-N193	A A	C C	G G	C C	C C	C C	A G	G G	T T	G C	G A	A T	A T	G G	T T	C C	A A	A A	A A	A G	C C	A G	G A	C C	G G	A A	A A	G A	C C	T T	T T	G T	C G	A T	A G	C T	C T	G G	C T	C T	G A	T C	T C	T T	C T	T C
		1236	4F2-N179	A T	T C	G A	G C	C A	C A	A G	G G	T T	G C	G A	A T	A T	G G	T A	T C	G A	G A	G A	A G	C C	A G	G A	C C	G A	T A	A A	G A	C C	T T	T T	T T	C C	T T	G G	C C	C T	G G	C C	C C	A A	T C	T C	G T	C T	C C
		1237	4F2-N180	T T	T T	A A	C C	C A	C A	A A	C T	A A	C C	G G	A A	T T	G G	T T	C C	A A	A A	A A	A G	C C	A G	G A	C C	G G	A A	A A	G G	C C	C T	T T	T T	C C	T T	G G	C C	C C	G G	C T	C T	G A	T C	T T	G G	C C	T C
		1238	4F2-S62	T T	T T	G A	G G	A A	A A	A A	C T	A A	C C	G G	A A	T T	A G	T A	T C	G A	A A	G A	A A	T C	A A	G G	T C	G G	T A	C A	G A	G C	C T	T C	G T	C G	T T	A G	C T	C T	G G	C T	C T	G A	C C	T C	G G	C C	T C
		1239	4F2-N103	A A	C C	G A	0 0	C A	C A	A A	C T	A A	C C	G G	A A	T T	G G	T T	C C	A A	A A	A A	A G	C C	A G	G A	C C	G G	A A	A A	G G	C C	C T	T T	G T	C G	A T	A G	C T	C C	G G	T T	T T	G G	C C	T C	G G	C C	T C
		1240	4F2-N107	A A	C C	G G	G G	C A	C A	A G	C G	A T	C C	G A	A A	T T	G G	T T	C C	A A	A A	A A	A G	C C	A G	G A	C C	G G	A A	A A	G G	C C	C T	T T	T T	C C	T T	G G	C C	T T	G G	C T	C T	G A	C C	T C	G T	C T	C C
		1241	4F2-N113	T T	T T	A A	C C	C C	C C	A G	G G	T T	G C	G A	A T	T T	G G	T A	T C	G A	A A	G A	A A	T C	A A	G G	T C	G G	A A	A A	G G	C C	C T	T T	T T	C C	T T	A G	C T	C T	A G	T T	C T	G A	T C	T C	T T	C T	T C
		1242	4F2-N117	A T	T C	G A	G C	C A	C A	A G	G T	A T	G C	G G	A T	T T	G G	T T	C C	A A	A A	A A	A G	C C	A G	G A	C C	G G	A A	A A	G G	C C	C T	T T	T T	C C	T T	A G	C T	C T	G G	C T	C T	G A	T C	C C	G G	C C	T C
		1243	4F2-S23	T T	T T	A A	G C	C A	C A	A A	C T	A A	C C	G G	A A	T T	G G	T T	C C	A A	A A	A A	A G	C C	A G	G A	C C	G G	A A	A A	G G	C C	C T	T T	T T	C C	T T	A G	C T	C T	G G	T T	C T	G A	T C	T C	T T	C T	T C
		1244	4F2-N127	A T	T C	G A	G C	C A	C A	A G	C T	A A	C C	G G	A A	A T	A G	A A	T T	G G	G A	G G	A A	T C	A A	G G	T C	G A	T T	C A	A A	G C	T T	T C	G G	G G	A T	0 0	T T	T T	A G	C T	C T	G A	T C	T C	T T	C T	T C
		1245	4F2-N128	A A	C C	G G	G C	C A	C A	A G	G G	T T	G C	G A	A T	T T	G G	A A	T C	G A	A A	G A	A A	T C	A A	G G	T C	G G	T A	A A	G G	C C	C T	T T	T T	C C	T T	G G	C C	T T	A G	C T	C T	G A	T C	T C	G T	C C	T T
		1246	4F2-N47	A T	T C	G A	G C	C A	C A	A G	C G	A T	C C	G A	A A	T T	A G	T T	C C	A A	A A	A A	A G	C C	A G	G A	C C	G G	A A	A A	G A	G C	C T	T C	G T	C G	T T	A G	C T	C C	G G	C T	C T	G A	T C	C C	G T	C C	T T
		1247	4F2-S33	T T	T T	A A	C C	C C	C C	A G	G G	T T	G C	G A	A T	T T	A G	A A	T T	G G	A A	G A	A A	T C	A A	G G	T C	G G	T A	C A	G A	G C	C T	T C	G T	C G	T T	G G	C C	T T	A G	C T	C T	G A	C C	T C	G G	C C	T C
		1248	4F2-N108	A T	T C	G A	G C	C A	C A	A G	C G	A T	C C	G A	A T	T T	G G	T T	C C	A A	A A	A A	A G	C C	A G	G A	C C	G G	A A	A A	G G	C C	C T	T T	T T	C C	T T	G G	C C	C T	G G	C T	C T	G A	T C	C C	G T	C C	T T
		1249	4F2-N251	A T	T C	G A	G C	C C	C C	A G	C G	A T	C C	G A	A A	T T	A G	T T	C C	A A	A A	A A	A G	C C	A G	G A	C C	G G	T A	C A	G A	G C	C T	T C	G T	C G	T T	A G	C T	C T	G G	C T	C T	G A	T C	T C	G T	C T	C C
		1250	4F2-N114	A T	T C	G A	G C	C A	C A	A G	G G	T T	G C	G A	A T	A T	G G	A A	T T	G G	G A	G G	A A	T C	A A	G G	T C	G A	T T	C A	G A	C C	T T	T T	G T	C G	A T	G G	C C	T T	A G	C C	C C	A A	T C	C C	G T	C C	T T
		1251	4F2-N121	A T	T C	G A	G C	C A	C A	A G	C T	A A	C C	G G	A A	T T	A G	T A	T C	G A	A A	G A	A A	T C	A A	G G	T C	G G	T A	C A	G A	G C	C T	T C	G T	G G	A T	0 0	T T	C C	G G	C T	C T	G A	C C	T T	G T	C T	C C
		1252	4F2-N126	A T	T C	G A	G C	A A	A A	A A	C T	A A	C C	G G	A A	A T	G G	T A	T C	G A	G A	G A	A G	C C	A G	G A	C C	G A	T A	A A	G A	C C	T T	T T	G T	C G	A T	G G	C C	T T	A G	C C	C C	A A	T C	C C	G T	C C	T T
		1253	4F2-N53	A T	T C	G A	G G	A A	A A	0 0	C T	A A	C C	G G	A A	A T	G G	A A	T T	G G	G A	G G	A A	T C	A A	G G	T C	G A	T T	C A	G A	C C	T T	T T	G T	C G	A T	A G	C T	C T	A G	C C	C C	G A	T C	T T	G T	C T	C C
		1254	4F2-N260	T T	T T	A A	C C	C C	C C	A G	C G	A T	C C	G A	A A	T T	G G	T A	T C	G A	G A	G A	A G	C C	A G	G A	C C	G A	T A	A A	G G	C C	C T	T T	T T	C C	T T	G G	C C	T T	A G	C T	C T	G A	T C	T C	G G	C C	T C
		1255	4F2-N297	A T	T C	G A	C C	C C	C C	A G	G G	T T	G C	G A	A T	T T	G G	T A	T C	G A	A A	G A	A A	T C	A A	G G	T C	G G	T A	C A	G G	C C	C T	T T	T T	C C	T T	G G	C C	T T	A G	C C	C C	A A	T C	C C	G T	C C	T T
		1256	4F2-N254	A T	T C	G A	G G	C A	C A	A A	G T	A T	G C	G G	A T	T T	G G	T T	C C	A A	A A	A A	A G	C C	A G	G A	C C	G G	A A	A A	G G	C C	C T	T T	T T	C C	T T	G G	C C	T T	A G	C T	C T	G A	T C	T C	T T	C T	T C
		1257	4F2-N249	A T	T C	G A	G C	C C	C C	A G	G G	T T	G C	G A	A T	T T	A G	A A	T T	G G	G A	G G	A A	T C	A A	G G	T C	G A	T T	C A	G A	G C	C T	T C	G T	C G	T T	A G	C T	C T	G G	C C	C C	A A	C C	T C	G G	C C	T C
		1258	4F2-N239	T T	T T	A A	G C	C A	C A	0 0	G T	A T	G C	G G	A T	T T	G G	T T	C C	A A	A A	A A	A G	C C	A G	G A	C C	G G	A A	A A	G G	C C	C T	T T	T T	C C	T T	G G	C C	C T	G G	T T	T T	G G	C C	T T	T T	C T	T C
		1259	4F2-N237	A T	T C	A A	C C	C C	C C	A G	C G	A T	C C	G A	A A	T T	A G	T A	T C	G A	A A	G A	A A	T C	A A	G G	T C	G G	T A	C A	G A	G C	C T	T C	G T	C G	T T	A G	C T	T T	A G	C T	C T	G A	T C	T T	G T	C T	C C
		1260	4F2-S59	A A	C C	G G	G G	A A	A A	A G	G G	T T	G C	G A	A T	A T	G G	T A	T C	G A	G A	G A	A G	C C	A G	G A	C C	G A	T A	A A	G A	C C	T T	T T	G T	C G	A T	0 0	T T	C C	G G	T T	T T	G G	T C	T C	G T	C C	T T
		1261	4F2-N105	T T	T T	A A	C C	C C	C C	A G	G T	A T	G C	G G	A T	T T	G G	T T	C C	A A	A A	A A	A G	C C	A G	G A	C C	G G	A A	A A	G G	C C	C T	T T	T T	C C	T T	G G	C C	T T	A G	C T	C T	G A	T C	T C	T T	C T	T C
		1262	4F2-N61	T T	T T	A A	C C	C C	C C	A A	C T	A A	C C	G G	A A	T T	G G	T A	T C	G A	A A	G A	A A	T C	A A	G G	T C	G G	T A	C A	G G	C C	C T	T T	T T	C C	T T	G G	C C	T T	A G	T T	C T	G A	T C	T C	G T	C C	T T
		1263	4F2-N37	A T	T C	G A	G C	C A	C A	A G	C G	A T	C C	G A	A A	T T	G G	A A	T T	G A	G A	G A	A G	C C	A G	G A	C C	G A	T A	A A	G G	C C	C T	T T	T T	C C	T T	G G	C C	T T	A G	C T	C T	G A	T C	T C	T T	C T	T C
		1264	4F2-N119	T T	T T	A A	G C	C A	C A	A G	C T	A A	C C	G G	A A	A T	A G	A A	T T	G G	G A	G G	A A	T C	A A	G G	T C	G A	T T	C A	A A	G C	T T	T C	G G	G G	A T	0 0	T T	C C	A G	C T	C T	G A	T C	C C	G G	C C	T C
		1265	4F2-N54	A A	C C	G G	G G	A A	A A	A A	C G	A T	C C	G A	A A	T T	G G	T T	C C	A A	A A	A A	A G	C C	A G	G A	C C	G G	A A	A A	G G	C C	C T	T T	T T	C C	T T	G G	C C	T T	A G	C T	C C	A A	T C	C C	G T	C C	T T
		1266	4F2-S63	T T	T T	G A	G C	C A	C A	A G	C G	A T	C C	G A	A A	A T	G G	T A	T C	G A	G A	G A	A G	C C	A G	G A	C C	G A	T A	A A	G A	C C	T T	T T	T T	C C	T T	G G	C C	C T	G G	T T	T T	G G	C C	T C	T T	C T	T C
		1267	4F2-N130	A T	T C	G A	G C	C A	C A	A G	C G	A T	C C	G A	A A	T T	G G	T A	T C	G A	A A	A A	A G	C C	A G	G A	C C	G G	A A	A A	G G	C C	C T	T C	G T	C G	T T	A G	C T	C T	G G	C T	C T	G A	C C	T C	G G	C C	T C
		1268	4F2-N101	A T	T C	G A	0 0	C A	C A	A G	C G	A T	C C	G A	A A	A T	G G	T A	T C	G A	G A	G A	A G	C C	A G	G A	C C	G A	T A	A A	G A	C C	T T	T T	G T	C G	A T	A G	C T	C T	A G	C C	C T	G A	C C	T C	G G	C C	T C
		1269	4F2-N106	T T	T T	A A	C C	C C	C C	A G	G T	A T	G C	G G	A T	A T	G G	T A	T C	G A	G A	G A	A G	C C	A G	G A	C C	G A	T A	A A	G A	C C	T T	T T	T T	C C	T T	A G	C T	C T	G G	C T	C T	G A	T C	T C	G T	C C	T T
		1270	4F2-N328	A T	T C	G A	G C	C A	C A	A G	C G	A T	C C	G A	A A	T T	A G	T A	T C	G A	A A	G A	A A	T C	A A	G G	T C	G G	T A	C A	G A	G C	C T	T C	G T	C G	T T	A A	T T	C C	G G	C T	C T	G A	T C	T T	G T	C T	C C
		1271	4F2-N112	T T	T T	A A	C C	C C	C C	A G	C T	A A	C C	G G	A A	T T	G G	T T	C C	A A	A A	A A	A G	C C	A G	G A	C C	G G	A A	A A	G G	C C	C T	T T	T T	C C	T T	0 0	T T	C C	G G	C T	C T	G A	T C	T C	T T	C T	T C
		1272	4F2-N116	T T	T T	A A	C C	C C	C C	A G	G G	T T	G C	G A	A T	T T	A G	T A	T C	G A	A A	G A	A A	T C	A A	G G	T C	G G	T A	C A	G A	G C	C T	T C	G T	C G	T T	A G	C T	C T	G G	C T	T T	G G	C C	T T	G T	C T	C C
		1273	4F2-S26	A T	NA	G A	G C	C A	C A	0 0	G T	NA	G C	G G	NA	NA	G G	0 0	C C	A A	NA	NA	A G	C C	NA	G A	C C	G G	NA	A A	NA	C C	NA	NA	T T	C C	T T	G G	C C	T T	NA	C C	C C	A A	NA	NA	G T	NA	T T
		1274	4F2-N123	A A	C C	G G	0 0	C A	C A	A G	C G	A T	C C	G A	A A	A T	G G	T T	C C	A A	A A	A A	A G	C C	A G	G A	C C	G G	A A	A A	G A	C C	T T	T T	G T	C G	A T	A G	C T	C C	G G	C C	C C	A A	T C	C C	G T	C C	T T
		1275	4F2-N125	A T	T C	G A	G C	C A	C A	0 0	C T	A A	C C	G G	A A	A T	A G	A A	T T	G G	G A	G G	A A	T C	A A	G G	T C	G A	T T	C A	A A	G C	T T	T C	G G	G G	A T	0 0	T T	C T	G G	C C	C T	G A	T C	T C	T T	C T	T C
		1276	4F2-S19	T T	T T	A A	C C	C A	C A	0 0	C T	A A	C C	G G	A A	T T	A G	0 0	C C	A A	A A	A A	A G	C C	A G	G A	C C	G G	A A	C A	G A	G C	C T	T C	G T	C G	T T	A G	C T	C T	G G	C T	C T	G A	T C	T C	T T	C T	T C
		1277	4F2-N64	A T	T C	G A	G G	A A	A A	0 0	C T	A A	C C	G G	A A	T T	G G	T A	T C	A A	A A	A A	A G	C C	A G	G A	C C	G G	A A	A A	G G	C C	C T	T T	T T	C C	T T	A G	C T	C C	G G	T T	T T	G G	C C	T T	T T	C T	T C
		1278	4F2-S34	A A	C C	G G	G G	A A	A A	A A	G T	A T	G C	G G	A T	T T	A G	T A	T C	G A	A A	G A	A A	T C	A A	G G	T C	G G	T A	C A	G A	G C	C T	T C	G T	C G	T T	A G	C T	C T	G G	C T	C T	G A	T C	C C	G G	C C	T C
		1279	4F2-N109	T T	T T	A A	C C	C C	C C	A G	C G	A T	C C	G A	A A	A T	A G	T T	C C	A A	A A	A A	A G	C C	A G	G A	C C	G G	A A	A A	A A	G C	T T	T C	G G	G G	A T	0 0	T T	C C	G G	C T	C T	G A	T C	T C	T T	C T	T C
		1280	4F2-N55	A T	T C	G A	G C	C A	C A	A A	G T	A T	G C	G G	A T	T T	A G	T A	T C	G A	A A	G A	A A	T C	A A	G G	T C	G G	T A	C A	G A	G C	C T	T C	G T	C G	T T	0 0	T T	C C	G G	C T	C T	G A	C C	T T	G G	C C	T C
		1281	4F2-S28	T T	T T	A A	C C	C C	C C	A G	G T	A T	G C	G G	A T	A T	A G	A A	T T	G G	G A	G G	A A	T C	A A	G G	T C	G A	T T	C A	A A	G C	T T	T C	G G	G G	A T	A A	T T	C C	G G	T T	T T	G G	T C	T C	G T	C C	T T
		1282	4F2-N120	A T	T C	G A	G C	C A	C A	A A	G G	T T	G C	G A	A A	T T	G G	T T	C C	A A	A A	A A	A G	C C	A G	G A	C C	G G	A A	A A	G G	C C	C T	T T	T T	C C	T T	G G	C C	T T	A G	T T	T T	G G	T C	C C	G T	C C	T T
		1283	4F2-N124	A T	T C	G A	G C	C A	C A	A G	C G	A T	C C	G A	A A	T T	A G	T A	T C	G A	G A	G A	A G	C C	A G	G A	C C	G A	T A	A A	G A	G C	C T	T C	G T	C G	T T	A G	C T	C T	A G	C C	C C	A A	T C	T C	G G	C C	T C
		1284	4F2-S22	A T	T C	G A	G C	C A	C A	A G	G G	T T	G C	G A	A A	A T	A G	T A	T C	G A	A A	G A	A A	T C	A A	G G	T C	G G	T A	C A	A A	G C	T T	T C	G G	G G	A T	0 0	T T	C C	G G	C C	C C	A A	T C	C C	G T	C C	T T
		1285	4F2-N131	T T	T T	A A	C C	C C	C C	A G	C G	A T	C C	G A	A A	A T	A G	T A	T C	G A	G A	G A	A G	C C	A G	G A	C C	G A	T A	A A	A A	G C	T T	T C	G G	G G	A T	0 0	T T	C C	G G	C T	C T	G A	T C	T C	G T	C C	T T
		1286	4F2-N164	T T	T T	A A	C C	C A	C A	A G	C G	A T	C C	G A	A A	A T	A G	A A	T T	G G	G A	G G	A A	T C	A A	G G	T C	G A	T T	C A	A A	G C	T T	T C	G G	G G	A T	0 0	T T	C C	G G	C T	C T	G A	T C	T C	T T	C T	T C
		1287	4F2-N157	A T	T C	G A	G C	C A	C A	A G	G G	T T	G C	G A	A T	A T	G G	T A	T C	G A	A A	G A	A A	T C	A A	G G	T C	G G	T A	C A	G G	C C	T T	T T	G T	C G	A T	A G	C T	C C	G G	C T	C T	G A	T C	T C	T T	C T	T C
		1288	4F2-N156	T T	T T	A A	G C	C A	C A	A A	G T	A T	G C	G G	A T	T T	G G	T T	C C	A A	A A	A A	A G	C C	A G	G A	C C	G G	A A	A A	G G	C C	C T	T C	G T	C G	T T	0 0	T T	C C	G G	C C	C T	G A	C C	T C	G G	C C	T C
		1289	4F2-S11	T T	T T	A A	C C	C C	C C	A G	C T	A A	C C	G G	A A	T T	A G	T A	T C	G A	A A	G A	A A	T C	A A	G G	T C	G G	T A	C A	G A	G C	C T	T C	G T	G G	A T	0 0	T T	C C	G G	C T	C T	G A	T C	C C	G T	C C	T T
		1290	4F2-N149	0 0	C C	G G	0 0	NA	NA	0 0	NA	NA	C C	NA	A A	A T	G G	T A	T C	G A	G A	G A	A G	C C	A G	G A	C C	0 0	T A	NA	G A	NA	NA	T T	G T	C G	A T	0 0	0 0	C T	A G	NA	C T	G A	T C	T C	NA	C T	T C
		1291	4F2-N145	A T	T C	G A	G C	C A	C A	A G	C G	A T	C C	G A	A A	A T	A G	T A	T C	G G	G A	G G	A A	T C	A A	G G	T C	G A	T T	C A	A A	G C	T T	T C	G G	G G	A T	A A	T T	C C	G G	C C	C C	A A	T C	C C	G T	C C	T T
		1292	4F2-S6	A T	T C	G A	G C	C A	C A	0 0	G G	T T	G C	G A	A T	A T	A G	A A	T T	G G	G A	G G	A A	T C	A A	G G	T C	G A	T T	C A	A A	G C	T T	T C	G G	G G	A T	A A	T T	C C	G G	C T	C T	G A	C C	T C	G G	C C	T C
		1293	4F2-N259	A T	T C	G A	G C	C A	C A	0 0	C T	A A	C C	G G	A A	A T	A G	A A	T T	G G	G A	G G	A A	T C	A A	G G	T C	G A	T T	C A	A A	G C	T T	T C	G G	G G	A T	0 0	T T	C T	G G	T T	C T	G A	T C	C C	G T	C C	T T
		1294	4F2-S1	T T	T T	A A	C C	C C	C C	A G	G G	T T	G C	G A	A T	A T	G G	T A	T C	G A	G A	G A	A G	C C	A G	G A	C C	G A	T A	A A	G A	C C	T T	T T	G T	C G	A T	A G	C T	C T	G G	C T	C T	G A	C C	T T	G T	C T	C C
		1295	4F2-N329	T T	T T	A A	G C	C A	C A	A A	C T	A A	C C	G G	A A	T T	G G	T A	T C	G A	A A	G A	A A	T C	A A	G G	T C	G G	T A	C A	G G	C C	C T	T T	T T	C C	T T	G G	C C	C T	A G	T T	T T	G G	T C	T C	T T	C T	T C
		1296	4F2-N158	A T	T C	G A	G C	C A	C A	A G	C G	A T	C C	G A	A T	A T	A G	A A	T T	G G	G A	G G	A A	T C	A A	G G	T C	G A	T T	C A	A A	G C	T T	T C	G G	G G	A T	0 0	T T	C C	G G	C C	C C	A A	T C	C C	G T	C C	T T
		1297	4F2-N320	T T	T T	A A	C C	C A	C A	A G	C T	A A	C C	G G	A A	A T	A G	T A	T C	G A	G A	G A	A G	C C	A G	G A	C C	G A	T A	A A	A A	G C	T T	T C	G G	G G	A T	A G	C T	C T	G G	C C	C C	A A	T C	C C	G T	C C	T T
		1298	4F2-N148	A A	C C	G G	G G	C A	C A	0 0	G T	A T	G C	G G	A T	T T	A G	T T	C C	A A	A A	A A	A G	C C	A G	G A	C C	G G	A A	A A	G A	G C	C T	T C	G T	C G	T T	A G	C T	C T	A G	C T	C T	G A	T C	T C	T T	C T	T C
		1299	4F2-N277	A T	T C	G A	G C	C A	C A	A A	G G	T T	G C	G A	A T	A T	G G	T A	T C	G A	G A	G A	A G	C C	A G	G A	C C	G A	T A	A A	G A	C C	T T	T T	G T	C G	A T	A G	C T	C T	A G	C T	C T	A A	T C	C C	T T	C T	T C
		1300	4F2-N139	A T	T C	G A	G C	C A	C A	0 0	C T	A A	C C	G G	A A	A T	G G	T A	T C	G A	G A	G A	A G	C C	A G	G A	C C	G A	T A	A A	G A	C C	T T	T T	G T	C G	A T	A G	C T	C T	A G	C T	C T	G A	T C	T T	G T	C T	C C
		1301	4F2-N115	A T	T C	G A	G C	C A	C A	A A	G G	T T	G C	G A	A T	T T	G G	T A	T C	G A	A A	A A	A G	C C	A G	G A	C C	G G	A A	A A	G G	C C	C T	T T	T T	C C	T T	A G	C T	C T	G G	C C	C C	A A	T C	C C	G T	C C	T T
		1302	4F2-N268	T T	T T	A A	C C	C C	C C	A G	G T	A T	G C	G G	A T	T T	G G	T T	C C	A A	A A	A A	A G	C C	A G	G A	C C	G G	A A	A A	G G	C C	C T	T C	G T	C G	T T	A G	C T	C T	G G	C C	C C	A A	T C	C C	G T	C C	T T
		1303	4F2-N163	A A	C C	G A	G C	C A	C A	A G	G G	T T	G C	G A	A T	A T	G G	T A	T C	G A	G A	G A	A G	C C	A G	G A	C C	G A	T A	A A	G A	C C	T T	T T	G T	C G	A T	0 0	T T	C C	G G	C T	C T	G A	T C	T C	T T	C T	T C
		1304	4F2-S16	A T	T C	A A	C C	C A	C A	A A	G T	A T	G C	G G	A T	A T	A G	T A	T C	G A	A A	G A	A A	T C	A A	G G	T C	G G	T A	C A	A A	G C	T T	T C	G G	G G	A T	A G	C T	C T	A G	T T	C T	G A	C C	T C	G G	C C	T C
		1305	4F2-N155	A T	T C	G A	G C	C A	C A	A G	C G	A T	C C	G A	A A	A T	A G	T A	T C	G A	G A	G A	A G	C C	A G	G A	C C	G A	T A	A A	A A	G C	T T	T C	G G	G G	A T	A A	T T	C C	G G	C T	C T	G A	C C	T C	G G	C C	T C
		1306	4F2-S12	T T	T T	A A	C C	C C	C C	A G	C G	A T	C C	G A	A A	T T	A G	T A	T C	G A	A A	G A	A A	T C	A A	G G	T C	G G	T A	C A	G A	G C	C T	T T	G T	C G	A T	A G	C T	C T	A G	C T	C T	G A	C C	T C	G G	C C	T C
		1307	4F2-N146	A T	T C	G A	G C	C A	C A	A G	C G	A T	C C	G A	A A	T T	G G	T T	C C	A A	A A	A A	A G	C C	A G	G A	C C	G G	A A	A A	G G	C C	C T	T T	T T	C C	T T	G G	C C	C T	G G	C C	C C	G A	T C	T C	T T	C T	T C
		1308	4F2-N140	T T	T T	A A	C C	C A	C A	0 0	G T	A T	G C	G G	A T	A T	A G	A A	T T	G G	G A	G G	A A	T C	A A	G G	T C	G A	T T	C A	A A	G C	T T	T C	G G	G G	A T	0 0	T T	C T	A G	C C	C C	A A	T C	C C	G T	C C	T T
		1309	4F2-N372	A A	C C	G G	C C	C C	C C	A G	C G	A T	C C	G A	A A	T T	G G	T T	C C	A A	A A	A A	A G	C C	A G	G A	C C	G G	A A	A A	G G	C C	C T	T T	T T	C C	T T	G G	C C	C T	G G	C T	C T	G A	C C	T C	G T	C C	T T
		1310	4F2-N132	A T	T C	A A	C C	C C	C C	A G	C G	A T	C C	G A	A A	A T	G G	T A	T C	G A	G A	G A	A G	C C	A G	G A	C C	G A	T A	A A	G A	C C	T T	T T	G T	C G	A T	0 0	T T	C C	G G	C C	C C	A A	T C	C C	G G	C C	T C
		1311	4F2-N162	A T	T C	G A	G C	C A	C A	A G	C G	A T	C C	G A	A A	A T	A G	A A	T T	G G	G A	G G	A A	T C	A A	G G	T C	G A	T T	C A	A A	G C	T T	T C	G G	G G	A T	0 0	T T	C T	G G	C T	C T	G A	T C	T C	T T	C T	T C
		1312	4F2-N159	T T	T T	A A	G C	C A	C A	A A	C T	A A	C C	G G	A A	T T	G G	T T	C C	A A	A A	A A	A G	C C	A G	G A	C C	G G	A A	A A	G G	C C	C T	T T	T T	C C	T T	G G	C C	T T	A G	C C	C C	A A	T C	C C	G T	C C	T T
		1313	4F2-N154	T T	T T	A A	C C	C C	C C	A G	G G	T T	G C	G A	A T	T T	G G	T T	C C	A A	A A	A A	A G	C C	A G	G A	C C	G G	A A	A A	G G	C C	C T	T T	T T	C C	T T	G G	C C	C T	G G	C T	T T	G G	C C	T C	G G	C C	T C
		1314	4F2-N151	A T	T C	G A	G C	C A	C A	A A	C T	A A	C C	G G	A A	T T	G G	T A	T C	G A	A A	G A	A A	T C	A A	G G	T C	G G	T A	C A	G G	C C	C T	T T	T T	C C	T T	G G	C C	T T	A G	C T	C T	A A	T C	C C	G T	C C	T T
		1315	4F2-S10	A A	C C	G G	G G	A A	A A	A A	G T	A T	G C	G G	A T	T T	G G	T T	C C	A A	A A	A A	A G	C C	A G	G A	C C	G G	A A	A A	G G	C C	C T	T T	T T	C C	T T	0 0	T T	C C	G G	C T	C T	G A	C C	T C	G T	C T	C C
		1316	4F2-N269	T T	T T	A A	C C	C C	C C	A G	G G	T T	G C	G A	A T	A T	A G	T A	T C	G A	A A	G A	A A	T C	A A	G G	T C	G G	T A	C A	A A	G C	T T	T C	G G	G G	A T	A G	C T	C C	G G	C T	C T	G A	T C	T C	T T	C T	T C
		1317	4F2-N110	A T	T C	G A	C C	C C	C C	A A	G T	A T	G C	G G	A T	T T	A G	T T	C C	A A	A A	A A	A G	C C	A G	G A	C C	G G	A A	A A	G G	C C	C T	T C	G T	C G	T T	A G	C T	C T	G G	C T	C T	G A	T C	T C	T T	C T	T C
		1318	4F2-N137	A T	T C	G A	G C	C A	C A	A G	C G	A T	C C	G A	A A	T T	G G	T T	C C	A A	A A	A A	A G	C C	A G	G A	C C	G G	A A	A A	G G	C C	C T	T T	G T	C G	A T	A G	C T	C T	A G	C T	C T	G A	T C	T C	T T	C T	T C
		1319	4F2-N189	T T	T T	A A	G C	C A	C A	0 0	C T	A A	C C	G G	A A	A T	A G	T T	C C	A A	A A	A A	A G	C C	A G	G A	C C	G G	A A	A A	A A	G C	T T	T C	G G	G G	A T	A A	T T	C C	G G	T T	T T	G G	C C	T C	T T	C T	T C
		1320	4F2-N267	T T	T T	A A	C C	C C	C C	A G	C G	A T	C C	G A	A A	A T	G G	T T	C C	A A	A A	A A	A G	C C	A G	G A	C C	G G	A A	A A	G A	C C	T T	T T	G T	C G	A T	A G	C T	C C	G G	C T	C T	G A	T C	T C	T T	C T	T C
		1321	4F2-N160	A T	T C	G A	G C	C A	C A	A G	C G	A T	C C	G A	A A	A T	G G	T A	T C	G A	G A	G A	A G	C C	A G	G A	C C	G A	T A	A A	G A	C C	T T	T T	G T	C G	A T	0 0	T T	C C	G G	C T	C T	G A	T C	C C	G T	C C	T T
		1322	4F2-S13	T T	T T	A A	C C	C C	C C	A G	G G	T T	G C	G A	A T	T T	G G	T T	C C	A A	A A	A A	A G	C C	A G	G A	C C	G G	A A	A A	G G	C C	C T	T T	T T	C C	T T	A G	C T	C C	G G	T T	T T	G G	T C	T C	G T	C C	T T
		1323	4F2-N266	T T	T T	G A	G C	C A	C A	A A	G G	T T	G C	G A	A T	T T	G G	T A	T C	G A	A A	G A	A A	T C	A A	G G	T C	G G	T A	C A	G G	C C	C T	T T	T T	C C	T T	G G	C C	T T	A G	C T	C C	A A	T C	C C	G T	C C	T T
		1324	4F2-N147	A T	T C	G A	G G	A A	A A	A A	C T	A A	C C	G G	A A	A T	G G	T A	T C	G A	G A	G A	A G	C C	A G	G A	C C	G A	T A	A A	G A	C C	T T	T T	G T	C G	A T	A G	C T	C T	A G	C T	C T	G A	T C	T C	T T	C T	T C
		1325	4F2-N141	T T	T T	A A	C C	C C	C C	A G	G G	T T	G C	G A	A T	A T	G G	T T	C C	A A	A A	A A	A G	C C	A G	G A	C C	G G	A A	A A	G A	C C	T T	T T	G T	C G	A T	A G	C T	C T	A G	C T	C T	G A	C C	T T	G T	C T	C C
		1326	4F2-N138	T T	T T	A A	C C	C C	C C	0 0	NA	NA	G C	G A	A T	T T	A G	T A	T C	G A	A A	G A	NA	T C	NA	NA	0 0	G G	T A	C A	G A	G C	C T	T C	G T	C G	T T	0 0	0 0	C T	NA	NA	NA	NA	T C	C C	G T	C C	T T
		1327	4F2-N373	A T	T C	G A	G C	C A	C A	A G	C G	A T	C C	G A	A T	T T	G G	T T	C C	A A	A A	A A	A G	C C	A G	G A	C C	G G	A A	A A	G G	C C	C T	T T	T T	C C	T T	A G	C T	C C	G G	C C	C C	A A	T C	C C	G T	C C	T T
		1328	4F2-S35	0 0	C C	G G	G C	C C	C C	A G	G G	T T	G C	G A	A T	T T	G G	T T	C C	A A	A A	A A	A G	C C	A G	G A	C C	G G	A A	A A	G G	C C	C T	T T	T T	C C	T T	G G	C C	T T	A G	C T	C T	G A	T C	T C	G T	C C	T T
		1329	4F2-N309	A T	T C	G A	G C	C A	C A	A G	G G	T T	G C	G A	NA	A T	G G	T A	T C	G A	G A	G A	A G	C C	A G	G A	C C	G A	T A	A A	G A	C C	NA	T T	G T	C G	0 0	0 0	0 0	C T	A G	NA	NA	NA	NA	T C	G T	C T	T C
		1330	4F2-N255	T T	T T	A A	C C	C A	C A	0 0	G T	A T	G C	G G	A T	A T	G G	T A	T C	G A	G A	G A	A G	C C	A G	G A	C C	G A	T A	A A	G A	C C	T T	T T	G T	C G	A T	A G	C T	C T	A G	C T	C T	G A	T C	T C	G T	C C	T T
		1331	4F2-N247	T T	T T	A A	C C	C C	C C	A G	G G	T T	G C	G A	A T	T T	A G	T T	C C	A A	A A	A A	A G	C C	A G	G A	C C	G G	A A	A A	G A	G C	C T	T C	G T	C G	T T	0 0	T T	C C	G G	C T	C T	G A	T C	T C	T T	C T	T C
		1332	4F2-N243	T T	T T	A A	0 0	C C	C C	A A	G T	A T	G C	G G	A T	A T	A G	A A	T T	G G	G A	G G	A A	T C	A A	G G	T C	G A	T T	C A	A A	G C	T T	T C	G G	G G	A T	A G	C T	C T	A G	C T	C T	G A	C C	T T	G T	C T	C C
		1333	4F2-N238	T T	T T	A A	C C	C C	C C	0 0	C T	A A	C C	G G	A A	A T	G G	T A	T C	G A	G A	G A	A G	C C	A G	G A	C C	0 0	T A	A A	G A	C C	T T	T T	G T	C G	A T	A G	C T	C C	G G	T T	C T	G A	T C	T C	G T	C C	T T
		1334	4F2-S41	T T	T T	A A	G C	C A	C A	A G	C G	A T	C C	G A	A A	T T	G G	T A	T C	G A	A A	G A	A A	T C	A A	NA	T C	G G	T A	C A	G G	C C	C T	T T	T T	C C	T T	G G	C C	T T	A G	C T	C C	NA	C C	T C	G G	C C	T C
		1335	4F2-N231	0 0	NA	0 0	0 0	NA	C A	0 0	NA	A T	G C	G A	A T	T T	G G	0 0	C C	A A	A A	A A	A G	C C	A G	G A	C C	G G	A A	A A	G G	C C	C T	T T	T T	C C	0 0	0 0	0 0	C T	NA	NA	NA	NA	T C	NA	G T	NA	NA
		1336	4F2-N265	A T	T C	G A	G C	A A	A A	A A	G T	A T	G C	G G	A T	T T	G G	T A	T C	G A	G A	G A	A G	C C	A G	G A	C C	0 0	T A	A A	G G	C C	C T	T T	T T	C C	T T	G G	C C	T T	A G	T T	T T	G G	C C	T T	G G	C C	T C
		1337	4F2-S93	A T	T C	G A	G C	C A	C A	A A	G T	A T	G C	G G	A T	A T	A G	A A	T T	G G	G A	G G	A A	T C	A A	G G	T C	G A	T T	C A	A A	G C	T T	T C	G G	G G	A T	0 0	T T	C C	G G	C T	C T	G A	C C	T C	G T	C T	C C
		1338	4F2-S18	A T	T C	G A	G C	C A	C A	A A	G T	A T	G C	G G	A A	A T	A G	A A	T T	G G	G A	G G	A A	T C	A A	G G	T C	0 0	T T	C A	A A	G C	T T	T C	G G	G G	A T	0 0	T T	C C	G G	C T	C T	G A	C C	T T	T T	C T	T C
		1339	4F2-N371	T T	T T	A A	C C	C C	C C	A G	G G	T T	G C	G A	A T	T T	A G	T A	T C	G A	A A	G A	A A	T C	A A	G G	T C	G G	T A	C A	G A	G C	C T	T C	G T	C G	T T	A G	C T	C T	A G	C T	C T	G A	T C	T C	G G	C C	T C
		1340	4F2-N370	A T	T C	G A	G C	C A	C A	A G	C G	A T	C C	G A	A A	T T	A G	T A	T C	G A	A A	G A	A A	T C	A A	G G	T C	G G	T A	C A	G A	G C	C T	T C	G T	C G	T T	A G	C T	C T	G G	C T	C T	G A	T C	C C	G T	C C	T T
		1341	4F2-S49	A T	T C	G A	0 0	C A	C A	A G	C G	A T	C C	G A	A A	T T	G G	0 0	T C	G A	A A	G A	A A	T C	A A	G G	0 0	G G	T A	C A	G G	C C	C T	T T	T T	C C	T T	G G	C C	C T	A G	T T	T T	G G	C C	T T	G T	C T	C C
		1342	4F2-N316	T T	T T	A A	C C	C C	C C	A G	G G	T T	G C	G A	A T	A T	G G	T A	T C	G A	G A	G A	A G	C C	A G	G A	0 0	G A	T A	A A	G A	C C	T T	T T	G T	C G	A T	0 0	C T	C C	G G	C T	C T	G A	T C	T C	T T	C T	T C
		1343	4F2-N352	A T	T C	G A	G C	C A	C A	A G	G G	T T	G C	G A	A T	A T	A G	A A	T T	G G	G A	G G	A A	T C	A A	G G	T C	0 0	T T	C A	A A	G C	T T	T C	G G	G G	A T	A A	T T	T T	A G	C T	C T	G A	C C	T C	G G	C C	T C
		1344	4F2-N144	A T	T C	A A	C C	C C	C C	A G	G G	T T	G C	G A	A T	A T	A G	T A	T C	G A	G A	G A	A G	C C	A G	G A	C C	G A	T A	A A	A A	G C	T T	T C	G G	G G	A T	0 0	T T	C C	G G	C C	C C	A A	C C	T C	G G	C C	T C
		1345	4F2-S95		T C			C C	NA		G G	NA	G C	G A	A T	T T	G G		C C	A A	A A	A A	A G	C C	A G	G A			A A	A A	G G	C C	C T	T T	T T	C C				C T	A G	C C	C C	A A	T C	C C	G T	C C	T T
		1346	4F2-S122	A T	T C	G A	G C	C A	C A	A G	C G	A T	C C	G A	A T	A T	G G	T A	T C	G A	G A	G A	A G	C C	A G	G A	C C	G A	T A	A A	G A	C C	T T	T T	G T	C G	A T	A G	C T	C C	G G	T T	T T	G G	C C	T T	T T	C T	T C
		1347	4F2-S52	A A	C C	G G	G G	A A	A A	A A	C T	A A	C C	G G	A A	T T	A G	T A	T C	G A	A A	G A	A A	T C	A A	G G	T C	G G	T A	C A	G A	G C	C T	T C	G T	C G	T T	A G	C T	C T	G G	C C	C C	A A	T C	C C	G T	C C	T T
		1348	4F2-N170	A A	C C	G G	G G	C A	C A	A G	C G	A T	C C	G A	A A	T T	G G	T T	C C	A A	A A	A A	A G	C C	A G	G A	C C	G G	A A	A A	G G	C C	C T	T T	T T	C C	T T	A G	C T	C T	A G	C C	C C	A A	T C	T C	T T	C T	T C
		1349	4F2-S79	A T	T C	A A	C C	C C	C C	A G	G G	T T	G C	G A	A T	A T	A G	T T	C C	G A	G A	G A	A G	C C	A G	G A	C C	G A	T A	A A	A A	G C	T T	T C	G G	G G	A T	0 0	T T	C C	G G	C T	C T	G A	C C	T T	G T	C T	C C
		1350	4F2-N57	A T	T C	G A	G C	C A	C A	A G	C G	A T	C C	G A	A A	A T	G G	T A	T C	G A	G A	G A	A G	C C	A G	G A	C C	0 0	T A	A A	G A	C C	T T	T T	G T	C G	A T	A G	C T	C C	G G	C C	C C	A A	T C	C C	G T	C C	T T
		1351	4F2-S73	A A	C C	G G	G G	A A	A A	A A	C G	A T	C C	G A	A A	A T	G G	T A	T C	G A	G A	G A	A G	C C	A G	G A	C C	0 0	T A	A A	G A	C C	T T	T T	G T	C G	A T	0 0	T T	C C	G G	C T	C T	G A	T C	T C	T T	C T	C C
		1352	4F2-S113	T T	T T	A A	C C	C C	C C	A A	C T	A A	C C	G G	A A	T T	G G	T T	C C	A A	A A	A A	A G	C C	A G	G A	C C	G G	A A	A A	G G	C C	C T	T T	G T	C G	A T	A G	C T	C T	A G	T T	T T	G G	C C	T T	T T	C T	T C
		1353	4F2-N360	A A	C C	G G	G G	A A	A A	A A	G T	A T	G C	G G	A T	A T	A G	A A	T T	G G	G A	G G	A A	T C	A A	G G	T C	0 0	T T	C A	A A	G C	T T	T C	G G	G G	A T	A A	T T	C T	G G	C T	C T	G A	C C	T C	T T	C T	T C
		1354	4F2-N33	A A	C C	G G	G G	A A	A A	A A	G T	A T	G C	G G	A T	T T	G G	T T	C C	A A	A A	A A	A G	C C	A G	G A	C C	G G	A A	A A	G G	C C	C T	T T	T T	C C	T T	G G	C C	T T	A G	C C	C C	A A	T C	C C	G G	C C	T C
		1355	4F2-S3	A T	T C	G A	G C	C A	C A	A A	G T	A T	G C	G G	A T	A T	G G	T A	T C	G A	A A	G A	A A	T C	A A	G G	T C	G G	T A	C A	G G	C C	T T	T T	G T	C G	A T	A G	C T	C T	A G	C T	C T	G A	C C	C C	G T	C C	T T
		1356	4F2-S25	A T	T C	G A	C C	C C	C C	A G	G G	T T	G C	G A	A T	T T	G G	T T	C C	A A	A A	A A	A G	C C	A G	G A	C C	G G	A A	A A	G G	C C	C T	T T	T T	C C	T T	A G	C T	C T	A G	C T	C T	G A	C C	T C	G T	C T	C C
		1357	4F2-N34	T T	T T	A A	C C	C C	C C	A G	G G	T T	G C	G A	A T	T T	G G	T T	C C	A A	A A	A A	A G	C C	A G	G A	C C	G G	A A	A A	G G	C C	C T	T T	T T	C C	T T	G G	C C	T T	A G	C C	C C	A A	C C	T C	G G	C C	T C
		1358	4F2-N1	T T	T T	A A	C C	C C	C C	A G	G G	T T	G C	G A	A T	T T	G G	T A	T C	G A	G A	G A	A G	C C	A G	G A	C C	G A	T A	A A	G G	C C	C T	T T	T T	C C	T T	G G	C C	T T	G G	T T	T T	G G	T C	T C	G T	C T	C C
		1359	4F2-N333	A T	T C	G A	C C	C A	C A	0 0	C T	A A	C C	G G	A A	T T	G G	T T	C C	A A	A A	A A	A G	C C	A G	G A	C C	G G	A A	A A	G G	C C	C T	T T	T T	C C	T T	G G	C C	C T	G G	C T	C T	G A	T C	T T	G T	C T	C C
		1360	4F2-N9	0 0	C C	G G	0 0	A A	A A	0 0	C T	A A	C C	G G	A A	A T	A G	T A	T C	G A	A A	G A	A A	T C	A A	G G	T C	0 0	T A	C A	A A	G C	T T	T C	G G	G G	A T	0 0	0 0	C C	G G	C T	C T	G A	T C	C C	G G	C C	T C
		1361	4F2-S48	A T	T C	A A	C C	C C	C C	A G	C G	A T	C C	G A	A A	T T	A G	A A	T T	G A	A A	G A	A A	T C	A A	G G	T C	G G	T A	C A	G A	G C	C T	T C	G T	C G	T T	A A	T T	C C	G G	T T	T T	G G	T C	C C	T T	C T	T C
		1362	4F2-N20	0 0	T T	0 0	G C	C A	C A	0 0	G T	A T	G C	G G	A T	A T	A G	T A	T T	G G	G A	G G	A A	T C	A A	G G	0 0	0 0	T T	C A	A A	G C	T T	T C	G G	G G	0 0	0 0	0 0	C T	G G	T T	T T	G G	C C	T C	G G	C C	T C
		1363	4F2-N21	A A	C C	G G	G G	A A	A A	A A	C T	A A	C C	G G	A A	A T	G G	T A	T C	G A	G A	G A	A G	C C	A G	G A	C C	G A	T A	A A	G A	C C	T T	T T	G T	C G	A T	A G	C T	C C	G G	C T	C T	G A	C C	C C	G T	C C	T T
		1364	4F2-S42	T T	T T	A A	C C	C C	C C	A G	G T	A T	G C	G G	A T	A T	A G	A A	T T	G G	G A	G G	A A	T C	A A	G G	T C	G A	T T	C A	A A	G C	T T	T C	G G	G G	A T	0 0	T T	C C	G G	C T	C T	G A	C C	C C	G T	C C	T T
		1365	4F2-N30	0 0	T C	G A	G C	C A	C A	0 0	G T	A T	G C	NA	A T	T T	G G	0 0	T C	G A	G A	G A	A G	C C	A G	G A	C C	G G	A A	A A	G G	C C	C T	T T	T T	C C	T T	0 0	0 0	NA	A G	C T	C T	G A	NA	T C	G T	C C	T T
		1366	4F2-N325	T T	T T	A A	0 0	C C	C C	A G	G G	T T	G C	G A	A T	T T	A G	T A	T C	G A	A A	G A	A A	T C	A A	G G	T C	G G	T A	C A	G A	G C	C T	T C	G T	C G	0 0	A G	C T	C T	G G	C T	C T	G A	T C	C C	G T	C C	T T
		1367	4F2-N261	A T	T C	G A	G C	C A	C A	0 0	C T	A A	C C	G G	A A	T T	A G	0 0	C C	A A	A A	G A	A A	T C	A A	G G	0 0	0 0	T A	C A	G A	G C	C T	T C	G T	C G	T T	0 0	0 0	C T	G G	C T	C T	G A	T C	C C	G T	C C	T T
		1368	4F2-S106	A T	T C	G A	G C	C C	C C	A G	G G	T T	G C	G A	A T	T T	A G	A A	T T	G G	G A	G G	A A	T C	A A	G G	T C	G A	T T	C A	G A	G C	C T	T C	G T	C G	T T	A G	C T	C C	G G	C C	C C	A A	T C	T C	G G	C C	T C
		1369	4F2-N246	A A	C C	G G	G C	C A	C A	A G	C G	A T	C C	G A	A A	A T	A G	A A	T T	G G	G A	G G	A A	T C	A A	G G	T C	G A	T T	C A	A A	G C	T T	T C	G G	G G	A T	A G	C T	C T	A G	C T	C T	G A	C C	T C	G G	C C	T C
		1370	4F2-N241	A A	C C	G G	G C	C A	C A	A A	G G	T T	G C	G A	A T	A T	G G	T A	T C	G A	G A	G A	A G	C C	A G	G A	C C	G A	T A	A A	G A	C C	T T	T T	G T	C G	A T	0 0	T T	C C	G G	C T	T T	G G	C C	T T	G T	C T	C C
		1371	4F2-N281	A T	T C	G A	0 0	A A	A A	A G	C G	A T	C C	G A	A A	T T	A G	T A	T C	G A	A A	G A	A A	T C	A A	G G	T C	G G	T A	C A	G A	G C	C T	T C	G T	C G	T T	A G	C T	C T	G G	C T	C T	G A	T C	T C	G T	C T	C C
		1372	4F2-N234	A T	T C	G A	G C	C A	C A	0 0	G T	A T	G C	G G	A T	A T	G G	T A	T C	G A	G A	G A	A G	C C	A G	G A	C C	0 0	T A	A A	G A	C C	T T	T T	G T	C G	A T	G G	C C	C T	G G	T T	T T	G G	T C	T C	T T	C T	T C
		1373	4F2-N303	T T	T T	A A	C C	C A	C A	0 0	C T	A A	C C	G G	A A	T T	G G	0 0	C C	A A	A A	A A	A G	C C	A G	G A	C C	G G	A A	A A	G G	C C	C T	T T	T T	C C	T T	G G	C C	T T	A G	C C	C C	A A	T C	C C	G T	C T	C C
		1374	4F2-N3	A T	T C	G A	G C	C A	C A	A G	G G	T T	G C	G A	A T	T T	G G	T T	C C	A A	A A	A A	A G	C C	A G	G A	C C	G G	A A	A A	G G	C C	C T	T T	T T	C C	T T	G G	C C	T T	A G	C T	C T	G A	T C	T C	T T	C T	T C
		1375	4F2-N6	A T	T C	G A	G C	C A	C A	0 0	C T	A A	C C	G G	A A	A T	A G	T A	T C	G G	G A	G G	A A	T C	A A	G G	T C	G A	T T	C A	A A	G C	T T	T C	G G	G G	A T	A A	T T	C T	G G	C T	C T	G A	T C	T C	T T	C T	T C
		1376	4F2-N323	A T	T C	G A	G C	C A	C A	0 0	C T	A A	C C	G G	A A	T T	G G	T A	T C	G A	A A	G A	A A	T C	A A	G G	T C	G G	T A	C A	G G	C C	C T	T T	T T	C C	T T	G G	C C	C T	A G	C T	C T	G A	C C	T C	G G	C C	T C
		1377	4F2-N278	A T	T C	G A	G C	C A	C A	0 0	G G	T T	G C	G A	A A	T T	G G	T A	T C	G A	A A	G A	A A	T C	A A	G G	T C	G G	T A	C A	G G	C C	C T	T T	T T	C C	T T	G G	C C	T T	A G	C T	C T	G A	T C	T C	T T	C T	T C
		1378	4F2-N19	A A	C C	G G	0 0	A A	A A	A A	G T	A T	G C	G G	A T	A T	G G	T T	C C	A A	A A	A A	A G	C C	A G	G A	C C	G G	A A	A A	G A	C C	T T	T T	G T	C G	A T	A G	C T	C C	G G	C T	C T	G A	T C	T C	T T	C T	T C
		1379	4F2-N22	T T	T T	A A	C C	C C	C C	A G	G G	T T	G C	G A	A T	A T	A G	T A	T C	G A	G A	G A	A G	C C	A G	G A	C C	G A	T A	A A	A A	G C	T T	T C	G G	G G	A T	A G	C T	C T	G G	C C	C C	A A	T C	C C	G T	C C	T T
		1380	4F2-N25	A T	T C	G A	G C	C A	C A	A G	G G	T T	G C	G A	A T	A T	G G	T A	T C	G A	A A	G A	A A	T C	A A	G G	T C	G G	T T	C A	G A	C C	T T	T T	G T	C G	A T	A G	C T	C T	G G	T T	T T	G G	C C	T C	G T	C C	T T
		1381	4F2-S40	A T	T C	G A	C C	C C	C C	A G	C G	A T	C C	G A	A A	T T	G G	0 0	C C	A A	A A	A A	A G	C C	A G	G A	C C	G G	A A	A A	G G	C C	C T	T T	T T	C C	T T	A G	C T	C T	G G	C T	C T	G A	T C	T C	G T	C T	C C
		1382	4F2-S37	T T	T T	G A	G C	C A	C A	0 0	G T	A T	G C	G G	A T	A T	A G	A A	T T	G G	G A	G G	A A	T C	A A	G G	T C	G A	T T	C A	A A	G C	T T	T C	G G	G G	A T	A G	C T	C T	A G	C T	C T	G A	T C	T C	G G	C C	T C
		1383	4F2-N36	A T	T C	G A	C C	C C	C C	A G	G G	T T	G C	G A	A T	T T	A G	T T	C C	A A	A A	A A	A G	C C	A G	G A	C C	G G	T A	C A	G A	G C	C T	T C	G T	C G	T T	A G	C T	C T	G G	T T	T T	G G	C C	T T	G T	C T	C C
		1384	4F2-N322	A A	C C	G G	G G	C A	C A	A A	G G	T T	G C	G A	A T	T T	G G	T T	C C	A A	A A	A A	A G	C C	A G	G A	C C	G G	A A	A A	G G	C C	C T	T T	T T	C C	T T	G G	C C	T T	A G	C C	C C	A A	T C	C C	G G	C C	T C
		1385	4F2-N10	A T	T C	G A	G C	C A	C A	A G	G G	T T	G C	G A	A T	T T	G G	T T	C C	A A	A A	A A	A G	C C	A G	G A	C C	G G	A A	A A	G G	C C	C T	T T	T T	C C	T T	A G	C T	C T	A G	C T	C T	G A	T C	T C	G T	C T	C C
		1386	4F2-N327	A T	T C	G A	G C	C A	C A	A G	C G	A T	C C	G A	A A	T T	A G	T A	T C	G A	A A	G A	A A	T C	A A	G G	T C	G G	T A	C A	G A	G C	C T	T C	G T	C G	T T	A G	C T	C T	G G	C T	C T	G A	T C	C C	G G	C C	T C
		1387	4F2-N18	T T	T T	A A	C C	C C	C C	A G	C T	A A	C C	G G	A A	T T	G G	T A	T C	A A	A A	A A	A G	C C	A G	G A	C C	G G	A A	A A	G G	C C	C T	T C	G T	C G	T T	A G	C T	C T	G G	C T	C T	G A	T C	T C	G T	C T	C C
		1388	4F2-N23	A T	T C	G A	G C	C A	C A	A A	G G	T T	G C	G A	A T	A T	A G	T A	T C	G A	G A	G A	A G	C C	A G	G A	C C	G A	T A	A A	A A	G C	T T	T C	G G	G G	A T	0 0	T T	C C	G G	C T	C T	G A	C C	T T	G T	C T	C C
		1389	4F2-N28	A T	T C	G A	G C	C A	C A	A G	G G	T T	G C	G A	A T	T T	A G	T A	T C	G A	A A	G A	A A	T C	A A	G G	T C	G G	T A	C A	G A	G C	C T	T C	G T	C G	T T	A G	C T	C T	G G	C T	C T	G A	T C	T C	G G	C C	T C
		1390	4F2-N32	A T	T C	G A	0 0	A A	A A	A A	C T	A A	C C	G G	A A	T T	G G	T T	C C	A A	A A	A A	A G	C C	A G	G A	C C	G G	A A	A A	G G	C C	C T	T T	T T	C C	T T	G G	C C	T T	A G	C T	C T	G A	T C	T T	G G	C C	T C
		1391	4F2-N4	A T	T C	G A	G C	C A	C A	A A	G G	T T	G C	G A	A T	T T	G G	T T	C C	A A	A A	A A	A G	C C	A G	G A	C C	G G	A A	A A	G G	C C	C T	T T	T T	C C	T T	G G	C C	T T	A G	C T	C T	G A	T C	T T	G T	C T	C C
		1392	4F2-N11	A A	C C	G A	C C	C C	C C	A G	G G	T T	G C	G A	A T	A T	A G	T A	T C	G G	G A	G G	A A	T C	A A	G G	T C	G A	T T	C A	A A	G C	T T	T C	G G	G G	A T	A G	C T	C T	G G	C T	C T	G A	T C	T C	G G	C C	T C
		1393	4F2-N16	A T	T C	G A	G G	A A	A A	A A	C G	A T	C C	G A	A A	A T	G G	T A	T C	G A	G A	G A	A G	C C	A G	G A	C C	G A	T A	A A	G A	C C	T T	T T	G T	C G	A T	A G	C T	C T	G G	C T	C T	G A	T C	T C	G T	C T	C C
		1394	4F2-N24	A T	T C	G A	G C	C A	C A	A G	G G	T T	G C	G A	A T	T T	G G	T T	C C	A A	A A	A A	A G	C C	A G	G A	C C	G G	A A	A A	G G	C C	C T	T T	T T	C C	T T	G G	C C	T T	A G	C C	C C	A A	T C	T C	T T	C T	T C
		1395	4F2-N8	A T	T C	G A	C C	C C	C C	0 0	G T	A T	G C	G G	A T	A T	G G	T A	T C	G A	G A	G A	A G	C C	A G	G A	C C	G A	T A	A A	G A	C C	T T	T T	G T	C G	A T	A G	C T	C T	A G	C T	C T	G A	T C	T C	T T	C T	T C
		1396	4F2-S58	A T	T C	G A	G C	C A	C A	0 0	G G	T T	G C	G A	A T	T T	G G	T T	C C	A A	A A	A A	A G	C C	A G	G A	C C	G G	A A	A A	G G	C C	C T	T T	T T	C C	T T	A G	C T	C T	A G	C C	C C	A A	T C	C C	G T	C C	T T
		1397	4F2-N41	A T	T C	G A	G G	A A	A A	A A	C G	A T	C C	G A	A A	T T	G G	T T	C C	A A	A A	A A	A G	C C	A G	G A	C C	G G	A A	A A	G G	C C	C T	T T	T T	C C	T T	G G	C C	T T	A G	T T	T T	G A	T C	T C	T T	C T	T C
		1398	4F2-S53	A T	T C	G A	G C	C C	C C	A G	G G	NA	G C	G A	A T	T T	G G	0 0	C C	A A	A A	A A	A G	C C	A G	G A	C C	G G	A A	A A	G G	C C	C T	T T	T T	C C	0 0	0 0	0 0	C T	G G	C C	C C	A A	T C	C C	G T	C C	T T
		1399	4F2-S51	0 0	C C	G G	0 0	A A	A A	A A	G G	T T	G C	G A	A T	T T	A G	T A	T C	G A	A A	G A	A A	T C	A A	G G	T C	G G	T A	C A	G A	G C	C T	T C	G T	C G	T T	A G	C T	C T	G G	T T	T T	G G	C C	T T	G T	C T	C C
		1400	4F2-N12	A T	T C	G A	0 0	A A	A A	A A	C T	A A	C C	G G	A A	A T	G G	T A	T C	G A	G A	G A	A G	C C	A G	G A	C C	G A	T A	A A	G A	C C	T T	T T	G T	C G	A T	A G	C T	C T	G G	C T	C T	G A	T C	T C	T T	C T	T C
		1401	4F2-S47	0 0	T T	0 0	0 0	C C	C C	A G	G G	T T	G C	G A	A T	T T	G G	T A	T C	A A	A A	A A	A G	C C	A G	G A	0 0	G G	A A	A A	G G	C C	C T	T T	T T	C C	0 0	0 0	0 0	T T	A G	C T	C T	G A	C C	C C	G T	C C	T T
		1402	4F2-N17	T T	T T	G A	G C	A A	A A	A A	C T	A A	C C	G G	A A	T T	G G	0 0	C C	A A	A A	A A	A G	C C	A G	G A	C C	G G	A A	A A	G G	C C	C T	T T	T T	C C	T T	G G	C C	C T	A G	C T	C T	G A	T C	C C	G G	C C	T C
		1403	4F2-S43	T T	T T	A A	G C	C A	C A	A G	C G	A T	C C	G A	A A	T T	A G	T A	T C	G A	A A	G A	A A	T C	A A	G G	T C	G G	T A	C A	G A	G C	C T	T C	G T	C G	T T	A G	C T	C T	G G	C T	C T	G A	T C	T C	T T	C T	T C
		1404	4F2-N26	A T	T C	G A	G C	C A	C A	A G	NA	A T	G C	G A	A T	A T	A G	T A	T C	G A	A A	G A	NA	T C	NA	NA	0 0	G G	T A	C A	G A	G C	NA	T C	NA	C G	A T	A G	0 0	NA	NA	NA	NA	NA	T C	NA	G T	NA	NA
		1405	4F2-N27	0 0	T C	0 0	G C	C A	C A	0 0	NA	A T	G C	NA	A T	A T	G G	0 0	T C	G A	G A	G A	NA	T C	NA	NA	T C	0 0	T A	C A	G A	C C	NA	T T	G T	C G	0 0	A G	C T	C T	A G	C C	NA	NA	T C	NA	G T	NA	T T
		1406	4F2-N56	A T	T C	G A	G C	C A	C A	A G	C G	A T	NA	G A	NA	A T	G G	T A	T C	G A	G A	G A	A G	C C	A G	G A	C C	G A	T A	A A	G A	C C	NA	T C	NA	C G	0 0	A G	C T	NA	G G	NA	C T	G A	T C	T C	G G	C C	T C
		1407	4F2-N67	A A	C C	G G	G G	A A	A A	A A	C T	A A	C C	G G	A A	A T	A G	T T	C C	A A	G A	G A	A G	C C	A G	G A	C C	G A	T A	A A	A A	G C	T T	T C	G G	G G	A T	0 0	T T	C C	G G	C C	C C	A A	T C	C C	G T	C C	T T
		1408	4F2-N87	A T	T C	G A	G C	C A	C A	A A	C G	A T	C C	G A	A A	A T	A G	T A	T C	G G	G A	G G	A A	T C	A A	G G	T C	G A	T T	C A	A A	G C	T T	T C	G T	C G	T T	A G	C T	T T	A G	C T	C T	G A	T C	T T	G T	C T	C C
		1409	4F2-N70	T T	T T	A A	C C	C C	C C	A G	G G	T T	G C	G A	A T	A T	G G	T A	T C	G A	G A	G A	A G	C C	A G	G A	C C	G A	T A	A A	G A	C C	T T	T T	G T	C G	A T	A G	C T	C T	A G	T T	C T	G A	C C	T C	G G	C C	T C
		1410	4F2-S84	A T	T C	G A	G C	C A	C A	A A	C T	A A	C C	G G	A A	T T	A G	T A	T C	G A	A A	G A	A A	T C	A A	G G	0 0	G G	T A	C A	G A	G C	C T	T C	G T	C G	T T	0 0	T T	C T	A G	C T	C T	G A	T C	T C	T T	C T	T C
		1411	4F2-N92	T T	T T	A A	C C	C C	C C	A G	G G	T T	G C	G A	A T	T T	G G	T A	T C	G A	G A	G A	A G	C C	A G	G A	C C	G A	T A	A A	G G	C C	C T	T T	T T	C C	T T	G G	C C	C T	G G	C T	C T	G A	T C	C C	G T	C C	T T
		1412	4F2-N76	A T	T C	G A	C C	C C	C C	A G	G G	T T	G C	G A	A T	T T	G G	T T	C C	A A	A A	A A	A G	C C	A G	G A	C C	G G	A A	A A	G G	C C	C T	T T	T T	C C	T T	G G	C C	T T	A G	T T	T T	G A	T C	C C	G T	C C	T T
		1413	4F2-N321	A T	T C	G A	G G	A A	A A	A A	G T	A T	G C	G G	A T	T T	A G	T A	T C	G A	A A	G A	A A	T C	A A	G G	T C	G G	T A	C A	G A	G C	C T	T C	G T	C G	T T	A G	C T	C T	G G	C T	C T	G A	T C	T C	G T	C C	T T
		1414	4F2-N79	T T	T T	A A	G C	C A	C A	A A	C T	A A	C C	G G	A A	T T	A G	T A	T C	G A	A A	G A	A A	T C	A A	G G	T C	G G	T A	C A	G A	G C	C T	T C	G T	C G	T T	A G	C T	T T	A G	C C	C C	A A	T C	C C	G T	C C	T T
		1415	4F2-S67	A T	NA	G A	G C	C A	C A	A G	C G	NA	C C	G A	NA	NA	G G	T T	C C	A A	NA	NA	A G	C C	NA	G A	C C	G G	NA	A A	NA	C C	NA	NA	T T	C C	T T	G G	C C	C T	NA	T T	T T	G G	NA	NA	G G	NA	T C
		1416	4F2-N44	A T	T C	G A	0 0	A A	A A	A G	C T	A A	C C	G G	A A	A T	A G	A A	T T	G G	G A	G G	A A	T C	A A	G G	T C	G A	T T	C A	A A	G C	T T	T C	G G	G G	A T	0 0	T T	C T	A G	C T	C C	A A	T C	C C	G G	C C	T C
		1417	4F2-N336	A T	NA	G A	G C	C A	C A	A G	C G	NA	C C	G A	NA	NA	A G	A A	T T	G G	NA	NA	A A	T C	NA	G G	T C	G A	NA	C A	NA	G C	NA	NA	G G	G G	A T	0 0	T T	C C	NA	C T	C T	G G	NA	NA	G T	NA	C C
		1418	4F2-S9	0 0	NA	G G	0 0	NA	NA	A G	NA	NA	G C	G A	NA	NA	NA	0 0	T C	G A	NA	NA	A G	NA	NA	G A	0 0	G G	NA	NA	NA	NA	NA	NA	G T	C G	0 0	A G	C T	C T	NA	NA	C T	G A	NA	NA	NA	NA	T C
		1419	4F2-N184	T T	T T	G A	G C	C C	C C	A G	C G	A T	C C	G A	A A	A T	G G	T A	T C	G A	G A	G A	A G	C C	A G	G A	C C	G A	T A	A A	G A	C C	T T	T T	G T	C G	A T	A A	T T	C C	G G	T T	C T	G A	T C	T C	G T	C T	C C
		1420	4F2-S128	A T	T C	G A	C C	C A	C A	A G	G G	T T	G C	G A	A T	T T	G G	0 0	T C	A A	A A	A A	A G	C C	A G	G A	C C	G G	A A	A A	G G	C C	C T	T T	T T	C C	T T	G G	C C	C T	A G	T T	C T	G A	C C	C C	G T	C C	T T
		1421	4F2-N187	T T	T T	G A	G C	C A	C A	A G	C G	A T	C C	G A	A A	A T	G G	A A	T T	G G	G A	G G	A A	T C	A A	NA	T C	G A	T T	C A	G A	C C	T T	T T	G T	C G	A T	G G	C C	T T	A G	C C	C C	A A	T C	C C	G T	C C	T T
		1422	4F2-S111		T C			C A	C A		G T	A T	G C	G G	A T	A T	A G		T T	G G	G A	G G	A A	T C	A A	G G			T T	C A	A A	G C	T T	T C	G T	C G				C T	G G	C T	C T	G A	C C	T C	G G	C C	T C
		1423	4F2-N191	T T	T T	A A	C C	C C	C C	A G	C G	A T	C C	G A	A A	A T	G G	A A	T T	G G	G A	G G	A A	T C	A A	G G	T C	G A	T T	C A	G A	C C	T T	T T	G T	C G	A T	A G	C T	T T	A G	C C	C C	A A	T C	C C	G T	C C	T T
		1424	4F2-N200	A T	T C	G A	G C	C A	C A	A A	C T	A A	C C	G G	A A	T T	G G	T T	C C	A A	A A	A A	A G	C C	A G	G A	C C	G G	A A	A A	G G	C C	C T	T T	T T	C C	T T	G G	C C	C T	G G	C C	C C	A A	T C	T C	G G	C C	T C
		1425	4F2-N204	T T	T T	A A	C C	C C	C C	A G	G G	T T	G C	G A	A A	T T	G G	T A	T C	G A	A A	G A	A A	T C	A A	G G	T C	G G	T A	C A	G G	C C	C T	T T	G T	C G	A T	A G	C T	C T	A G	C T	C T	G A	T C	C C	G T	C C	T T
		1426	4F2-N209	T T	T T	A A	C C	C C	C C	A G	G G	T T	G C	G A	A T	A T	A G	A A	T T	G G	G A	G G	A A	T C	A A	G G	T C	G A	T T	C A	A A	G C	T T	T C	G G	G G	A T	0 0	T T	C C	G G	C T	C T	G A	T C	T C	T T	C T	T C
		1427	4F2-N226	A T	T C	A A	C C	C C	C C	A G	G G	T T	G C	G A	A T	A T	G G	T A	T C	G A	G A	G A	A G	C C	A G	G A	C C	G A	T A	A A	G A	C C	T T	T T	T T	C G	T T	A G	C T	C T	G G	C T	C T	G A	T C	T C	T T	C T	T C
		1428	4F2-N225	A T	T C	G A	G C	C A	C A	A A	C G	A T	C C	G A	A A	T T	A G	T T	C C	A A	A A	A A	A G	C C	A G	G A	C C	G G	A A	A A	G A	G C	C T	T C	G T	C G	T T	A G	C T	C T	G G	C T	C T	G A	T C	C C	G T	C C	T T
		1429	4F2-N227	A T	T C	G A	G C	C A	C A	A G	C G	A T	C C	G A	A A	T T	NA	T T	C C	A A	A A	A A	A G	C C	A G	G A	C C	G G	A A	A A	G G	NA	C T	T C	NA	G G	A T	A A	T T	C C	G G	C C	NA	NA	T C	T C	G G	C C	T C
		1430	4F2-N214	A A	C C	G G	G G	C A	C A	A G	C G	A T	C C	G A	A A	T T	G G	T T	C C	A A	A A	A A	A G	C C	A G	G A	C C	G G	A A	A A	G G	C C	C T	T T	T T	C C	T T	G G	C C	C T	G G	C C	C T	G A	C C	T T	G T	C T	C C
		1431	4F2-N215	T T	T T	A A	C C	C C	C C	A G	C G	A T	C C	G A	A A	T T	A G	T A	T C	G A	A A	G A	A A	T C	A A	G G	T C	G G	T A	C A	G A	G C	C T	T C	G T	C G	T T	A G	C T	T T	A G	C C	C T	G A	C C	T T	G T	C T	C C
		1432	4F2-N85	T T	T T	A A	C C	C A	C A	A G	C G	A T	C C	G A	A A	A T	G G	T A	T C	G A	G A	G A	A G	C C	A G	G A	C C	G A	T A	A A	G A	C C	T T	T T	G T	C G	A T	A G	C T	C T	A G	C T	C T	G A	C C	T T	G T	C T	C C
		1433	4F2-N186	T T	NA	A A	C C	C C	C C	A G	C G	NA	NA	G A	NA	NA	A G	A A	NA	NA	NA	NA	NA	T C	NA	NA	0 0	G A	NA	C A	NA	G C	NA	NA	NA	NA	A T	0 0	0 0	C T	NA	C T	C C	A A	NA	NA	G T	NA	T T
		1434	4F2-S85	T T	T T	A A	C C	C C	C C	A G	C G	A T	C C	G A	A A	T T	A G	T A	T C	G A	A A	G A	A A	T C	A A	G G	T C	G G	T A	C A	G A	G C	C T	T C	G G	G G	A T	0 0	T T	C C	A G	C C	C C	A A	C C	T C	G T	C C	T T
		1435	4F2-N89	T T	T T	G A	G C	C A	C A	A G	C G	A T	C C	G A	A A	T T	G G	T T	C C	A A	A A	A A	A G	C C	A G	G A	C C	G G	A A	A A	G G	C C	C T	T T	T T	C G	T T	A G	C T	C C	G G	C T	C T	G A	C C	T T	G T	C T	C C
		1436	4F2-N310	A T	T C	G A	G C	A A	A A	0 0	C T	A A	C C	G G	A A	A T	G G	A A	T T	G G	G A	G A	A G	C C	A G	G A	C C	G A	T A	A A	G A	C C	T T	T T	G T	C G	A T	A G	C T	C T	A G	C C	C T	G A	C C	T C	G G	C C	T C
		1437	4F2-N77	T T	T T	A A	C C	C C	C C	A G	G G	T T	G C	G A	A A	A T	A G	T A	T C	G A	G A	G G	A A	T C	A A	G G	T C	G A	T T	C A	A A	G C	T T	T C	G G	G G	A T	A G	C T	C T	G G	T T	T T	G A	T C	T C	G T	C T	C C
		1438	4F2-S115	A T	T T	G A	G C	C A	C A	0 0	C G	A T	C C	G A	A A	A T	A G	T A	T T	G G	G A	G G	A A	T C	A A	G G	T C	G G	T T	C A	A A	G C	T T	T C	G G	G G	T T	G G	C C	C T	A G	C C	C C	A A	T C	C C	G T	C C	T T
		1439	4F2-S115	T T	T C	A A	G C	A A	A A	A G	C T	A A	C C	G G	A A	T T	A G	A A	T C	G A	A A	G A	A A	T C	A A	G G	T C	G A	T A	C A	G A	G C	C T	T C	G T	C C	A T	A G	C T	C T	A G	C T	C T	G A	T C	T C	T T	C T	T C
		1440	4F2-N60	A T	T C	G A	G C	C A	C A	A A	C T	A A	C C	G G	A A	A T	A G	A A	T T	G G	G A	G G	A A	T C	A A	G G	T C	G A	T T	C A	A A	G C	T T	T C	G G	G G	A T	0 0	T T	C C	G G	C C	C C	A A	T C	C C	G T	C C	T T
		1441	4F2-N167	A A	C C	G G	G G	C A	C A	A G	C T	A A	C C	G G	A A	A T	A G	0 0	T T	G G	G A	G G	A A	T C	A A	G G	T C	0 0	T T	C A	A A	G C	T T	T T	G T	C G	A T	A G	C T	C T	A G	T T	C T	G A	T C	C C	G T	C C	T T
		1442	4F2-N43	0 0	T T	A A	0 0	C A	C A	A G	G G	T T	G C	G A	A T	A T	A G	0 0	T T	G G	G A	G G	A A	T C	A A	G G	0 0	0 0	T T	C A	A A	G C	T T	T C	G G	G G	A T	0 0	0 0	C C	G G	C T	C T	G A	T C	C C	G T	C C	T T
		1443	4F2-N172	T T	T T	G A	G C	C A	C A	A A	G T	A T	G C	G G	A T	A T	A G	T A	T C	G A	G A	G A	A A	T C	A A	G G	T C	G A	T T	C A	A A	G C	T T	T C	G G	G G	A T	A A	T T	C C	G G	C C	C T	G A	C C	T C	G G	C C	T C
		1444	4F2-N51	A T	T C	G A	G C	A A	A A	0 0	C T	A A	C C	G G	A A	A T	G G	T T	C C	A A	A A	A A	A G	C C	A G	G A	C C	G G	A A	A A	G A	C C	T T	T T	G T	C G	A T	A G	C T	C T	A G	C C	C T	G A	C C	T C	T T	C T	T C
		1445	4F2-N178	T T	T T	A A	0 0	C C	C C	A G	G G	T T	G C	G A	A T	T T	G G	A A	T T	G A	G A	G A	A G	C C	A G	G A	C C	G A	T A	A A	G G	C C	C T	T T	T T	C C	T T	0 0	0 0	C T	G G	C T	C T	G A	T C	C C	G T	C C	T T
		1446	4F2-N14	0 0	T C	0 0	0 0	C A	C A	A G	G G	T T	G C	G G	A T	T T	G G	0 0	C C	A A	A A	A A	A G	C C	A G	G A	C C	0 0	A A	A A	G G	C C	C T	T T	T T	C C	T T	0 0	0 0	T T	A G	C C	C C	A A	T C	C C	G T	C C	T T
		1447	4F2-N181	T T	T T	A A	0 0	C C	C C	A G	C G	A T	C C	G A	A A	T T	G G	T T	C C	A A	A A	A A	A G	C C	A G	G A	C C	G G	A A	A A	G G	C C	C T	T T	T T	C C	T T	G G	C C	T T	A G	T T	T T	G G	C C	T C	T T	C T	T C
		1448	4F2-S110	T T	T T	A A	G C	C A	C A	A A	C T	A A	C C	G G	A A	T T	A G	T A	T C	G A	A A	G A	A A	T C	A A	G G	T C	G G	T A	C A	G A	G C	C T	T C	G T	C G	T T	0 0	T T	C C	G G	C T	C T	G A	C C	T C	G T	C C	T C
		1449	4F2-N202	A T	T C	G A	C C	C C	C C	A G	C G	A T	C C	G A	A A	A T	G G	T A	T C	G A	G A	G A	A G	C C	A G	G A	C C	G A	T A	A A	G A	C C	T T	T T	G T	C G	A T	A G	C T	C T	A G	C T	C T	G A	C C	T T	G T	C T	C C
		1450	4F2-S104	A T	T C	G A	G C	C A	C A	A A	C T	A A	C C	G G	A A	A T	G G	T A	T C	G A	G A	G A	A G	C C	A G	G A	C C	G A	T A	A A	G A	C C	T T	T T	G T	C G	A T	0 0	T T	C C	G G	C C	C C	A A	T C	C C	G T	C C	T T
		1451	4F2-N219	A T	T C	G A	G G	A A	A A	A A	G G	T T	G C	G A	A T	A T	A G	T T	C C	A A	A A	A A	A G	C C	A G	G A	C C	G G	A A	A A	A A	G C	T T	T C	G G	G G	A T	0 0	T T	C C	G G	C C	C C	A A	T C	C C	G G	C C	T C
		1452	4F2-N275	A T	T C	G A	G C	C C	C C	A G	G G	T T	G C	G A	A T	A T	G G	T A	T C	G A	G A	G A	A G	C C	A G	G A	C C	G A	T A	A A	G A	C C	T T	T T	G T	C G	A T	A G	C T	C T	A G	C T	C T	G A	C C	T T	G T	C T	C C
		1453	4F2-N228	T T	T T	A A	C C	C C	C C	A G	C G	A T	C C	G A	A A	T T	A G	T A	T C	G A	A A	G A	A A	T C	A A	G G	T C	G G	T A	C A	G A	G C	C T	T C	G T	C G	T T	A G	C T	C T	A G	C C	C C	G A	T C	T C	G T	C C	T T
		1454	4F2-S44	T T	T T	A A	0 0	C C	C C	A A	G T	A T	G C	G G	A T	T T	A G	T A	T C	G A	A A	G A	A A	T C	A A	G G	T C	G G	T A	C A	G A	G C	C T	T C	G T	G G	A T	0 0	T T	C C	G G	C T	C T	G A	T C	C C	G T	C C	T T
		1455	4F2-N361	A T	T C	G A	C C	C C	C C	A G	C G	A T	C C	G A	A A	A T	G G	T A	T C	G A	G A	G A	A G	C C	A G	G A	C C	G A	T A	A A	G A	C C	T T	T T	G T	C G	A T	A G	C T	C T	G G	C T	C T	G A	T C	T C	G T	C T	C C
		1456	4F2-N66	A T	T C	G A	G C	C A	C A	A G	C G	A T	C C	G A	A T	T T	G G	T T	C C	A A	A A	A A	A G	C C	A G	G A	C C	G G	A A	A A	G G	C C	C T	T T	T T	C C	T T	A G	C T	C T	A G	C C	C C	A A	C C	T C	G G	C C	T C
		1457	4F2-S57	T T	T T	A A	C C	C A	C A	A A	C T	A A	C C	G G	A A	T T	G G	T T	C C	A A	A A	A A	A G	C C	A G	G A	C C	G G	A A	A A	G G	C C	C T	T C	G T	C G	T T	A G	C T	C T	G G	C T	C T	G A	T C	C C	G T	C C	T T
		1458	4F2-N58	A T	T C	G A	C C	C C	C C	A G	G G	T T	G C	G A	A T	A T	G G	A A	T T	G G	G A	G G	A A	T C	A A	G G	0 0	0 0	T T	C A	G A	C C	T T	T T	G T	C G	A T	A G	C T	C T	A G	C T	C T	G A	T C	C C	G G	C C	T C
		1459	4F2-N65	A T	T C	A A	C C	C C	C C	A G	G G	T T	G C	G A	A T	T T	A G	T A	T C	G A	A A	G A	A A	T C	A A	G G	T C	G G	T A	C A	G A	G C	C T	T C	G T	C G	T T	A G	C T	C C	G G	C T	C T	G A	C C	T C	G T	C C	T T
		1460	4F2-N42	0 0	T C	0 0	0 0	C A	C A	0 0	G T	A T	G C	G G	A T	T T	G G	T T	C C	A A	A A	A A	A G	C C	A G	G A	C C	G G	A A	A A	G G	C C	C T	T T	T T	C C	T T	0 0	0 0	C T	A G	NA	NA	G A	T C	C C	G T	C C	NA
		1461	4F2-N49	A A	C C	G G	G G	A A	A A	A G	G G	T T	G C	G A	A T	T T	G G	T T	C C	A A	A A	A A	A G	C C	A G	G A	C C	G G	A A	A A	G G	C C	C T	T T	T T	C C	T T	G G	C C	C T	A G	T T	T T	G G	C C	T T	G T	C T	T C
		1462	4F2-N50	A T	T C	G A	G C	C C	C C	A G	C G	A T	C C	G A	A A	A T	A G	T A	T C	G A	G A	G G	A A	T C	A A	G G	T C	0 0	T T	C A	A A	G C	T T	T C	G G	G G	A T	0 0	T T	C T	A G	T T	T T	G G	C C	T T	G G	C C	T C
		1463	4F2-N368	T T	T T	A A	C C	C C	C C	A G	G G	T T	G C	G A	A T	T T	G G	T T	C C	A A	A A	A A	A G	C C	A G	G A	C C	G G	A A	A A	G G	C C	C T	T T	T T	C C	T T	G G	C C	T T	A G	C C	C C	A A	T C	C C	G T	C C	T T
		1464	4F2-S45	A A	C C	G G	G C	C A	C A	A A	G T	A T	G C	G G	A T	T T	A G	A A	T C	G A	G A	G A	A G	C C	A G	G A	0 0	0 0	T A	A A	G G	C C	C T	T C	G T	C G	T T	A G	C T	C T	G G	C T	T T	G G	C C	T C	G G	C C	T C
		1465	4F2-S102	A A	C C	G G	G G	A A	A A	A A	C G	A T	C C	G A	A A	T T	A G	T A	T C	G A	A A	G A	A A	T C	A A	G G	0 0	G G	T A	C A	G A	G C	C T	T C	G T	C G	T T	A G	C T	C T	A G	C T	C T	G A	T C	C C	G G	C C	T C
		1466	4F2-S90	T T	T T	A A	C C	C A	C A	A G	G G	T T	G C	G A	A T	A T	A G	T A	T C	G A	A A	G A	A A	T C	A A	G G	T C	G G	T A	C A	A A	G C	T T	T C	G G	G G	A T	A A	T T	C C	G G	T T	T T	G G	C C	T T	G T	C T	C C
		1467	4F2-N357	A T	T C	G A	C C	C C	C C	A G	C G	A T	C C	G A	A A	T T	A G	T T	C C	A A	A A	A A	A G	C C	A G	G A	C C	G G	A A	A A	G A	G C	C T	T C	G T	C G	T T	A G	C T	C T	G G	C T	C T	G A	C C	T C	G G	C C	T C
		1468	4F2-S65	A T	T C	G A	G G	A A	A A	A A	G T	A T	G C	G G	A T	T T	A G	T T	C C	A A	A A	A A	A G	C C	A G	G A	C C	G G	A A	A A	G A	G C	C T	T C	G G	G G	A T	0 0	T T	C C	G G	C T	C T	G A	T C	T C	G T	C C	T T
		1469	4F2-S27	T T	T T	A A	C C	C C	C C	A G	C G	A T	C C	G A	A A	A T	A G	A A	T T	G G	G A	G G	A A	T C	A A	G G	T C	0 0	T T	C A	A A	G C	T T	T T	G T	C G	A T	A G	C T	C T	A G	C T	C T	G A	T C	T C	T T	C T	T C
		1470	4F2-N312	T T	T T	A A	C C	C C	C C	A G	G G	T T	G C	G A	A T	A T	A G	A A	T T	G G	G A	G G	A A	T C	A A	G G	T C	G A	T T	C A	A A	G C	T T	T C	G G	G G	A T	A A	T T	C T	G G	C T	C T	G A	T C	T C	G T	C C	T T
		1471	4F2-N15	A T	T C	G A	G C	A A	A A	A A	C T	A A	C C	G G	A A	A T	A G	A A	T T	G G	G A	G G	A A	T C	A A	G G	0 0	0 0	T T	C A	A A	G C	T T	T C	G G	G G	A T	A A	T T	T T	A G	C T	C T	G A	T C	T C	T T	C T	T C
		1472	4F2-S14	A T	T C	G A	G C	C A	C A	A A	NA	NA	NA	G G	A A	T T	A G	T T	C C	G A	A A	G A	NA	T C	NA	NA	T C	G G	T A	C A	NA	G C	C T	T C	G T	C G	T T	0 0	0 0	C T	G G	NA	NA	NA	NA	NA	T T	C T	T C
		1473	4F2-N318	A T	T C	G A	G C	C A	C A	A G	G G	T T	G C	G A	A T	T T	G G	T T	C C	A A	A A	A A	A G	C C	A G	G A	C C	G G	A A	A A	G G	C C	C T	T T	T T	C C	T T	G G	C C	C T	G G	C T	C T	G A	T C	T C	T T	C T	T C
		1474	4F2-N286	T T	T T	A A	C C	C C	C C	A A	G T	A T	G C	G G	A T	T T	A G	T A	T C	G A	A A	G A	A A	T C	A A	G G	0 0	G G	T A	C A	G A	G C	C T	T C	G T	C G	T T	A G	C T	C T	G G	C T	C T	G A	T C	T C	G T	C T	C C
		1475	4F2-N273	A T	T C	G A	G C	C A	C A	A A	G T	A T	G C	G G	A T	A T	G G	T A	T C	G A	G A	G A	A G	C C	A G	G A	C C	G A	T A	A A	G A	C C	T T	T T	G T	C G	A T	A G	C T	C T	A G	C C	C C	A A	T C	C C	G T	C C	T T
		1476	4F2-S36	T T	T T	A A	C C	C C	C C	A G	G G	T T	G C	G A	A T	A T	G G	T T	C C	A A	A A	A A	A G	C C	A G	G A	C C	G G	T A	A A	G A	C C	T T	T T	G T	C G	A T	A G	C T	C C	G G	C T	C T	G A	C C	T C	G G	C C	T C
		1477	4F2-N285	T T	T T	A A	C C	C C	C C	A G	G G	T T	G C	G A	A T	A T	G G	T T	C C	A A	A A	A A	A G	C C	A G	G A	C C	G G	A A	A A	G A	C C	T T	T T	G T	C G	A T	0 0	0 0	C C	G G	C C	C C	A A	T C	C C	G T	C C	T T
		1478	4F2-N169	T T	T T	A A	C C	C C	C C	A G	G G	T T	G C	G A	A T	T T	G G	T A	T C	G A	A A	G A	A A	T C	A A	NA	T C	G G	T A	C A	G G	C C	C T	T T	T T	C C	T T	G G	C C	T T	A G	C T	C C	A A	T C	C C	G T	C C	T T
		1479	4F2-S99	T T	T T	A A	C C	C C	C C	A G	G T	A T	G C	G G	A A	T T	A G	T A	T C	G A	A A	G A	A A	T C	A A	G G	T C	G G	T A	C A	G A	G C	C T	T C	G T	C G	T T	A G	C T	C T	A G	C T	C C	A A	T C	C C	G T	C C	T T
		1480	4F2-S5	A T	T C	G A	G C	C A	C A	A A	G T	A T	G C	G G	A T	A T	G G	A A	T T	G G	G A	G G	A A	T C	A A	G G	T C	0 0	T T	C A	G A	C C	T T	T T	G T	C G	A T	A G	C T	T T	A G	C T	C T	G A	T C	T C	G T	C C	T T
		1481	4F2-S2	A T	T C	G A	G C	C A	C A	A A	G T	A T	G C	G G	A T	T T	A G	T A	T C	G A	A A	G A	A A	T C	A A	G G	0 0	G G	T A	C A	G A	G C	C T	T C	G T	C G	T T	0 0	T T	C C	G G	T T	T T	G G	C C	T T	G T	C T	C C
		1482	4F2-N346	T T	T T	A A	C C	C C	C C	A G	G G	T T	G C	G A	A T	T T	G G	T A	T C	G A	A A	G A	A A	T C	A A	G G	T C	G G	T A	C A	G G	C C	C T	T T	T T	C C	T T	G G	C C	C T	G G	C T	C T	G A	T C	T C	T T	C T	T C
		1483	4F2-S92	A T	T C	G A	G C	C A	C A	A A	C T	A A	C C	G G	A A	T T	A G	T T	C C	G A	A A	G A	A A	T C	A A	G G	T C	G G	T A	C A	G A	G C	C T	T C	G T	C G	T T	A G	C T	C T	G G	T T	T T	G G	C C	T T	G T	C T	C C
		1484	4F2-N341	A T	T C	G A	G C	A A	A A	A A	C T	A A	C C	G G	A A	T T	G G	T A	T C	G A	A A	A A	A G	C C	A G	G A	C C	G G	A A	A A	G G	C C	C T	T T	T T	C C	T T	A G	C T	C T	A G	C T	C T	G A	C C	T T	G T	C T	C C
		1485	4F2-S38	A T	T C	G A	G C	A A	A A	A A	G T	A T	G C	G G	A T	T T	G G	T T	C C	A A	A A	A A	A G	C C	A G	G A	C C	G G	A A	A A	G G	C C	C T	T T	T T	C C	T T	A G	C T	C T	G G	C T	C C	A A	T C	C C	G G	C C	T C
		1486	4F2-S54	T T	T T	A A	C C	C C	C C	A G	G G	T T	G C	G A	A T	A T	G G	T A	T C	G A	G A	G A	A G	C C	A G	G A	C C	G A	T A	A A	G A	C C	T T	T T	G T	C G	A T	A G	C T	T T	A G	C T	C T	G A	C C	T C	G G	C C	T C
		1487	4F2-N345	A T	T C	G A	G C	C A	C A	A G	C G	A T	C C	G A	A A	T T	A G	T A	T C	G A	A A	G A	A A	T C	A A	G G	0 0	G G	T A	C A	G A	G C	C T	T C	G T	C G	T T	A G	C T	C T	G G	C T	C T	G A	T C	T C	T T	C T	T C
		1488	4F2-N262	A A	C C	G G	G G	C A	C A	A G	C G	A T	C C	G A	A A	T T	G G	T A	C C	A A	A A	A A	A G	C C	A G	G A	C C	G G	A A	A A	G G	C C	C T	T T	T T	C C	T T	G G	C C	T T	A G	C T	C T	G A	C C	T C	G G	C C	T C
		1489	4F2-S83	A T	T C	G A	G C	C A	C A	A A	G T	A T	G C	G G	A T	T T	G G	T T	C C	A A	A A	A A	A G	C C	A G	G A	C C	G G	A A	A A	G G	C C	C T	T T	T T	C C	T T	A G	C T	C T	A G	C C	C C	A A	T C	T C	T T	C T	T C
		1490	4F2-N253	A T	T C	G A	G C	C A	C A	A A	G T	A T	G C	G G	A T	A T	A G	T A	T C	G A	A A	G A	A A	T C	A A	G G	0 0	G G	T A	C A	G A	G C	T T	T C	G G	G G	A T	0 0	T T	C C	G G	C C	C C	A A	T C	C C	G T	C C	T T
		1491	4F2-N252	A A	C C	G G	G G	A A	A A	A A	C T	A A	C C	G G	A A	T T	G G	T T	C C	A A	A A	A A	A G	C C	A G	G A	C C	G G	A A	A A	G G	C C	C T	T T	T T	C C	T T	G G	C C	T T	A G	C T	C C	A A	T C	T C	T T	C T	T C
		1492	4F2-N233	A T	T C	G A	C C	C C	C C	A G	G G	T T	G C	G A	A T	A T	G G	T A	T C	G A	G A	G A	A G	C C	A G	G A	C C	G A	T A	A A	G A	C C	T T	T T	G T	C G	A T	A G	C T	T T	A G	C C	C C	A A	T C	C C	G T	C C	T T
		1493	4F2-S94	A T	T C	G A	0 0	C A	C A	A A	G G	T T	G C	G A	A T	T T	G G	0 0	C C	A A	A A	A A	A G	C C	A G	G A	0 0	G G	A A	A A	G G	C C	C T	T T	T T	C C	T T	G G	C C	T T	A G	C T	C T	G A	T C	T C	T T	C T	T C
		1494	4F2-S74	T T	T T	G A	G C	C A	C A	A G	G G	T T	G C	G A	A T	T T	A G	T A	T C	G A	A A	G A	A A	T C	A A	G G	0 0	G G	T A	C A	G A	G C	C T	T C	G T	C G	T T	G G	C C	T T	A G	T T	T T	G G	T C	T C	T T	C T	T C
		1495	4F2-N222	A T	T C	A A	C C	C C	C C	0 0	G G	T T	G C	G A	A T	A T	G G	A A	T T	G G	G A	G G	A A	T C	A A	G G	T C	0 0	T T	C A	G A	C C	T T	T T	G T	C G	0 0	A A	T T	C C	G G	C T	C T	G A	T C	T C	G G	C C	T C
		1496	4F2-N2	A A	C C	G A	G C	C A	C A	A A	G T	A T	G C	G G	A T	T T	G G	T T	C C	A A	A A	A A	A G	C C	A G	G A	C C	G G	A A	A A	G G	C C	C T	T T	T T	C C	T T	A G	C T	C T	A G	C C	C C	A A	T C	T T	G T	C T	C C
		1497	4F2-S46	T T	T T	A A	C C	C C	C C	A G	G G	T T	G C	G A	A T	A T	A G	A A	T T	G G	G A	G G	A A	T C	A A	G G	T C	0 0	T T	C A	A A	G C	T T	T C	G G	G G	A T	A A	T T	C C	G G	C T	C T	G A	C C	T T	G T	C T	C C
		1498	4F2-N324	A A	C C	G G	G C	C A	C A	0 0	C G	A T	C C	G A	A A	A T	G G	0 0	T C	G A	G A	G A	A G	C C	A G	G A	0 0	0 0	T A	A A	G A	C C	T T	T T	G T	C G	A T	A A	T T	C C	G G	C C	C C	A A	T C	T C	G G	C C	T C
		1499	4F2-N13	A T	T C	G A	G G	A A	A A	A A	G T	A T	G C	G G	A T	T T	G G	T T	C C	A A	A A	A A	A G	C C	A G	G A	C C	G G	A A	A A	G G	C C	C T	T T	T T	C C	T T	G G	C C	C T	G G	C T	C T	G A	C C	T C	G G	C C	T C
		1500	4F2-N29	A T	T C	G A	G C	C A	C A	A A	C T	A A	C C	G G	A A	T T	G G	T T	C C	A A	A A	A A	A G	C C	A G	G A	C C	G G	A A	A A	G G	C C	C T	T T	T T	C C	T T	G G	C C	T T	G G	T T	C C	A A	T C	C C	G G	C C	T C
		1501	4F2-N102	A T	T C	G A	G C	C A	C A	A G	G G	T T	G C	G A	A T	T T	A G	T A	T C	G A	A A	G A	A A	T C	A A	G G	T C	G G	T A	C A	G A	G C	C T	T C	G T	C G	T T	G G	C C	T T	A G	C C	C C	A A	T C	C C	G T	C C	T T
		1502	4F2-N111	T T	T T	G A	G C	A A	A A	A A	C T	A A	C C	G G	A A	A T	A G	T A	T C	G A	A A	G A	A A	T C	A A	G G	T C	G G	T T	C A	A A	G C	T T	T C	G G	G G	A T	A A	T T	C C	G G	C T	C T	A A	T C	C C	G T	C C	T T
		1503	4F2-N118	A T	T C	G A	G C	C A	C A	A G	C G	A T	C C	G A	A A	T T	A G	T A	T C	G A	A A	G A	A A	T C	A A	G G	T C	G G	T A	C A	G A	G C	C T	T C	G T	C G	T T	A G	C T	C T	G G	C T	C C	A A	T C	T C	T T	C T	T C
		1504	4F2-N257	A A	C C	G G	G G	A A	A A	A A	G T	A T	G C	G G	A T	A T	A G	T A	T T	G G	G A	G G	A A	T C	A A	G G	T C	G A	T T	C A	A A	G C	T T	T C	G G	G G	A T	A A	T T	C C	G G	C T	C C	A A	T C	T C	T T	C T	T C
		1505	4F2-N194	A T	T C	G G	G G	A A	A A	A A	G T	A T	G C	G G	A T	A T	G G	T A	T C	G A	G A	G A	A G	C C	A G	G A	C C	G A	T A	A A	G A	C C	T T	T T	T T	C C	T T	G G	C C	T T	A G	C T	C T	G A	T C	T C	T T	C T	T C
		1506	4F2-N250	T T	T T	A A	C C	C C	C C	A G	G G	T T	G C	G A	A T	A T	A G	T A	T C	G A	G A	G A	A G	C C	A G	G A	C C	G A	T A	A A	A A	G C	T T	T C	G T	C G	T T	A G	C T	C T	G G	C C	C C	A A	T C	C C	G T	C C	T T
		1507	4F2-N263	A T	T C	G A	G C	C A	C A	A G	C G	A T	C C	G A	A A	T T	G G	T T	C C	A A	A A	A A	A G	C C	A G	G A	C C	G G	A A	A A	G G	C C	C T	T T	T T	C C	T T	G G	C C	T T	A G	T T	C T	G A	C C	T C	G G	C C	T C
		1508	4F2-S20	T T	T T	A A	C C	C C	C C	A A	G T	A T	G C	G G	A T	T T	G G	T T	C C	A A	A A	A A	A G	C C	A G	G A	C C	G G	A A	A A	G G	C C	C T	T T	T T	C G	T T	A G	C T	C T	G G	C C	C C	A A	T C	C C	G T	C C	T T
		1509	4F2-N298	A A	C C	G G	G G	A A	A A	A A	C T	A A	C C	G G	A A	T T	G G	T T	C C	A A	A A	A A	A G	C C	A G	G A	C C	G G	A A	A A	G G	C C	C T	T T	T T	C G	T T	A G	C T	C T	G G	C T	C T	G A	C C	T C	G G	C C	T C
		1510	4F2-N381	T T	T T	A A	G C	C A	C A	A A	C T	A A	C C	G G	A A	T T	G G	T T	C C	A A	A A	A A	A G	C C	A G	G A	C C	G G	A A	A A	G G	C C	C T	T T	T T	C C	T T	G G	C C	T T	A G	C C	C C	A A	C C	T T	G T	C T	C C
		1511	4F2-S61	T T	T T	A A	C C	C C	C C	A G	G G	T T	G C	G A	A T	A T	A G	T A	T C	G A	G A	G A	A G	C C	A G	G A	C C	G A	T A	A A	A A	G C	T T	T C	G G	G G	A T	A G	C T	C T	G G	C T	C T	G A	C C	T C	G G	C C	T C
		1512	4F2-N236	A T	T C	G A	C C	C C	C C	A G	G G	T T	G C	G A	A A	A T	G G	A A	T T	G G	G A	G G	A A	T C	A A	G G	T C	G A	T T	C A	G A	C C	T T	T T	G T	C G	A T	G G	C C	T T	G G	C T	C T	G G	C C	T T	G T	C T	C C
		1513	4F2-N161	T T	T T	A A	C C	C C	C C	A G	G T	A T	G C	G G	A T	T T	A G	T A	T C	G A	A A	G A	A A	T C	A A	G G	0 0	G G	T A	C A	G A	G C	C T	T C	G T	C G	T T	G G	C C	C T	A G	C T	C T	G A	T C	C C	T T	C T	T C
		1514	4F2-S15	T T	T T	A A	C C	C C	C C	A G	G G	T T	G C	G A	A T	T T	A G	T A	T C	G A	A A	G A	A A	T C	A A	G G	0 0	G G	T A	C A	G A	G C	C T	T C	G G	G G	A T	0 0	T T	C T	A G	C C	C C	A A	T C	T C	G G	C C	T C
		1515	4F2-N153	A T	T C	G A	G C	C C	C C	A G	G G	T T	G C	G A	A T	T T	A G	T A	T C	G A	A A	G A	A A	T C	A A	G G	T C	G G	T A	C A	G A	G C	C T	T C	G T	C G	T T	A G	C T	C T	G G	C C	C T	G A	T C	T C	T T	C T	T C
		1516	4F2-N152	A A	C C	G A	G C	C A	C A	A G	C G	A T	C C	G A	A A	T T	A G	T A	T C	G A	A A	G A	A A	T C	A A	G G	T C	G G	T A	C A	G A	G C	C T	T C	G G	G G	A T	0 0	T T	C T	A G	C T	C T	G A	T C	T C	G T	C T	C C
		1517	4F2-N142	A T	T C	G A	C C	C A	C A	A A	G T	A T	G C	G G	A T	A T	G G	T A	T C	G A	G A	G A	A G	C C	A G	G A	C C	G A	T A	A A	G A	C C	T T	T T	G T	C G	A T	A G	C T	C C	G G	C C	C C	A A	T C	T C	G G	C C	T C
		1518	4F2-N143	A T	T C	G A	G C	A A	A A	A A	C T	A A	C C	G G	A A	T T	G G	T A	T C	G A	A A	G A	A A	T C	A A	G G	T C	G G	T A	C A	G A	G C	C T	T T	T T	C G	A T	A G	C T	C T	A G	T T	T T	G G	T C	T C	T T	C T	T C
		1519	4F2-S4	A T	T C	G A	G C	C A	C A	A A	C T	A A	C C	G G	A A	A T	G G	T A	T C	G A	G A	G A	A G	C C	A G	G A	C C	G A	T A	A A	G A	C C	T T	T T	G T	C G	A T	A G	C T	C T	A G	T T	T T	G G	C C	T T	G G	C C	T C
		1520	4F2-N134	A T	T C	G A	G C	C A	C A	A A	G T	A T	G C	G G	A T	T T	G G	T T	C C	A A	A A	A A	A G	C C	A G	G A	C C	G G	A A	A A	G G	C C	C T	T T	T T	C C	T T	G G	C C	T T	A G	C T	C T	G A	T C	T C	T T	C T	T C
		1521	5F2-S141	T T	T T	A A	C C	C C	C C	A G	G G	T T	G C	G A	A T	T T	G G	T T	C C	A A	A A	A A	A G	C C	A G	G A	C C	G G	A A	A A	G G	C C	C T	T C	G T	C G	T T	A G	C T	C C	G G	C T	C T	G A	C C	T C	G G	C C	T C
		1522	5F2-N443	A A	C C	G G	G G	A A	A A	A G	C G	A T	C C	G A	A A	T T	A G	T A	T C	G A	A A	G A	A A	T C	A A	G G	T C	G G	T A	C A	G A	G C	C T	T C	G T	C G	T T	A A	T T	C C	G G	C C	C C	G A	T C	T C	T T	C T	T C
		1523	5F2-N442	A T	T C	G A	G C	C A	C A	A G	G G	T T	G C	G A	A T	T T	G G	T T	C C	A A	A A	A A	A G	C C	A G	G A	C C	G G	A A	A A	G G	C C	C T	T T	T T	C C	T T	G G	C C	T T	A G	C T	C T	G A	T C	T C	T T	C T	T C
		1524	5F2-S145	A T	T C	G A	G G	A A	A A	A A	C T	A A	C C	G G	A A	T T	A G	T A	T C	G A	A A	G A	A A	T C	A A	G G	0 0	G G	T A	C A	G A	G C	C T	T C	G T	C G	T T	A G	C T	C T	G G	C T	C T	G A	T C	C C	G T	C C	T T
		1525	5F2-N440	T T	T T	A A	C C	C C	C C	A G	C G	A T	C C	G A	A A	A T	A G	T A	T C	G A	A A	G A	A A	T C	A A	G G	T C	G G	T A	C A	G A	G C	T T	T C	G G	C G	A T	A G	C T	C T	A G	C T	C T	G A	T C	T C	G T	C T	C C
		1526	5F2-S140	A T	T C	G A	G C	C A	C A	A A	C T	A A	C C	G G	A A	T T	A G	T A	T C	G A	A A	G A	A A	T C	A A	G G	T C	G G	T A	C A	G A	G C	C T	T C	G T	C G	T T	A G	C T	T T	A G	C C	C C	A A	T C	C C	G T	C C	T T
		1527	5F2-N445	A A	C C	G G	G C	C A	C A	A G	C G	A T	C C	G A	A A	T T	G G	T A	T C	A A	A A	A A	A G	C C	A G	G A	C C	G G	A A	A A	G G	C C	C T	T T	T T	C C	T T	G G	C C	T T	A G	C C	C C	A A	T C	T C	T T	C T	T C
		1528	5F2-S142	A T	T C	G A	G C	A A	A A	A A	G T	A T	G C	G G	A T	T T	A G	T A	T C	G A	A A	G A	A A	T C	A A	G G	0 0	G G	T A	C A	G A	G C	C T	T C	G T	C G	T T	A G	C T	C C	G G	C T	C T	G A	T C	C C	G T	C C	T T
		1529	5F2-N446	A A	C C	G G	G G	A A	A A	A G	G G	T T	G C	G A	A T	T T	A G	T A	T C	G A	A A	G A	A A	T C	A A	G G	T C	G G	T A	C A	G A	G C	C T	T C	G T	C G	T T	A G	C T	C T	G G	C T	C T	G A	C C	T C	G G	C C	T C
		1530	5F2-N449	T T	T T	A A	C C	C C	C C	A G	C G	A T	C C	G A	A A	A T	G G	T A	T C	G A	G A	G A	A G	C C	A G	G A	C C	G A	T A	A A	G A	C C	T T	T T	G T	C G	A T	A A	T T	C C	G G	C T	T T	G G	C C	T C	G G	C C	T C
		1531	5F2-S202	T T	T T	A A	C C	C C	C C	A G	G G	T T	G C	G A	A T	A T	G G	T A	T C	G A	G A	G A	A G	C C	A G	G A	C C	G A	T A	A A	G A	C C	T T	T T	T T	C C	T T	G G	C C	C T	G G	C T	C C	A A	T C	T C	T T	C T	T C
		1532	5F2-N450	T T	T T	A A	C C	C C	C C	A A	G T	A T	G C	G G	A T	T T	A G	T A	T C	G A	A A	G A	A A	T C	A A	G G	0 0	G G	T A	C A	G A	G C	C T	T T	T T	C C	T T	G G	C C	T T	A G	C C	C C	G A	C C	T T	G T	C T	C C
		1533	5F2-S203	A T	T C	G A	G C	C A	C A	A G	C G	A T	C C	G A	A A	A T	G G	T A	T C	G A	G A	G A	A G	C C	A G	G A	C C	G A	T A	A A	G A	C C	T T	T T	T T	C C	T T	G G	C C	T T	A G	C C	C C	A A	T C	C C	G T	C C	T T
		1534	5F2-S150	A T	T C	G A	G C	C A	C A	A G	C G	A T	C C	G A	A A	A T	A G	T T	C C	G A	A A	G A	A A	T C	A A	G G	0 0	G G	T A	C A	A A	G C	T T	T C	G G	G G	A T	0 0	T T	C C	G G	T T	T T	G G	C C	T T	G T	C T	C C
		1535	5F2-S201	T T	T T	A A	G C	C A	C A	A G	C G	A T	C C	G A	A A	T T	G G	T T	C C	A A	A A	A A	A G	C C	A G	G A	C C	G G	A A	A A	G G	C C	C T	T T	T T	C C	T T	G G	C C	T T	A G	T T	C T	G A	T C	T C	T T	C T	T C
		1536	5F2-N454	T T	T T	0 0	0 0	C A	C A	0 0	G T	A T	G C	G G	A T	A T	G G	0 0	T C	G A	G A	G A	A G	C C	A G	G A	0 0	0 0	T A	A A	G A	C C	T T	T T	G T	C G	0 0	G G	C C	C T	G G	C T	C T	G A	C C	T T	G G	C C	T C
		1537	5F2-S148	A T	T C	G A	G C	C A	C A	A A	G T	A T	G C	G G	A T	T T	G G	T T	C C	A A	A A	A A	A G	C C	A G	G A	C C	G G	A A	A A	G G	C C	C T	T T	T T	C C	T T	G G	C C	T T	A G	C T	C T	G A	T C	T T	G G	C C	T C
		1538	5F2-N448		C C			A A	A A		C G	A T	C C	G A	A A	T T	G G		C C	A A	A A	A A	A G	C C	A G	G A			A A	A A	G G	C C	C T	T T	T T	C C				C T	G G	C C	C C	A A	T C	T C	G T	C T	C C
		1539	5F2-S205	A T	T C	G A	G C	C C	C C	A G	C G	A T	C C	G A	A A	T T	A G	T A	T C	G A	A A	G A	A A	T C	A A	G G	0 0	G G	T A	C A	G A	G C	C T	T C	G T	C G	T T	A A	T T	C C	G G	C T	C T	G A	T C	T C	T T	C T	T C
		1540	5F2-S213	A A	C C	G G	G G	A A	A A	A G	C G	A T	C C	G A	A A	A T	G G	T A	T C	G A	G A	G A	A G	C C	A G	G A	C C	0 0	T A	A A	G A	C C	T T	T T	G T	C G	A T	A G	C T	C T	A G	T T	T T	G G	C C	T T	G T	C T	C C
		1541	5F2-N466	A T	T C	G A	G C	C A	C A	0 0	C G	A T	C C	G A	A A	T T	G G	T T	C C	A A	A A	A A	A G	C C	A G	G A	0 0	G G	A A	A A	G G	C C	C T	T C	G T	C G	T T	A G	C T	C C	G G	C T	C T	G A	C C	T C	T T	C T	T C
		1542	5F2-S218	A A	C C	G A	G C	C C	C C	A G	C G	A T	C C	G A	A A	T T	A G	T A	T C	G A	A A	G A	A A	T C	A A	G G	0 0	G G	T A	C A	G A	G C	C T	T C	G T	C G	T T	A G	C T	C C	G G	C T	C T	G A	C C	T C	G G	C C	T C
		1543	5F2-N465	A T	T C	G A	G G	A A	A A	A A	G T	A T	G C	G G	A T	T T	G G	T T	C C	A A	A A	A A	A G	C C	A G	G A	C C	G G	A A	A A	G G	C C	C T	T T	T T	C C	T T	G G	C C	T T	A G	C T	C T	G A	T C	T C	T T	C T	T T
		1544	5F2-N462	A A	C C	G G	G G	A A	A A	A A	T T	A A	C C	G G	A A	T T	G G	T T	C C	A A	A A	A A	G G	T T	G G	A A	C C	G G	A A	A A	G G	C C	C T	T T	T T	C C	T T	G G	C C	T T	A G	T T	T T	G G	C C	T C	G T	C T	C C
		1545	5F2-S214	A T	T C	G A	G C	C A	C A	A A	C T	A A	C C	G G	A A	A T	A G	A A	T T	G G	G A	G G	A A	T C	A A	G G	T C	G A	T T	C A	A A	G C	T T	T C	G T	C G	T T	A G	C T	C T	G G	T T	T T	G G	C C	T T	G T	C T	T C
		1546	5F2-N468	A T	T C	G A	G C	C A	C A	A G	C G	A T	C C	G A	A A	T T	A G	T A	T C	G A	A A	G A	A A	T C	A A	G G	T C	G G	T A	C A	G A	G C	C T	T C	G T	C G	T T	A G	C T	C T	G G	C C	C C	A A	T C	C C	G G	C C	T C
		1547	5F2-S217	A T	T C	G A	G C	C A	C A	A A	G T	A T	G C	G G	A T	A T	G G	T A	T C	G A	G A	G A	A G	C C	A G	G A	C C	G A	T A	A A	G A	C C	T T	T T	G T	C C	T T	G G	C C	C T	A G	C T	C T	G A	C C	T C	G G	C C	T C
		1548	5F2-N464	A T	T C	G A	C C	C C	C C	A G	C G	A T	C C	G A	A A	T T	G G	T T	C C	A A	A A	A A	A G	C C	A G	G A	C C	G G	A A	A A	G G	C C	C T	T T	T T	C C	T T	G G	C C	C T	G G	C T	C T	G A	T C	T T	G T	C T	C C
		1549	5F2-S215	T T	T T	A A	C C	C C	C C	A A	G T	A T	G C	G G	A T	T T	G G	T T	C C	A A	A A	A A	A G	C C	A G	G A	C C	G G	A A	A A	G G	C C	C T	T T	G T	C G	A T	A G	C T	C C	G G	C T	C T	G A	C C	T C	G G	C C	T C
		1550	5F2-N467	T T	T T	G A	G C	C A	C A	A A	G T	A T	G C	G G	A T	A T	G G	T A	T C	G A	G A	G A	A G	C C	A G	G A	0 0	0 0	T A	A A	G A	C C	T T	T T	G T	C G	A T	A G	C T	C T	A G	T T	T T	G G	C C	T C	T T	C T	T C
		1551	5F2-S208	0 0	T C	G G	0 0	A A	A A	A A	C T	A A	C C	G G	A T	T T	G G	T T	C C	A A	A A	A A	A G	C C	A G	G A	C C	G G	A A	A A	G G	C C	C T	T T	T T	C C	T T	0 0	0 0	T T	A G	C C	C C	A A	T C	C C	G G	C C	T C
		1552	5F2-N459	T T	T T	A A	G C	C A	C A	A A	G T	A T	G C	G G	A T	T T	G G	T T	C C	A A	A A	A A	A G	C C	A G	G A	C C	G G	A A	A A	G G	C C	C T	T T	T T	C C	T T	G G	C C	T T	A G	C C	C T	G A	C C	T C	G G	C C	T C
		1553	5F2-N458	A T	T C	A A	C C	C C	C C	A A	G T	A T	G C	G G	A T	T T	G G	T T	C C	A A	A A	A A	A G	C C	A G	G A	C C	G G	A A	A A	G G	C C	C T	T T	T T	C C	T T	G G	C C	T T	A G	T T	T T	G G	T C	C C	G T	C C	T T
		1554	5F2-S211	A T	T C	G A	G C	C A	C A	A A	G T	A T	G C	G G	A T	A T	A G	A A	T T	G G	G A	G G	A A	T C	A A	G G	T C	0 0	T T	C A	A A	G C	T T	T C	G G	G G	A T	A A	T T	C C	G G	C C	C T	G A	C C	T C	G G	C C	T C
		1555	5F2-S210	T T	T T	A A	C C	C C	C C	A G	G G	T T	G C	G A	A T	T T	A G	0 0	T C	G A	G A	G A	A G	C C	A G	G A	C C	G G	A A	A A	G A	G C	C T	T C	G T	C G	T T	0 0	C T	C C	G G	T T	T T	G A	T C	T C	T T	C T	T C
		1556	5F2-S206	A T	T C	G A	G C	A A	A A	A A	C T	A A	C C	G G	A A	A T	G G	T A	T C	G A	G A	G A	A G	C C	A G	G A	C C	G A	T A	A A	G A	C C	T T	T T	G T	C G	A T	A G	C T	C C	G G	C T	C T	G A	T C	T C	T T	C T	T C
		1557	5F2-N461	A A	C C	G G	G G	A A	A A	A G	C G	A T	C C	G A	A A	T T	G G	T T	C C	A A	A A	A A	A G	C C	A G	G A	C C	G G	A A	A A	G G	C C	C T	T T	T T	C C	T T	G G	C C	C T	G G	C T	C T	G A	C C	T C	G G	C C	T C
		1558	5F2-S209	T T	T T	A A	C C	C C	C C	A G	G G	T T	G C	G A	A T	A T	A G	T A	T C	G A	A A	G A	A A	T C	A A	G G	T C	G G	T A	C A	A A	G C	T T	T C	G G	G G	A T	A A	T T	C C	G G	C T	C T	G A	T C	C C	G T	C C	T T
		1559	5F2-N460	0 0	C C	G G	G G	A A	A A	A A	C T	A A	C C	G G	A A	T T	G G	T T	C C	A A	A A	A A	A G	C C	A G	G A	0 0	G G	A A	A A	G G	C C	C T	T T	T T	C C	T T	0 0	C C	T T	A G	C C	C C	A A	T C	C C	G T	C C	T T
		1560	5F2-S212	A T	T C	G A	G C	C A	C A	A A	G T	A T	G C	G G	A T	T T	A G	T A	T C	G A	A A	G A	A A	T C	A A	G G	0 0	G G	T A	C A	G A	G C	C T	T C	G T	C G	T T	A G	C T	C T	G G	C T	C T	G A	C C	T C	G G	C C	T C
		1561	5F2-N476	A T	T C	G A	G C	C A	C A	A G	C G	A T	C C	G A	A T	T T	G G	T T	C C	A A	A A	A A	A G	C C	A G	G A	C C	G G	A A	A A	G G	C C	C T	T T	T T	C C	T T	A G	C T	C T	A G	C C	C C	A A	C C	T C	G G	C C	T C
		1562	5F2-S254	A T	T C	A A	C C	C C	C C	A G	G G	T T	G C	G A	A T	T T	A G	T T	T C	G A	A A	G A	A A	T C	A A	G G	T C	G G	T A	C A	G A	G C	C T	T C	G T	C G	T T	A G	C T	C T	A G	C C	C C	A A	T C	T C	G T	C T	C C
		1563	5F2-N480	A T	T C	G A	G C	A A	A A	A A	G T	A T	G C	G G	A T	T T	A G	T A	T C	G A	A A	G A	A A	T C	A A	G G	T C	G G	T A	C A	G A	G C	C T	T C	G T	C G	T T	A G	C T	C C	G G	C T	C T	G A	T C	C C	G T	C C	T T
		1564	5F2-N531	A T	T C	G A	C C	C C	C C	A G	G G	T T	G C	G A	A T	T T	A G	T A	T C	G A	A A	G A	A A	T C	A A	G G	T C	G G	T A	C A	G A	G C	C T	T C	G T	C G	T T	A G	C T	C C	G G	C T	T T	G G	C C	T T	G G	C C	T C
		1565	5F2-N482	T T	T T	G A	G C	C A	C A	A G	C G	A T	NA	G A	A A	A T	NA	T A	T C	G A	G A	G A	A G	C C	A G	G A	C C	G A	T A	A A	G A	C C	T T	T T	G T	C G	A T	A G	C T	C T	A G	T T	T T	G G	C C	T T	G T	C T	C C
		1566	5F2-N615	A T	T C	G A	G C	C A	C A	A G	C G	A T	C C	G A	A A	A T	G G	T A	T C	G A	G A	G A	A G	C C	A G	G A	C C	G A	T A	A A	G A	C C	T T	T T	G T	G G	A T	A A	T T	C C	G G	C C	C C	A A	T C	C C	G T	C C	T T
		1567	5F2-S256	A T	T C	G A	C C	C C	C C	A G	G G	T T	G C	G A	A T	T T	A G	T A	T C	G A	A A	G A	A A	T C	A A	G G	T C	G G	T A	C A	G A	G C	C T	T C	G T	C G	T T	A G	C T	C C	G G	C T	C T	G A	C C	C C	T T	C T	T C
		1568	5F2-N483	A T	T C	G A	G C	C A	C A	A G	G G	T T	G C	G A	A T	A T	G G	T T	C C	A A	A A	A A	A G	C C	A G	G A	C C	G G	A A	A A	G A	C C	T T	T T	G T	C G	A T	A G	C T	C T	G G	C C	C C	A A	T C	C C	G T	C C	T T
		1569	5F2-N477	T T	T T	A A	C C	C C	C C	A G	G G	T T	G C	G A	A T	T T	G G	T A	T C	G A	A A	G A	A A	T C	A A	G G	0 0	G G	A A	A A	G G	C C	C T	T T	T T	C C	T T	G G	C C	T T	G G	C T	C T	G A	C C	T C	G T	C C	T T
		1570	5F2-N428		NA			NA	NA		NA	NA	NA	NA	NA	NA	NA		NA	NA	NA	NA	NA	NA	NA	NA			NA	NA	NA	NA	NA	NA	NA	NA				NA	NA	NA	NA	NA	NA	NA	NA	NA	NA
		1571	5F2-N479	A T	T C	G A	G C	C A	C A	A A	G T	A T	G C	G G	A T	A T	A G	T A	T C	G A	G A	G A	A G	C C	A G	G A	C C	G A	T A	A A	A A	G C	T T	T C	G G	G G	A T	0 0	T T	C C	G G	C T	T T	G G	C C	T T	G T	C T	C C
		1572	5F2-N397	A T	T C	G A	G C	C A	C A	A A	G T	A T	G C	G G	A T	T T	G G	T A	T C	G A	A A	G A	A A	T C	A A	G G	0 0	G G	T A	C A	G A	G C	C T	T T	T T	C C	T T	G G	C C	T T	A G	T T	T T	G G	C C	T C	T T	C T	T C
		1573	5F2-N481	A T	T C	G A	G C	C A	C A	A G	G G	T T	G C	G A	A T	A T	G G	T A	T C	G A	G A	G A	A G	C C	A G	G A	C C	0 0	T A	A A	G A	C C	T T	T T	G T	C C	T T	G G	C C	T T	A G	C T	C T	G A	T C	T T	G T	C T	C C
		1574	5F2-N478	A T	T C	G G	G G	C A	C A	A A	G T	A T	G C	G G	A T	T T	A G	T A	T C	G A	G A	G A	A G	C C	A G	G A	C C	G A	T A	A A	G A	G C	C T	T C	G T	C G	T T	A G	C T	T T	A G	T T	T T	G G	T C	C C	G T	C C	T T
		1575	5F2-S252	T T	T T	A A	C C	C C	C C	A G	G T	A T	G C	G G	A T	T T	G G	T T	C C	A A	A A	A A	A G	C C	A G	G A	C C	G G	A A	A A	G G	C C	C T	T T	T T	C C	T T	G G	C C	T T	A G	C T	C T	NA	C C	T C	G G	C C	T C
		1576	5F2-S253	A T	T C	G A	G C	A A	A A	A A	C T	A A	C C	G G	A A	T T	G G	T A	T C	A A	A A	A A	A G	C C	A G	G A	C C	G G	A A	A A	G G	C C	C T	T T	T T	C C	T T	G G	C C	T T	A G	C T	C T	G A	T C	T C	T T	C T	T C
		1577	5F2-S255	T T	T T	A A	G C	C A	C A	A G	G G	T T	G C	G A	A T	T T	A G	T A	T C	G A	A A	G A	A A	T C	A A	G G	T C	G G	T A	C A	G A	G C	C T	T C	G T	C G	T T	A G	C T	C T	G G	C C	C C	A A	C C	T C	G G	C C	T C
		1578	5F2-S257	A T	T C	G A	G C	C A	C A	A A	C T	A A	C C	G G	A A	A T	G G	T T	C C	A A	A A	A A	A G	C C	A G	G A	C C	G G	A A	A A	G A	C C	T T	T T	G T	C G	A T	A G	C T	C T	A G	C T	C T	G A	C C	T C	G T	C T	C C
		1579	5F2-S220	T T	T T	A A	C C	C C	C C	A G	G G	T T	G C	G A	A T	T T	G G	T T	C C	A A	A A	A A	A G	C C	A G	G A	C C	G G	A A	A A	G G	C C	C T	T T	T T	C C	T T	G G	C C	C C	G G	T T	T T	G G	C C	T T	G T	C T	C C
		1580	5F2-S251	T T	T T	A A	C C	C C	C C	A G	G G	T T	G C	G A	A T	T T	A G	T T	C C	A A	A A	A A	A G	C C	A G	G A	C C	G G	A A	A A	G A	G C	C T	T C	G T	C G	T T	A G	C T	C T	A G	C T	C T	G A	C C	T C	G G	C C	T C
		1581	5F2-S222	A A	C C	G G	G G	A A	A A	A A	C T	A A	C C	G G	A T	A T	G G	T A	T C	G A	A A	G A	A A	T C	A A	G G	0 0	G G	T A	C A	G A	C C	T T	T T	G T	C G	A T	A G	C T	T T	A G	T T	T T	G G	C C	T C	G T	C C	T T
		1582	5F2-S221		T T			C C	C C		G G	T T	G C	G A	A T	T T	G G		C C	A A	A A	A A	A G	C C	A G	G A			A A	A A	G G	C C	C T	T T	T T	C C				T T	A G	C T	C T	G A	T C	T C	T T	C T	T C
		1583	5F2-N474	T T	T T	A A	C C	C A	C A	A G	C G	A T	C C	G A	A A	T T	A G	T A	T C	G A	A A	G A	A A	T C	A A	G G	T C	G G	T A	C A	G A	G C	C T	T C	G T	C G	T T	G G	C C	T T	A G	C T	C T	G A	T C	T C	T T	C T	T C
		1584	5F2-N475	A A	C C	G G	G G	A A	A A	A A	C T	A A	C C	G G	A A	A T	G G	T A	T C	G A	G A	G A	A G	C C	A G	G A	C C	G A	T A	A A	G A	C C	T T	T T	G T	C G	A T	A G	C T	C T	G G	C T	C T	G A	T C	C C	G G	C C	T C
		1585	5F2-N473	A T	T C	G A	G C	C A	C A	A G	G G	T T	G C	G A	A T	T T	A G	T A	T C	G A	A A	G A	A A	T C	A A	G G	0 0	G G	T A	C A	G A	G C	C T	T C	G T	C G	T T	G G	C C	T T	A G	C C	C C	A A	T C	T T	G T	C T	C C
		1586	5F2-N472		T C			A A	A A		G T	A T	G C	G G	A T	T T	G G		T C	G A	G A	G A	A G	C C	A G	G A			T A	A A	G G	C C	C T	T T	T T	C C				C T	G G	C C	C C	A A	C C	T C	G T	C C	T T
		1587	5F2-N469	T T	T T	A A	C C	C C	C C	A G	G G	T T	G C	G A	A T	T T	G G	T T	C C	A A	A A	A A	A G	C C	A G	G A	0 0	G G	A A	A A	G G	C C	C T	T T	T T	C C	T T	A G	C T	C C	G G	C T	C T	G A	C C	T C	G G	C C	T C
		1588	5F2-N471		T C			C C	C C		G G	T T	G C	G A	A T	A T	G G		T C	G A	G A	G A	A G	C C	A G	G A			T A	A A	G A	C C	T T	T T	G T	C G				C T	A G	C C	C T	G A	C C	T C	G G	C C	T C
		1589	5F2-S225	A T	T C	G G	G C	C A	C A	A A	G T	A T	G C	G G	NA	T T	G G	T T	C C	A A	A A	A A	A G	C C	A G	G A	C C	G G	A A	A A	G G	C C	C T	T T	T T	C G	A T	A G	C T	C T	A G	C T	C T	G A	NA	C C	G G	C C	T C
		1590	5F2-N470	T T	T T	A A	G C	C A	C A	A G	C T	A A	C C	G G	A A	T T	G G	T A	T C	G A	G A	G A	A G	C C	A G	G A	C C	0 0	T A	A A	G G	C C	C T	T T	T T	C C	T T	G G	C C	C T	G G	C T	C T	G A	T C	T C	T T	C T	T C
		1591	5F2-S223	A T	T C	G A	G C	C A	C A	A A	G T	A T	G C	G G	A T	T T	G G	T A	T C	G A	G A	G A	A G	C C	A G	G A	C C	G A	T A	A A	G G	C C	C T	T T	T T	C C	T T	G G	C C	T T	A G	T T	T T	G G	C C	T T	G T	C T	C C
		1592	5F2-S265	T T	T T	A A	0 0	C A	C A	A A	G T	A T	G C	G G	A T	T T	A G	0 0	T C	G A	A A	G A	A A	T C	A A	G G	0 0	G G	T A	C A	G A	G C	C T	T C	G T	C G	T T	A G	C T	C T	G G	C T	C T	G A	C C	T C	G G	C C	T C
		1593	5F2-S268	A T	T C	G A	G C	A A	A A	A A	C T	A A	C C	G G	A A	A T	G G	T T	C C	A A	A A	A A	A G	C C	A G	G A	C C	G G	A A	A A	G A	C C	T T	T T	G T	C G	A T	A G	C T	C T	A G	T T	C T	G A	T C	T C	T T	C T	T C
		1594	5F2-S271	A T	T C	G A	G C	C A	C A	A A	C T	A A	C C	G G	A T	A T	G G	T A	T C	G A	G A	G A	A G	C C	A G	G A	C C	0 0	T A	A A	G A	C C	T T	T T	G T	C G	A T	A G	C T	C T	A G	T T	T T	G G	C C	T C	G G	C C	T C
		1595	5F2-N504	A T	T C	G A	G C	C A	C A	A A	G T	A T	G C	G G	A T	T T	G G	T A	T C	A A	A A	A A	A G	C C	A G	G A	C C	G G	A A	A A	G G	C C	C T	T T	G T	C G	A T	A G	C T	C T	A G	T T	T T	G G	C C	T C	T T	C T	T C
		1596	5F2-N639	A T	T C	G A	G C	C A	C A	A A	C T	A A	C C	G G	A A	T T	G G	T T	C C	A A	A A	A A	A G	C C	A G	G A	C C	G G	A A	A A	G G	C C	C T	T T	T T	C C	T T	G G	C C	T T	A G	C T	C C	A A	T C	C C	G T	C C	T T
		1597	5F2-N509	A T	T C	G A	G C	C A	C A	A G	C G	A T	C C	G A	A A	A T	A G	A A	T T	G G	G A	G G	A A	T C	A A	G G	T C	G A	T T	C A	A A	G C	T T	T C	G G	G G	A T	A G	C T	C T	A G	T T	T T	G G	C C	T C	T T	C T	T C
		1598	5F2-S239	T T	T T	A A	G C	C A	C A	A G	C G	A T	C C	G A	A A	T T	G G	T A	T C	G A	G A	G A	A G	C C	A G	G A	C C	0 0	T A	A A	G G	C C	C T	T T	T T	C C	T T	G G	C C	T T	A G	C C	C C	A A	T C	C C	G T	C T	C C
		1599	5F2-N491	A T	T C	G A	G C	C A	C A	0 0	C G	A T	C C	G A	A A	T T	A G	T A	T C	G A	A A	G A	A A	T C	A A	G G	0 0	G G	T A	C A	G A	G C	C T	T C	G T	C G	T T	A A	T T	C T	A G	C T	C T	G A	C C	T C	G G	C C	T C
		1600	5F2-N497	A T	T C	G A	G C	C A	C A	A G	C G	A T	NA	G A	A A	T T	A G	0 0	C C	A A	A A	A A	A G	C C	A G	G A	C C	G G	A A	A A	G A	G C	C T	T C	G T	C G	T T	A G	0 0	NA	G G	C T	C T	G A	C C	T T	G T	C T	C C
		1601	5F2-S227	0 0	NA	G G	0 0	C A	C A	A G	C G	A T	NA	G A	A A	A T	A G	A A	NA	G G	G A	G G	A A	T C	NA	NA	T C	G A	NA	C A	A A	G C	T T	T C	G G	NA	A T	A G	0 0	NA	G G	C C	C C	NA	T C	T C	G G	C C	T C
		1602	5F2-N484	A T	T C	G A	G C	C A	C A	A A	G T	A T	G C	G G	A T	T T	A G	A A	T T	G G	G A	G G	A A	T C	A A	G G	T C	0 0	T T	C A	G A	G C	C T	T C	G T	C G	T T	A G	C T	C T	G G	C C	C C	A A	T C	C C	G T	C C	T T
		1603	5F2-N502	A T	T C	G A	G C	C A	C A	A G	G T	A T	G C	G G	A T	A T	G G	T A	T C	G A	A A	G A	A A	T C	A A	G G	T C	G G	T A	C A	G A	C C	T T	T T	G T	C G	A T	A G	C T	C T	A G	T T	C T	G A	T C	T C	G T	C T	C C
		1604	5F2-N507	A T	T C	G A	G C	C A	C A	A A	G G	T T	G C	G A	A T	A T	A G	T A	T C	G G	G A	G G	A A	T C	A A	G G	0 0	0 0	T T	C A	A A	G C	T T	T C	G G	NA	A T	0 0	T T	C C	G G	C C	C C	A A	T C	NA	G T	C C	T T
		1605	5F2-S236	A T	T C	G A	G C	C A	C A	A G	G G	T T	G C	G A	A T	A T	G G	T A	T C	G A	G A	G A	A G	C C	A G	G A	C C	0 0	T A	A A	G A	C C	T T	T T	G T	C G	A T	A G	C T	C C	G G	C T	C T	G A	C C	C C	T T	C T	T C
		1606	5F2-N512	T T	T T	A A	C C	C A	C A	A A	G T	A T	G C	G G	A T	T T	A G	T T	NA	NA	A A	A A	A G	C C	A G	G A	C C	G G	NA	A A	G A	G C	C T	T C	G T	C G	T T	A G	C T	C C	G G	C T	C T	G A	T C	T C	T T	C T	T C
		1607	5F2-S345	T T	T T	G A	G C	C A	C A	A A	C T	A A	C C	G G	A A	T T	A G	T A	T C	G A	A A	G A	A A	T C	A A	G G	T C	G G	T A	C A	G A	G C	C T	T C	G T	C G	T T	A G	C T	C T	G G	C C	C C	A A	T C	C C	G T	C C	T T
		1608	5F2-N500	A A	C C	G G	G G	A A	A A	A A	C T	A A	C C	G G	A A	T T	A G	T T	C C	G A	A A	G A	A A	T C	A A	G G	T C	G G	T A	C A	G A	G C	C T	T C	G T	C G	T T	A G	C T	C T	G G	C C	C C	A A	T C	C C	G G	C C	T C
		1609	5F2-N399	T T	T T	A A	C C	C C	C C	A G	C G	A T	C C	G A	A A	T T	A G	A A	T T	G A	A A	G A	A A	T C	A A	G G	T C	G G	T A	C A	G A	G C	C T	T C	G T	C G	T T	A G	C T	C T	G G	C C	C C	A A	T C	T T	G T	C T	C C
		1610	5F2-N505	T T	T T	A A	C C	C C	C C	A G	G G	T T	G C	G A	A T	A T	G G	T A	T C	G A	G A	G A	A G	C C	A G	G A	C C	G A	T A	A A	G A	C C	T T	T T	G T	C G	A T	A G	C T	C T	A G	C C	C C	A A	T C	C C	G T	C C	T T
		1611	5F2-S233	A T	T C	G A	C C	C C	C C	A G	G G	T T	G C	G A	A T	A T	G G	T A	T C	G A	G A	G A	A G	C C	A G	G A	C C	G A	T A	A A	G A	C C	T T	T T	G T	C G	A T	G G	C C	T T	G G	C T	C T	G A	T C	T C	G T	C T	C C
		1612	5F2-N539	T T	T T	A A	G C	C A	C A	A G	C G	A T	C C	G A	A A	T T	G G	T A	T C	A A	A A	A A	A G	C C	A G	G A	C C	G G	A A	A A	G G	C C	C T	T T	T T	C C	T T	G G	C C	T T	A G	C T	C T	G A	C C	T T	G T	C T	C C
		1613	5F2-S224	A T	T C	G A	G C	C A	C A	A A	G T	A T	G C	G G	A A	A T	A G	A A	T T	G G	G A	G G	A A	T C	A A	G G	T C	G A	T T	C A	A A	G C	T T	T C	G G	G G	A T	A A	T T	C C	G G	C C	C C	A A	T C	C C	G T	C C	T T
		1614	5F2-S238	A T	T C	G A	C C	C C	C C	A G	G G	T T	G C	G A	A T	A T	G G	T A	T C	G A	G A	G A	A G	C C	A G	G A	C C	G A	T A	A A	G A	C C	T T	T T	G T	C G	A T	G G	C C	C T	G G	T T	T T	G G	C C	T T	G T	C T	C C
		1615	5F2-N492	A T	T C	G G	G G	A A	A A	A A	C G	A T	C C	G A	A A	A T	G G	T A	T C	G A	G A	G A	A G	C C	A G	G A	C C	G A	T A	A A	G A	C C	T T	T T	G T	C G	A T	A A	T T	C C	G G	C C	C C	A A	T C	C C	G T	C C	T T
		1616	5F2-N547	A T	T C	G A	0 0	NA	NA	A G	G G	T T	G C	G A	A T	A T	G G	0 0	T C	NA	G A	G A	NA	NA	A G	NA	C C	0 0	T A	NA	G A	C C	T T	T T	G T	C G	A T	0 0	0 0	C T	NA	C T	C T	G A	NA	NA	G T	C T	NA
		1617	5F2-N573	T T	T T	A A	C C	C C	C C	A A	G T	A T	G C	G G	A T	T T	A G	T A	T C	G A	A A	G A	A A	T C	A A	G G	0 0	G G	T A	C A	G A	G C	C T	T C	G T	C G	T T	A G	C T	C C	A G	C T	C T	G A	T C	T C	G T	C T	C C
		1618	5F2-N508	A T	T C	G A	G C	C A	C A	A A	NA	A T	G C	G G	A T	A T	A G	T A	T C	G A	A A	NA	A G	NA	A G	NA	C C	0 0	T A	NA	G A	NA	NA	T T	G T	C G	0 0	A G	C T	C T	A G	NA	NA	G A	NA	T C	NA	C C	T C
		1619	5F2-N510	A T	T C	G A	G C	C A	C A	0 0	C G	A T	C C	G A	A A	T T	A G	T T	C C	A A	A A	A A	A G	C C	A G	G A	C C	G G	A A	A A	G A	G C	C T	T C	G T	C G	T T	A G	C T	C T	A G	C C	C C	A A	T C	C C	G T	C C	T T
		1620	5F2-S267	A T	T C	G A	G C	C A	C A	A A	G G	T T	G C	G A	A T	A T	G G	T A	T C	G A	G A	G A	A G	C C	A G	G A	C C	G A	T A	A A	G A	C C	T T	T T	G T	C G	A T	G G	C C	T T	A G	T T	T T	G G	C C	T C	T T	C T	T C
		1621	5F2-S270	A T	T C	G A	G C	C A	C A	A A	G T	A T	G C	G G	A T	A T	G G	T A	T C	G A	G A	G A	A G	C C	A G	G A	C C	G A	T A	A A	G A	C C	T T	T T	G T	C G	A T	A G	C T	C T	G G	T T	C T	G A	C C	T C	G G	C C	T C
		1622	5F2-S178	A T	T C	G A	G C	C A	C A	A A	C T	A A	C C	G G	A A	T T	G G	T T	C C	A A	A A	A A	A G	C C	A G	G A	C C	G G	A A	A A	G G	C C	C T	T T	T T	C C	T T	G G	C C	C T	A G	C T	C T	G A	C C	T T	G T	C T	C C
		1623	5F2-N501	T T	T T	A A	G C	C A	C A	A G	G G	T T	G C	G A	A T	T T	G G	0 0	NA	A A	A A	A A	A G	C C	A G	G A	C C	G G	A A	A A	G G	C C	C T	T T	NA	C C	T T	G G	C C	T T	A G	C T	C T	G A	C C	T C	G G	C C	T C
		1624	5F2-N546	A T	T C	G A	G C	C A	C A	A G	G G	T T	G C	G A	A T	T T	G G	T T	C C	A A	A A	A A	A G	C C	A G	G A	C C	G G	A A	A A	G G	C C	C T	T T	T T	C C	T T	G G	C C	T T	A G	C C	C C	A A	T C	T C	T T	C T	T C
		1625	5F2-S232	T T	T T	A A	C C	C C	C C	A G	C G	A T	C C	G A	A A	A T	A G	T A	T C	G A	A A	G A	A A	T C	A A	G G	T C	G G	T A	C A	G A	G C	C T	T C	G G	G G	A T	A G	C T	C T	A G	C C	C C	A A	T C	C C	G T	C C	T T
		1626	5F2-N545	A T	T C	G A	G C	C A	C A	A G	C G	A T	C C	G A	A A	T T	G G	0 0	C C	A A	A A	A A	A G	C C	A G	G A	C C	G G	A A	A A	G G	C C	C T	T T	T T	C C	T T	G G	C C	T T	A G	C C	C C	A A	T C	NA	G T	C C	T T
		1627	5F2-S235	T T	T T	A A	0 0	NA	NA	A A	NA	NA	NA	G G	A A	T T	G G	T A	NA	NA	A A	NA	A G	C C	A G	G A	C C	G G	A A	A A	G G	C C	C T	T T	NA	NA	T T	G G	C C	C T	A G	T T	T T	G A	C C	T C	G G	C C	T C
		1628	5F2-S237	A T	T C	G A	G C	C A	C A	A A	G G	T T	G C	G A	A T	A T	G G	T A	T C	G A	G A	G A	A G	C C	A G	G A	C C	G A	T A	A A	G A	C C	T T	T T	G T	C G	A T	G G	C C	T T	A G	C T	C T	G A	T C	C C	G T	C C	T T
		1629	5F2-S229	A T	T C	G A	G C	C A	C A	A A	G T	A T	G C	G G	A T	A T	A G	T A	T C	G A	A A	G A	A A	T C	A A	G G	T C	G G	T T	C A	A A	G C	T T	T C	G G	G G	A T	A A	T T	C C	G G	C T	C T	G A	T C	T C	G T	C T	C C
		1630	5F2-N506	A A	C C	G G	G G	A A	A A	A A	G T	A T	G C	G G	A T	T T	A G	0 0	T C	G A	A A	G A	A A	T C	A A	G G	T C	G G	T A	C A	G A	G C	C T	T C	G T	C G	T T	A G	C T	C T	G G	C T	C C	A A	T C	C C	G T	C C	T T
		1631	5F2-S197	A T	T C	G A	0 0	C A	C A	A G	C T	A A	C C	G G	A A	T T	A G	T A	T C	G A	A A	G A	A A	T C	A A	G G	0 0	G G	T A	C A	G A	G C	C T	T C	G T	C G	T T	0 0	C T	C T	G G	C T	C C	A A	T C	C C	T T	C T	T C
		1632	5F2-N514	A T	T C	A A	C C	C C	C C	A G	C T	A A	C C	G G	A A	T T	G G	T T	C C	A A	A A	A A	A G	C C	A G	G A	C C	G G	A A	A A	G G	C C	C T	T T	T T	C C	T T	G G	C C	T T	G G	C C	C C	A A	T C	C C	T T	C T	T C
		1633	5F2-S242	A T	T C	G A	G C	C A	C A	A G	C G	A T	C C	G A	A A	A T	A G	A A	T T	G G	G A	G G	A A	T C	A A	G G	T C	0 0	T T	C A	A A	G C	T T	T C	G G	G G	A T	A A	T T	C C	G G	C T	C T	G A	C C	T T	G T	C T	C C
		1634	5F2-S247	A T	T C	G A	G C	C A	C A	A A	G T	A T	G C	G G	A T	T T	A G	T A	T C	G A	A A	G A	A A	T C	A A	G G	0 0	G G	T A	C A	G A	G C	C T	T C	G T	C G	T T	A G	C T	C T	G G	C T	C T	G A	C C	T C	G T	C C	T T
		1635	5F2-N386	A T	T C	G A	G C	C A	C A	A G	C G	A T	C C	G A	A A	A T	A G	T T	T C	G A	G A	G A	A G	C C	A G	G A	C C	G A	T A	A A	A A	G C	T T	T C	G G	G G	A T	0 0	T T	C C	G G	C C	C C	A A	T C	T C	T T	C T	T C
		1636	5F2-S278	A T	T C	G A	G C	C A	C A	A G	C G	A T	C C	G A	A A	T T	A G	T T	C C	A A	A A	A A	A G	C C	A G	G A	C C	G G	A A	C A	G A	G C	C T	T C	G G	G G	A T	0 0	T T	C C	G G	C C	C C	A A	T C	C C	T T	C T	T C
		1637	5F2-N394	T T	T T	A A	C C	C C	C C	A G	C T	A A	C C	G G	A A	A T	G G	T A	T C	G A	G A	G A	A G	C C	A G	G A	C C	G A	T A	A A	G A	C C	T T	T T	G T	C G	A T	A G	C T	C T	G G	C T	C T	G A	T C	T C	T T	C T	T C
		1638	5F2-N540	T T	T T	A A	C C	C C	C C	A A	G T	A T	G C	G G	A T	T T	A G	T A	T C	G A	A A	G A	A A	T C	A A	G G	0 0	G G	T A	C A	G A	G C	C T	T C	G G	G G	A T	0 0	T T	C T	A G	C C	C C	A A	C C	T C	G T	C T	C C
		1639	5F2-N641	A T	T C	G A	G C	A A	A A	A A	C T	A A	C C	G G	A A	T T	G G	T A	C C	A A	A A	A A	A G	C C	A G	G A	C C	G G	A A	A A	G G	C C	C T	T T	T T	C C	T T	A G	C T	C T	A G	T T	T T	G G	C C	T T	G T	C T	C C
		1640	5F2-S240	A T	T C	G A	G C	C A	C A	A G	G G	T T	G C	G A	A T	T T	A G	T A	T C	G A	A A	G A	A A	T C	A A	G G	T C	G G	T A	C A	G A	G C	C T	T C	G T	C G	T T	A G	C T	C T	G G	C C	C C	A A	T C	C C	G T	C C	T T
		1641	5F2-N517	A A	C C	G G	G C	C A	C A	A A	G T	A T	G C	G G	A T	T T	G G	T A	T C	G A	G A	A A	A G	C C	A G	G A	C C	G G	A A	A A	G G	C C	C T	T T	T T	C C	T T	G G	C C	T T	A G	C C	C C	A A	T C	C C	G T	C C	T T
		1642	5F2-S250	T T	T T	A A	C C	C C	C C	A G	G G	T T	G C	G A	A T	T T	A G	T A	T C	G A	A A	G A	A A	T C	A A	G G	0 0	G G	T A	C A	G A	G C	C T	T C	G T	C G	T T	A A	T T	C C	G G	T T	T T	G G	C C	T T	G T	C T	C C
		1643	5F2-S279	T T	T T	A A	C C	C C	C C	A G	C G	A T	C C	G A	A A	T T	G G	T T	C C	A A	A A	A A	A G	C C	A G	G A	C C	G G	A A	A A	G G	C C	C T	T T	T T	C C	T T	G G	C C	C T	G G	C T	C T	G A	C C	T C	G G	C C	T C
		1644	5F2-S283	0 0	T T	A A	0 0	C C	C C	A A	G T	A T	G C	G G	A A	T T	G G	0 0	T C	A A	A A	A A	A G	C C	A G	G A	C C	G G	A A	A A	G G	C C	C T	T T	T T	C C	T T	0 0	0 0	T T	A G	C C	C T	G A	C C	T C	G G	C C	T C
		1645	5F2-N515		T T			C A	C A		G G	T T	G C	G A	A T	A T	A G		T T	G G	G A	G G	A A	T C	A A	G G			T T	C A	A A	G C	T T	T C	G G	G G				C C	G G	C C	C C	A A	T C	C C	G T	C C	T T
		1646	5F2-S243	A T	T C	G A	G C	C A	C A	A G	G T	A T	G C	G G	A T	A T	A G	T T	C C	A A	A A	A A	A G	C C	A G	G A	C C	G G	A A	A A	A A	G C	T T	T C	G G	NA	A T	0 0	T T	C C	G G	T T	T T	G A	C C	T C	G T	C C	T T
		1647	5F2-S246	A T	T C	G A	C C	C C	C C	A G	C G	A T	C C	G A	A A	A T	A G	A A	T T	G G	G A	G G	A A	T C	A A	G G	T C	G A	T T	C A	A A	G C	T T	T C	G G	G G	A T	A A	T T	C C	G G	C T	C T	G A	C C	T C	G G	C C	T C
		1648	5F2-N642	0 0	T C	G A	0 0	C C	C C	A A	G T	A T	G C	G G	A T	T T	A G	0 0	T C	G A	A A	G A	A A	T C	A A	G G	0 0	G G	T A	C A	G A	G C	C T	T C	G T	C G	T T	0 0	0 0	T T	A G	C T	C T	G A	C C	T T	G T	C T	C C
		1649	5F2-S277	A T	T C	G A	G C	C A	C A	A G	C T	A A	C C	G G	A A	T T	G G	T A	T C	G A	A A	G A	A A	T C	A A	G G	T C	G G	T A	C A	G G	C C	C T	T T	T T	C C	T T	G G	C C	T T	A G	C T	C C	A A	T C	C C	G T	C C	T T
		1650	5F2-N543	A A	C C	G G	G C	C A	C A	A G	G G	T T	G C	G A	A T	T T	A G	T T	C C	A A	A A	A A	A G	C C	A G	G A	C C	G G	A A	A A	G A	G C	C T	T C	G T	C G	T T	A A	T T	C C	G G	C T	C T	G A	C C	T C	G G	C C	T C
		1651	5F2-S241	A T	T C	G A	G C	C A	C A	A A	G T	A T	G C	G G	A T	T T	G G	T T	C C	A A	A A	A A	A G	C C	A G	G A	C C	G G	A A	A A	G G	C C	C T	T T	T T	C C	T T	G G	C C	C T	A G	C C	C C	A A	T C	C C	G T	C C	T T
		1652	5F2-N522	A A	C C	G A	C C	C C	C C	A G	G G	T T	G C	G A	A T	A T	G G	T A	T C	G A	G A	G A	A G	C C	A G	G A	C C	0 0	T A	A A	G A	C C	T T	T C	G G	G G	A T	A A	T T	C C	G G	C T	C T	G A	T C	T C	G G	C C	T C
		1653	5F2-S249	A T	T C	G A	G C	C A	C A	A A	G T	A T	C C	G G	A A	T T	A G	T A	T C	G A	A A	G A	A A	T C	A A	G G	0 0	G G	T A	C A	G A	G C	C T	T C	G T	C G	T T	A A	T T	C T	G G	C T	C T	G A	C C	T C	G G	C C	C C
		1654	5F2-N534	A T	T C	G A	G C	C A	C A	A A	G T	A T	G C	G G	A T	T T	A G	T T	C C	A A	A A	A A	A G	C C	A G	G A	C C	G G	A A	A A	G A	G C	C T	T C	G T	C G	T T	A G	C T	C T	G G	C C	C C	A A	T C	C C	G T	C C	T T
		1655	5F2-S281	T T	T T	A A	C C	C C	C C	A G	G G	T T	G C	G A	A T	A T	A G	T A	T C	G A	G A	G A	A G	C C	A G	G A	C C	G A	T A	A A	A A	G C	T T	T C	G G	G G	A T	A G	C T	C T	G G	C T	C T	G A	T C	T C	T T	C T	T C
		1656	5F2-S282	A T	T C	G A	G C	C A	C A	A A	G T	A T	G C	G G	A T	A T	G G	A A	T T	G G	G A	G G	A A	T C	A A	G G	T C	0 0	T T	C A	G A	C C	T T	T T	G T	C G	A T	A G	C T	C T	A G	T T	T T	G G	C C	T C	G T	C T	C C
		1657	5F2-S173	T T	T T	A A	C C	C C	C C	A G	C G	A T	C C	G A	A A	T T	A G	T A	T C	G A	A A	G A	A A	T C	A A	G G	T C	G G	T A	C A	G A	G C	C T	T C	G T	C G	T T	A G	C T	C T	G G	C C	C C	A A	T C	C C	G T	C T	C C
		1658	5F2-N516	A T	T C	G A	G C	C A	C A	A A	G G	T T	G C	G A	A T	A T	G G	A A	T T	G G	G A	G G	A A	T C	A A	G G	T C	G A	T T	C A	G A	C C	T T	T T	G T	C G	A T	G G	C C	C T	G G	T T	T T	G G	C C	T T	G G	C C	T C
		1659	5F2-S245	0 0	T T	A A	0 0	C C	C C	0 0	C T	A A	C C	G G	A A	T T	G G	0 0	C C	A A	A A	A A	A G	C C	A G	G A	0 0	G G	A A	A A	G G	C C	C T	T T	T T	C C	T T	A A	0 0	C T	G G	C C	C C	A A	T C	T C	G T	C T	C C
		1660	5F2-N542	T T	T T	A A	C C	C C	C C	A G	C G	A T	C C	G A	A A	T T	A G	T A	T C	G A	A A	G A	A A	T C	A A	G G	T C	G G	T A	C A	G A	G C	C T	T C	G T	C G	T T	A G	C T	C T	G G	C T	C T	G A	T C	T T	G T	C T	C C
		1661	5F2-N519	A T	T C	G A	G C	C C	C C	A G	G G	T T	G C	G A	A T	A T	A G	T A	T C	G A	G A	G A	A G	C C	A G	G A	C C	G A	T A	A A	A A	G C	T T	T C	G T	C G	T T	A G	C T	C T	G G	C C	C C	A A	T C	C C	G G	C C	T C
		1662	5F2-N526	T T	T T	A A	C C	C A	C A	A A	G T	A T	G C	G G	A A	A T	A G	A A	T T	G G	G A	G G	A A	T C	A A	G G	T C	G A	T T	C A	A A	G C	T T	T C	G G	G G	A T	A A	T T	C C	G G	T T	C T	G A	T C	T C	T T	C T	T C
		1663	5F2-N529	T T	T T	A A	C C	C C	C C	A G	G G	T T	G C	G A	A T	T T	G G	T T	C C	A A	A A	A A	A G	C C	A G	G A	C C	G G	A A	A A	G G	C C	C T	T T	T T	C C	T T	G G	C C	C T	G G	C T	C T	G A	T C	T C	G T	C T	C C
		1664	5F2-S280		T T			C A	C A		G T	A T	G C	G G	A T	T T	G G		C C	A A	A A	A A	A G	C C	A G	G A			A A	A A	G G	C C	C T	T T	T T	C C				C T	A G	C C	C C	A A	T C	T C	G G	C C	T C
		1665	5F2-N541	T T	T T	G A	G C	C A	C A	A A	C T	A A	C C	G G	A A	T T	G G	T A	T C	G A	G A	G A	A G	C C	A G	G A	C C	G A	T A	A A	G G	C C	C T	T T	T T	C C	T T	G G	C C	C T	G G	C T	C T	G A	T C	T T	G T	C T	C C
		1666	5F2-S285	A A	C C	G G	G G	A A	A A	A A	C G	A T	C C	G A	A A	T T	A G	T A	T C	G A	A A	G A	A A	T C	A A	G G	T C	G G	T A	C A	G A	G C	C T	T C	G G	G G	A T	A A	T T	C T	A G	C T	C T	G A	T C	T C	G T	C C	T T
		1667	5F2-N626	T T	T T	A A	C C	C A	C A	A A	G T	A T	G C	G G	A T	A T	G G	A A	T T	G A	G A	G A	A G	C C	A G	G A	C C	G A	T A	A A	G A	C C	T T	T T	G T	C G	A T	A G	C T	C C	G G	C C	C C	A A	T C	C C	G T	C C	T T
		1668	5F2-S310	A T	T C	G A	G C	C A	C A	A A	G T	A T	G C	G G	A T	T T	A G	T A	T C	G A	A A	G A	A A	T C	A A	G G	T C	G G	T A	C A	G A	G C	C T	T C	G T	C G	T T	A G	C T	C T	G G	T T	T T	G G	C C	T C	G G	C C	T C
		1669	5F2-N581	A T	T C	G A	G C	C A	C A	A G	C G	A T	C C	G A	A A	T T	G G	T A	T C	G A	A A	G A	A A	T C	A A	G A	C C	G G	A A	A A	G G	C C	C T	T T	T T	C C	T T	G G	C C	C T	G G	C C	C T	G A	T C	T C	T T	C T	T C
		1670	5F2-S315	A T	T C	G A	G C	C A	C A	A A	G T	A T	G C	G G	A T	T T	A G	T T	C C	A A	A A	A A	A G	C C	A G	G A	C C	G G	A A	C A	G A	G C	C T	T C	G T	C G	T T	A G	C T	C T	G G	C T	C T	G A	T C	T C	T T	C T	T C
		1671	5F2-N587	T T	T T	A A	C C	C C	C C	A G	G G	T T	G C	G A	A A	T T	G G	T T	C C	A A	A A	A A	A G	C C	A G	G A	C C	G G	A A	A A	G G	C C	C T	T T	T T	C G	T T	A G	C T	C T	G G	C C	C C	A A	T C	C C	G T	C C	T T
		1672	5F2-S319	T T	T T	A A	C C	C C	C C	A G	C T	A A	C C	G G	A A	A T	G G	T A	T C	G A	G A	G A	A G	C C	A G	G A	C C	G A	T A	A A	G A	C C	T T	T T	G T	C G	0 0	0 0	T T	C C	G G	C T	C T	G A	T C	T T	G G	C C	T C
		1673	5F2-N600	A T	T C	G A	G C	C A	C A	0 0	C G	A T	C C	G A	A T	A T	G G	T A	T C	G A	G A	G A	A G	C C	A G	G A	C C	0 0	T A	A A	G A	C C	T T	T T	G T	C C	T T	G G	C C	T T	A G	C T	C T	G A	T C	C C	G T	C C	T T
		1674	5F2-S307	A T	T C	G A	G C	C A	C A	A A	G T	A T	G C	G G	A T	A T	G G	T A	T C	G A	G A	G A	A G	C C	A G	G A	C C	G A	T A	A A	G A	C C	T T	T T	G T	C G	A T	A G	C T	C C	G G	C T	C T	G A	C C	T C	G G	C C	T C
		1675	5F2-S325	T T	T T	A A	C C	C C	C C	A G	G G	T T	G C	G A	A T	T T	G G	T T	C C	A A	A A	A A	A G	C C	A G	G A	C C	G G	A A	A A	G G	C C	C T	T T	G T	C G	A T	A G	C T	C T	A G	C T	C T	G A	C C	T C	G G	C C	T C
		1676	5F2-S311	T T	T T	A A	C C	C C	C C	A A	G T	A T	G C	G G	A T	A T	A G	A A	T T	G G	G A	G G	A A	T C	A A	G G	T C	G A	T T	C A	A A	G C	T T	T C	G G	G G	A T	0 0	T T	C C	G G	C C	C C	A A	T C	C C	G T	C C	T T
		1677	5F2-N582	T T	T T	A A	C C	C A	C A	A A	G T	A T	G C	G G	A T	T T	A G	T A	T C	G A	A A	G A	A A	T C	A A	G G	0 0	G G	T A	C A	G A	G C	C T	T C	G T	C G	T T	A G	C T	C T	G G	T T	T T	G G	C C	T T	G T	C T	C C
		1678	5F2-N395	A T	T C	G A	G C	C A	C A	A G	C G	A T	C C	G A	A A	A T	A G	T A	T C	G A	G A	G A	A G	C C	A G	G A	C C	G A	T A	A A	A A	G C	T T	T C	G G	G G	A T	A A	T T	C C	G G	C T	C T	G G	C C	T T	G T	C T	C C
		1679	5F2-N588	A T	T C	G A	G C	C C	C C	A G	C G	A T	C C	G A	A A	A T	G G	A A	T T	G G	G A	G G	A A	T C	A A	G G	T C	G A	T T	C A	G A	C C	T T	T T	G T	C G	A T	A G	C T	C T	A G	C C	C C	A A	T C	C C	G T	C C	T T
		1680	5F2-S320	T T	T T	A A	C C	C C	C C	A G	C G	A T	C C	G A	A A	T T	A G	T A	T C	G A	A A	G A	A A	T C	A A	G G	T C	G G	T A	C A	G A	G C	C T	T C	G T	C G	T T	A G	C T	C T	G G	C T	T T	G G	C C	T T	T T	C T	T C
		1681	5F2-N596	A A	C C	G G	0 0	A A	A A	0 0	C T	A A	C C	G G	A A	T T	A G	0 0	T C	G A	A A	G A	A A	T C	A A	G G	T C	G G	T A	C A	G A	G C	C T	T C	G T	C G	T T	A G	C T	C T	G G	C C	C C	A A	T C	T C	T T	C T	T C
		1682	5F2-S308	A T	T C	G A	G C	C C	C C	A G	G G	T T	G C	G A	A T	A T	A G	A A	T T	G G	G A	G G	A A	T C	A A	G G	T C	G A	T T	C A	A A	G C	T T	T C	G G	G G	A T	A G	C T	C T	A G	T T	T T	G G	T C	T C	T T	C T	T C
		1683	5F2-N579	A T	T C	G A	G C	C C	C C	A G	C G	A T	C C	G A	A A	A T	A G	T A	T C	G A	G A	G G	A A	T C	A A	G G	T C	G A	T T	C A	A A	G C	T T	T C	G G	G G	A T	A A	T T	C C	G G	C C	C C	A A	T C	T C	T T	C T	T C
		1684	5F2-S314	A T	T C	G A	G C	C C	C C	A G	C G	A T	C C	G A	A A	A T	G G	T T	C C	A A	A A	A A	A G	C C	A G	G A	C C	G G	A A	A A	G A	C C	T T	T T	G T	C G	A T	A G	C T	C T	A G	T T	C T	G A	T C	T C	T T	C T	T C
		1685	5F2-N585	A T	T C	G A	G C	C A	C A	A A	C G	A T	C C	G A	A A	T T	A G	T T	C C	G A	A A	G A	A A	T C	A A	G G	0 0	G G	T A	C A	G A	G C	C T	T C	G T	C G	T T	A G	C T	T T	A G	C T	C T	G A	T C	T C	G G	C C	T C
		1686	5F2-S151	T T	T T	A A	C C	C C	C C	A G	G G	T T	G C	G A	A A	T T	G G	T T	C C	A A	A A	A A	A G	C C	A G	G A	C C	G G	A A	A A	G G	C C	C T	T T	T T	C C	T T	G G	C C	T T	A G	C C	C C	A A	C C	T C	G G	C C	T C
		1687	5F2-N591	A T	T C	G A	G C	C A	C A	A A	G T	A T	G C	G G	A A	A T	G G	T A	T C	G A	G A	G A	A G	C C	A G	G A	C C	G A	T A	A A	G A	C C	T T	T T	G T	C G	A T	A A	T T	C C	G G	C T	C T	G A	T C	C C	G G	C C	T C
		1688	5F2-S322	A T	T C	0 0	C C	C A	C A	0 0	C G	A T	C C	G A	A T	T T	G G	T T	C C	A A	A A	A A	A G	C C	A G	G A	0 0	G G	A A	A A	G G	C C	C T	T T	T T	C C	T T	G G	C C	T T	A G	C T	C T	G A	T C	T C	G T	C C	T T
		1689	5F2-S326	A T	T C	G A	G C	C A	C A	A A	G G	T T	G C	G A	A T	A T	G G	A A	T T	G G	G A	G G	A A	T C	A A	G G	T C	0 0	T T	C A	G A	C C	T T	T T	G T	C G	A T	A G	C T	C T	A G	C C	C C	A A	T C	T C	G G	C C	T C
		1690	5F2-N577	T T	T T	A A	C C	C C	C C	A G	G G	T T	G C	G A	A T	T T	A G	T T	C C	A A	A A	A A	A G	C C	A G	G A	C C	G G	A A	A A	G A	G C	C T	T C	G T	C G	T T	A G	C T	C T	A G	C T	C T	G A	T C	T C	T T	C T	T C
		1691	5F2-S312	A T	T C	G G	G G	A A	A A	A A	C T	A A	C C	G G	A A	T T	A G	T A	T C	G A	A A	G A	A A	T C	A A	G G	T C	G G	T A	C A	G A	G C	C T	T C	G T	C G	T T	A G	C T	C T	G G	C T	C T	A A	T C	C C	G T	C C	T T
		1692	5F2-S161	A T	T C	G A	G C	C C	C C	A G	G G	T T	G C	G A	A T	A T	G G	T A	T C	G A	G A	G A	A G	C C	A G	G A	C C	0 0	T A	A A	G A	C C	T T	T T	T T	C C	T T	G G	C C	C T	G G	T T	T T	G G	C C	T T	G T	C T	C C
		1693	5F2-S309	T T	T T	A A	C C	C C	C C	A G	C G	A T	C C	G A	A T	T T	A G	T A	T C	G A	A A	G A	A A	T C	A A	G G	T C	G G	T A	C A	G A	G C	C T	T C	G T	C G	T T	G G	C C	T T	A G	C T	C T	G A	C C	C C	G T	C C	T T
		1694	5F2-S284	A A	NA	0 0	G G	C A	C A	A G	NA	NA	G C	G A	A T	NA	A G	T A	T C	G A	NA	G A	A A	T C	A A	G G	0 0	G G	T A	C A	G A	G C	C T	T C	G T	C G	T T	0 0	C C	NA	A G	C T	C T	G A	NA	C C	G T	C C	T T
		1695	5F2-N537	T T	T T	A A	C C	C C	C C	A G	G G	T T	G C	G A	A T	T T	G G	T T	C C	A A	A A	A A	A G	C C	A G	G A	0 0	G G	A A	A A	G G	C C	C T	T T	T T	C C	T T	A G	C T	C T	A G	C T	T T	G G	C C	T T	G T	C T	C C
		1696	5F2-N586	A A	C C	G G	G C	C A	C A	A G	C G	A T	C C	G A	A A	A T	A G	T A	T C	G A	A A	G A	A A	T C	A A	G G	T C	G G	T A	C A	A A	G C	T T	T C	G G	G G	A T	A A	T T	C T	A G	T T	T T	G G	C C	T T	G T	C T	C C
		1697	5F2-N592	T T	T T	A A	C C	C C	C C	A A	G T	A T	G C	G G	A T	T T	G G	T T	C C	A A	A A	A A	A G	C C	A G	G A	C C	G G	A A	A A	G G	C C	C T	T T	T T	C C	T T	G G	C C	C C	G G	C T	C T	G A	T C	C C	G T	C C	T T
		1698	5F2-S323	A A	C C	G G	G G	A A	A A	A G	C G	A T	C C	G A	A A	T T	G G	T T	C C	A A	A A	A A	A G	C C	A G	G A	C C	G G	A A	A A	G G	C C	C T	T T	T T	C C	T T	A G	C T	C T	G G	C C	C C	A A	C C	T C	G T	C T	C C
		1699	5F2-S324	A T	T C	G A	G C	C A	C A	A G	C G	A T	C C	G A	A T	A T	G G	T A	T C	G A	G A	G A	A G	C C	A G	G A	C C	G A	T A	A A	G A	C C	T T	T T	G T	G G	A T	0 0	T T	C C	G G	T T	T T	G G	C C	T T	G G	C C	T C
		1700	5F2-N416	A T	T C	G A	G C	C A	C A	A A	C T	A A	C C	G G	A A	T T	A G	T T	C C	G A	A A	G A	A A	T C	A A	G G	0 0	G G	T A	C A	G A	G C	C T	T C	G T	C G	T T	A G	C T	T T	A G	C T	C T	G A	T C	C C	G T	C C	T T
		1701	5F2-N551	T T	T T	A A	C C	C A	C A	A A	G T	A T	G C	G G	A T	A T	G G	A A	T T	G A	G A	G A	A G	C C	A G	G A	C C	G A	T A	A A	G A	C C	T T	T T	G T	C G	A T	A G	C T	C C	G G	C C	C C	A A	T C	C C	G T	C C	T T
		1702	5F2-S289	T T	T T	A A	C C	C C	C C	A G	G T	A T	G C	G G	A T	T T	A G	T A	T C	G A	A A	G A	A A	T C	A A	G G	T C	G G	T A	C A	G A	G C	C T	T C	G T	C G	T T	A G	C T	C T	G G	T T	T T	G G	C C	T T	T T	C T	T C
		1703	5F2-N631	T T	T T	G A	G C	C A	C A	A G	G G	T T	G C	G A	A A	A T	A G	T A	T C	G A	A A	G A	A A	T C	A A	G G	0 0	G G	T A	C A	A A	G C	T T	T C	G G	G G	A T	A G	C T	C T	A G	C C	C C	A A	C C	T C	G G	C C	T C
		1704	5F2-N566	A T	T C	G A	G C	C A	C A	A G	C G	A T	C C	G A	A A	T T	G G	T T	C C	A A	A A	A A	A G	C C	A G	G A	C C	G G	A A	A A	G G	C C	C T	T T	T T	NA	T T	G G	C C	C T	G G	C T	C C	A A	T C	C C	G T	C C	T T
		1705	5F2-N617	A T	T C	G A	G C	C A	C A	A G	C G	A T	C C	G A	A A	A T	A G	T A	T C	G A	G A	G A	A G	C C	A G	G A	C C	0 0	T A	A A	A A	G C	T T	T C	G G	G G	A T	A A	T T	C C	G G	C T	C T	G A	C C	T T	G T	C T	C C
		1706	5F2-N550	A A	C C	G G	G G	A A	A A	A A	C T	A A	C C	G G	A A	T T	A G	T A	T C	G A	A A	G A	A A	T C	A A	G G	0 0	G G	T A	C A	G A	G C	C T	T C	G T	G G	A T	0 0	T T	C T	A G	T T	T T	G G	C C	T C	G G	C C	T C
		1707	5F2-S290	A A	C C	G G	G C	C A	C A	A A	G T	A T	G C	G G	A T	T T	A G	T A	T C	G A	A A	G A	A A	T C	A A	G G	T C	G G	T A	C A	G A	G C	C T	T C	G T	C G	T T	A G	C T	C T	G G	C T	C T	G A	C C	T T	G T	C T	C C
		1708	5F2-S296	T T	T T	A A	C C	C C	C C	A G	G G	T T	G C	G A	A T	A T	A G	A A	T T	G G	G A	G G	A A	T C	A A	G G	T C	G A	T T	C A	A A	G C	T T	T C	G G	G G	A T	A A	T T	C C	G G	C T	C T	G A	T C	T C	T T	C T	T C
		1709	5F2-N563	T T	T T	A A	C C	C C	C C	A G	C G	A T	C C	G A	A A	T T	A G	T T	C C	A A	A A	A A	A G	C C	A G	G A	C C	G G	A A	A A	G A	G C	C T	T C	G T	C G	T T	A G	C T	C T	G G	C C	C C	A A	T C	T C	T T	C T	T C
		1710	5F2-N625	T T	T T	A A	G C	C A	C A	A A	C T	A A	C C	G G	A A	T T	G G	T T	C C	A A	A A	A A	A G	C C	A G	G A	C C	G G	A A	A A	G G	C C	C T	T T	T T	C C	T T	A G	C T	C T	G G	C T	C T	A A	T C	C C	G T	C C	T T
		1711	5F2-N552	A T	T C	G A	G C	C A	C A	A G	C G	A T	C C	G A	A A	T T	G G	T T	C C	A A	A A	A A	A G	C C	A G	G A	C C	G G	A A	A A	G G	C C	C T	T T	T T	C C	T T	A G	C T	C T	G G	C T	T T	G G	C C	T C	G G	C C	T C
		1712	5F2-N555	T T	T T	A A	C C	C C	C C	A G	G G	T T	G C	G A	A T	A T	A G	T A	T C	G G	G A	G G	A A	T C	A A	G G	T C	G A	T T	C A	A A	G C	T T	T C	G G	G G	A T	A A	T T	C C	A G	C T	C T	G A	T C	C C	T T	C T	T C
		1713	5F2-N558	A A	C C	G G	G G	A A	A A	A A	C T	A A	C C	G G	A A	T T	A G	T T	C C	A A	A A	A A	A G	C C	A G	G A	C C	G G	A A	A A	G A	G C	C T	T C	G T	C G	T T	0 0	T T	C T	A G	C C	C C	A A	T C	C C	G T	C C	T T
		1714	5F2-N632	A A	C C	G A	G C	C A	C A	A A	C T	A A	C C	G G	A A	A T	A G	A A	T T	G G	G A	G G	A A	T C	A A	G G	T C	G A	T T	C A	A A	G C	T T	T C	G G	G G	A T	0 0	T T	C C	G G	T T	C T	G A	T C	T C	T T	C T	C C
		1715	5F2-S305	T T	T T	A A	C C	C C	C C	A G	G G	T T	G C	G A	A T	A T	G G	T A	T C	G A	G A	G A	A G	C C	A G	G A	C C	G A	T A	A A	G A	C C	T T	T T	G T	C G	A T	G G	C C	T T	A G	C T	C T	G A	T C	C C	T T	C T	T C
		1716	5F2-N549	T T	T T	A A	C C	C C	C C	A G	C G	A T	C C	G A	A A	A T	A G	T A	T C	G G	G A	G G	A A	T C	A A	G G	T C	G A	T T	C A	A A	G C	T T	T C	G G	G G	A T	A A	T T	C C	G G	C T	C C	A A	T C	C C	G T	C C	T T
		1717	5F2-N616	A T	T C	G A	G C	A A	A A	A A	C T	A A	C C	G G	A A	T T	A G	T A	T C	G A	A A	G A	A A	T C	A A	G G	0 0	G G	T A	C A	G A	G C	C T	T C	G T	C G	T T	A A	T T	C C	G G	C T	C T	G A	C C	T C	G G	C C	T C
		1718	5F2-S295	A A	C C	G G	G G	A A	A A	A A	C T	A A	C C	G G	A A	T T	A G	T A	T C	G A	A A	G A	A A	T C	A A	G G	T C	G G	T A	C A	G A	G C	C T	T C	G T	C G	T T	A G	C T	T T	A G	C T	C T	G A	C C	T C	G G	C C	T C
		1719	5F2-N561	A T	T C	G A	G C	C A	C A	A G	G T	A T	G C	G G	A T	A T	A G	T A	T C	G A	G A	G A	A G	C C	A G	G A	C C	G A	T A	A A	A A	G C	T T	T C	G G	G G	A T	A G	C T	T T	A G	C C	C C	A A	T C	C C	T T	C T	T C
		1720	5F2-N570	A T	T C	G A	G C	C A	C A	A A	C T	A A	C C	G G	A A	A T	G G	T A	T C	G A	G A	G A	A G	C C	A G	G A	C C	G A	T A	A A	G A	C C	T T	T T	G T	C G	A T	G G	C C	T T	G G	T T	C T	G A	T C	C C	G T	C C	T T
		1721	5F2-N553	T T	T T	A A	C C	C C	C C	A G	C G	A T	C C	G A	A A	A T	G G	T A	T C	G A	G A	G A	A G	C C	A G	G A	C C	G A	T A	A A	G A	C C	T T	T C	G G	G G	A T	A A	T T	C C	G G	C C	C C	A A	T C	C C	G T	C C	T T
		1722	5F2-S293	T T	T T	A A	C C	C A	C A	A G	C G	A T	C C	G A	A A	T T	A G	T A	T C	G A	A A	G A	A A	T C	A A	G G	T C	G G	T A	C A	G A	G C	C T	T C	G T	C G	T T	A G	C T	C T	G G	T T	T T	G G	C C	C C	G T	C C	T T
		1723	5F2-N559	T T	T T	A A	C C	C C	C C	A G	G G	T T	G C	G A	A T	A T	A G	T A	T C	G A	A A	G A	A A	T C	A A	G G	0 0	G G	T A	C A	G A	G C	T T	T C	G G	G G	A T	A G	C T	C T	A G	C C	C C	A A	T C	C C	G T	C C	T C
		1724	5F2-S298	A A	C C	G G	G C	C A	C A	A G	C G	A T	C C	G A	A A	T T	G G	T A	T C	G A	A A	A A	A G	C C	A G	G A	C C	G G	A A	A A	G G	C C	C T	T T	T T	C C	T T	G G	C C	T T	A G	T T	T T	G G	C C	T T	G T	C T	C C
		1725	5F2-N565	T T	T T	A A	C C	C C	C C	A G	G G	T T	G C	G A	A T	T T	A G	T A	T C	G A	A A	G A	A A	T C	A A	G G	T C	G G	T A	C A	G A	G C	C T	T C	G T	C G	T T	A G	C T	C T	G G	C T	C T	G A	T C	C C	G T	C C	T T
		1726	5F2-N618	A T	T C	G A	C C	C C	C C	A G	G G	T T	G C	G A	A T	A T	G G	T T	C C	A A	A A	A A	A G	C C	A G	G A	C C	G G	A A	A A	G A	C C	T T	T T	G T	G G	A T	A A	T T	C C	G G	C T	C C	A A	T C	C C	G T	C C	T T
		1727	5F2-S306	T T	T T	A A	C C	C C	C C	A G	C G	A T	C C	G A	A A	T T	G G	T T	C C	A A	A A	A A	A G	C C	A G	G A	C C	G G	A A	A A	G G	C C	C T	T T	T T	C C	T T	G G	C C	T T	A G	C T	C T	G A	C C	T C	G G	C C	T C
		1728	5F2-N548	A T	T C	G A	G C	A A	A A	A A	C G	A T	C C	G A	A A	T T	A G	T A	T C	G A	A A	G A	A A	T C	A A	G G	0 0	G G	T A	C A	G A	G C	C T	T C	G T	C G	T T	0 0	T T	C C	G G	C C	C C	A A	T C	C C	G T	C C	T T
		1729	5F2-S292	T T	T T	A A	C C	C C	C C	A G	C G	A T	C C	G A	A A	T T	G G	T T	C C	A A	A A	A A	A G	C C	A G	G A	C C	G G	A A	A A	G G	C C	C T	T T	T T	C C	T T	A G	C T	C T	A G	C C	C C	A A	T C	C C	G T	C C	T T
		1730	5F2-N556	A T	T C	G A	G C	A A	A A	A A	C T	A A	C C	G G	A A	T T	G G	T T	C C	A A	A A	A A	A G	C C	A G	G A	C C	G G	A A	A A	G G	C C	C T	T T	T T	C C	T T	G G	C C	T T	A G	C T	C C	G A	T C	T C	T T	C T	T C
		1731	5F2-S294	A T	T C	G A	G C	C A	C A	A A	C T	A A	C C	G G	A A	A T	A G	A A	T T	G G	G A	G G	A A	T C	A A	G G	T C	G A	T T	C A	A A	G C	T T	T C	G G	G G	A T	A A	T T	C C	G G	C T	C T	G A	T C	T C	T T	C T	T C
		1732	5F2-N562	A T	T C	G A	G C	A A	A A	A A	C T	A A	C C	G G	A A	T T	G G	T A	T C	G A	A A	G A	A A	T C	A A	G G	0 0	G G	T A	C A	G G	C C	C T	T T	T T	C G	A T	A G	C T	C T	A G	C T	C T	G A	C C	C C	G T	C C	T T
		1733	5F2-S299	T T	T T	A A	C C	C C	C C	A G	G G	T T	G C	G A	A T	T T	G G	T T	C C	A A	A A	A A	A G	C C	A G	G A	C C	G G	A A	A A	G G	C C	C T	T T	T T	C C	T T	A G	C T	C C	G G	C T	C T	G A	C C	T T	G T	C T	C C
		1734	5F2-N568	A T	T C	G A	G C	C A	C A	A G	C G	A T	C C	G A	A T	T T	G G	T A	T C	G A	A A	G A	A A	T C	A A	G G	T C	G G	T A	C A	G G	C C	C T	T T	T T	C C	T T	G G	C C	C T	G G	C C	C C	A A	T C	T C	T T	C T	T C
		1735	5F2-S338	A T	T C	A A	C C	C C	C C	A G	C G	A T	C C	G A	A A	A T	G G	T A	T C	G A	G A	G A	A G	C C	A G	G A	C C	G A	T A	A A	G A	C C	T T	T T	G T	G G	A T	A A	T T	C C	G G	C T	C T	G A	T C	T T	G G	C C	T C
		1736	5F2-N658	A A	C C	G G	G C	C A	C A	A G	C G	A T	C C	G A	A A	T T	A G	A A	T T	G G	G A	G G	A A	T C	A A	G G	0 0	G A	T T	C A	G A	G C	C T	T C	G T	C G	T T	A G	C T	C T	G G	C C	C C	A A	T C	C C	T T	C T	T C
		1737	5F2-S275	T T	T T	G A	G C	C A	C A	A A	G T	A T	G C	G G	A T	A T	A G	T A	T C	G G	G A	G G	A A	T C	A A	G G	T C	G A	T T	C A	A A	G C	T T	T C	G G	G G	A T	A G	C T	C T	G G	C T	C T	G A	C C	T C	G G	C C	T C
		1738	5F2-N601	A A	C C	G G	G G	A A	A A	A A	C T	A A	C C	G G	A A	A T	G G	T A	T C	G A	G A	G A	A G	C C	A G	G A	C C	G A	T A	A A	G A	C C	T T	T C	G G	G G	A T	A A	T T	C C	G G	C C	C C	A A	T C	C C	G T	C C	T T
		1739	5F2-S330	T T	T T	A A	C C	C C	C C	A G	C G	A T	C C	G A	A A	A T	G G	T A	T C	G A	G A	G A	A G	C C	A G	G A	0 0	G A	T A	A A	G A	C C	T T	T T	G T	C G	A T	A G	C T	C T	A G	C T	C T	G A	T C	C C	G T	C C	T T
		1740	5F2-N407	T T	T T	A A	C C	C C	C C	A G	G G	T T	G C	G A	A T	A T	A G	A A	T T	G G	G A	G G	A A	T C	A A	G G	T C	G A	T T	C A	A A	G C	T T	T C	G G	G G	A T	A A	T T	C C	G G	C T	C T	G A	T C	T T	G T	C T	C C
		1741	5F2-N525	T T	T T	A A	C C	C C	C C	A G	G G	T T	G C	G A	A T	T T	G G	T T	C C	A A	A A	A A	A G	C C	A G	G A	C C	G G	A A	A A	G G	C C	C T	T C	G T	C G	T T	A G	C T	C C	A G	C T	C T	A A	T C	C C	G T	C C	T T
		1742	5F2-S328	T T	T T	A A	G C	C A	C A	A G	C G	A T	C C	G A	A A	T T	G G	T T	C C	A A	A A	A A	A G	C C	A G	G A	0 0	G G	A A	A A	G G	C C	C T	T T	T T	C C	T T	0 0	C T	C C	G G	C C	C C	A A	T C	T C	T T	C T	T C
		1743	5F2-S302	A T	T C	G A	G C	C A	C A	A A	C T	A A	C C	G G	A A	T T	A G	T A	T C	G A	A A	G A	A A	T C	A A	G G	T C	G G	T A	C A	G A	G C	C T	T T	T T	C C	T T	G G	C C	T T	A G	C T	T T	G G	C C	T C	G G	C C	T C
		1744	5F2-N574	A T	T C	G A	G C	C A	C A	A A	C T	A A	C C	G G	A A	T T	A G	T A	T C	G A	A A	G A	A A	T C	A A	G G	T C	G G	T A	C A	G A	G C	C T	T C	G T	C G	T T	A G	C T	C T	G G	C T	C T	G A	C C	T C	G G	C C	T C
		1745	5F2-S304	T T	T T	A A	C C	C C	C C	A G	C G	A T	C C	G A	A A	A T	A G	T A	T C	G A	A A	G A	A A	T C	A A	G G	T C	G G	T A	C A	A A	G C	T T	T C	G G	G G	A T	A A	T T	C C	G G	C T	C T	G A	T C	T T	G T	C T	C C
		1746	5F2-S273	A T	T C	G A	G C	C C	C C	A G	G G	T T	G C	G A	A T	T T	A G	T A	T C	G A	A A	G A	A A	T C	A A	G G	0 0	G G	T A	C A	G A	G C	C T	T C	G T	C G	T T	A G	C T	C T	A G	T T	C T	G A	C C	T C	G G	C C	T C
		1747	5F2-N527	T T	T T	G A	G C	C A	C A	A A	C T	A A	C C	G G	A A	T T	A G	T A	T C	G A	A A	G A	A A	T C	A A	G G	T C	G G	T A	C A	G A	G C	C T	T C	G T	C G	T T	A G	C T	C T	A G	C C	C C	A A	T C	C C	G T	C C	T T
		1748	5F2-S301	A T	T C	G A	G C	C A	C A	A G	C T	A A	C C	G G	A A	T T	A G	T A	T C	G A	A A	G A	A A	T C	A A	G G	T C	G G	T A	C A	G A	G C	C T	T C	G T	C G	T T	A A	T T	C C	G G	T T	T T	G G	C C	T T	G T	C T	C C
		1749	5F2-N564	T T	T T	A A	C C	C C	C C	A G	G G	T T	G C	G A	A T	T T	G G	T A	T C	G A	A A	G A	A A	T C	A A	G G	0 0	G G	T A	C A	G G	C C	C T	T T	T T	C C	T T	G G	C C	T T	A G	C C	C C	A A	C C	T T	G T	C T	C C
		1750	5F2-S317	T T	T T	A A	C C	C A	C A	A G	C G	A T	C C	G A	A A	T T	A G	T A	T C	G A	A A	G A	A A	T C	A A	G G	T C	G G	T A	C A	G A	G C	C T	T C	G T	C G	T T	A G	C T	T T	A G	C T	C T	G A	C C	T C	G G	C C	T C
		1751	5F2-N580	T T	T T	A A	C C	C C	C C	A G	C G	A T	C C	G A	A A	T T	G G	T A	T C	G A	G A	G A	A G	C C	A G	G A	0 0	G A	T A	A A	G G	C C	C T	T T	T T	C C	T T	G G	C C	C T	G G	C T	C T	G A	T C	T C	G T	C T	C C
		1752	5F2-S316	A A	C C	G G	G G	A A	A A	A A	C T	A A	C C	G G	A A	T T	A G	T A	T C	G A	A A	G A	A A	T C	A A	G G	T C	G G	T A	C A	G A	G C	C T	T C	G T	C G	T T	A G	C T	C T	A G	C C	C C	A A	T C	C C	G T	C C	T T
		1753	5F2-N583	A T	T C	G A	G C	C C	C C	A G	C G	A T	C C	G A	A A	T T	A G	T A	T C	G A	A A	G A	A A	T C	A A	G G	T C	G G	T A	C A	G A	G C	C T	T C	G T	C G	T T	G G	C C	T T	A G	C T	C T	G A	T C	T C	T T	C T	T C
		1754	5F2-N575	T T	T T	A A	C C	C A	C A	0 0	G T	A T	G C	G G	A T	T T	A G	0 0	T C	G A	A A	G A	A A	T C	A A	G G	T C	G G	T A	C A	G A	G C	C T	T C	G T	C G	T T	0 0	C T	C T	G G	C C	C C	A A	T C	C C	G G	C C	T C
		1755	5F2-S313	A T	T C	G A	G C	C A	C A	A A	C T	A A	C C	G G	A A	A T	A G	A A	T T	G G	G A	G G	A A	T C	A A	G G	T C	G A	T T	C A	A A	G C	T T	T C	G G	G G	A T	A A	T T	C C	G G	C T	C T	G A	T C	T C	G T	C C	T T
		1756	5F2-N584	T T	T T	A A	G C	C A	C A	A G	C T	A A	C C	G G	A A	T T	A G	T A	T C	G A	A A	G A	A A	T C	A A	G G	0 0	G G	T A	C A	G A	G C	C T	T C	G T	C G	T T	A G	C T	C T	G G	C T	C T	G A	T C	T C	T T	C T	T T
		1757	5F2-N595	T T	T T	A A	C C	C C	C C	A A	C T	A A	C C	G G	A A	T T	G G	T A	T C	G A	G A	G A	A G	C C	A G	G A	C C	G A	T A	A A	G G	C C	C T	T T	T T	C C	T T	G G	C C	T T	A G	T T	C T	G A	T C	T C	T T	C T	T C
		1758	5F2-S132	T T	T T	A A	C C	C C	C C	A A	G T	A T	G C	G G	A T	T T	A G	A A	T T	G G	G A	G G	A A	T C	A A	G G	T C	G A	T T	C A	G A	G C	C T	T C	G T	C G	T T	A G	C T	C T	G G	C C	C C	A A	T C	C C	G T	C C	T T
		1759	5F2-N496	A T	T C	G A	G C	C A	C A	A G	C G	A T	C C	G A	A T	A T	A G	A A	T T	G G	G A	G G	A A	T C	A A	G G	T C	0 0	T T	C A	A A	G C	T T	NA	G T	C G	A T	A G	C T	C T	G G	T T	T T	G G	T C	T C	T T	C T	T C
		1760	5F2-N518	A T	T C	G A	G C	C C	C C	A G	G G	T T	G C	G A	A T	A T	A G	A A	T T	G G	G A	G G	A A	T C	A A	G G	T C	G A	T T	C A	A A	G C	T T	T C	G G	G G	A T	A A	T T	C T	G G	C C	C C	A A	T C	C C	G T	C T	C C
		1761	5F2-N544	A T	T C	G A	G G	A A	A A	A A	C G	A T	C C	G A	A A	A T	G G	T A	T C	G A	G A	G A	A G	C C	A G	G A	0 0	G A	T A	A A	G A	C C	T T	T T	G T	C G	A T	G G	C C	T T	A G	C T	C T	G A	T C	T T	G T	C T	C C
		1762	5F2-S228	A T	T C	G A	G C	C A	C A	A G	G G	T T	G C	G A	A T	T T	A G	T T	C C	A A	A A	A A	A G	C C	A G	G A	C C	G G	A A	A A	G A	G C	C T	T C	G T	C G	T T	A G	C T	C T	G G	C T	C T	G A	T C	T C	G T	C T	C C
		1763	5F2-S226	A A	C C	G G	G G	C A	C A	A G	C G	A T	C C	G A	A A	A T	G G	A A	T C	G A	G A	G A	A G	C C	A G	G A	0 0	G A	T A	A A	G A	C C	T T	T T	G T	C G	A T	G G	C C	C T	G G	C C	C T	G A	C C	T C	G G	C C	T C
		1764	5F2-S274	A T	T C	G A	G C	C A	C A	A G	C G	A T	C C	G A	A A	A T	G G	T A	T C	G A	G A	G A	A G	C C	A G	G A	C C	G A	T A	A A	G A	C C	T T	T T	G T	C G	A T	G G	C C	C T	G G	C T	C T	G A	T C	T C	T T	C T	T C
		1765	5F2-S230	A T	T C	G A	G C	C A	C A	A G	C G	A T	C C	G A	A A	T T	A G	T A	T C	G A	A A	G A	A A	T C	A A	G G	0 0	G G	T A	C A	G A	G C	C T	T C	G T	C G	T T	A G	C T	C T	G G	C T	C T	G A	C C	T C	G G	C C	T C
		1766	5F2-S169	A T	T C	G A	C C	C C	C C	A G	G G	T T	G C	G A	A T	T T	A G	T A	T C	G A	A A	G A	A A	T C	A A	G G	T C	G G	T A	C A	G A	G C	C T	C C	G G	G G	T T	A A	T T	C C	G G	T T	T T	G G	T C	T C	G T	C C	T T
		1767	5F2-S272	T T	T T	A A	C C	C C	C C	A G	G G	T T	G C	G A	A T	T T	A G	T A	T C	G A	A A	G A	A A	T C	A A	G G	T C	G G	T A	C A	G A	G C	C T	T C	G G	G G	A T	A A	T T	C C	G G	T T	T T	G G	C C	T C	G T	C C	T T
		1768	5F2-S231	A T	T C	G G	G G	A A	A A	A A	G T	A T	G C	G G	A T	T T	G G	T T	C C	A A	A A	A A	A G	C C	A G	G A	C C	G G	A A	A A	G G	C C	C T	T T	T T	C C	T T	G G	C C	T T	A G	C T	C T	G A	T C	T C	G G	C C	T C
		1769	5F2-N523	A T	T C	G A	G C	C A	C A	A A	G T	A T	G C	G G	A A	A T	A G	A A	T T	G G	G A	G G	A A	T C	A A	G G	T C	G A	T T	C A	A A	G C	T T	T C	G G	G G	A T	A G	C T	T T	A G	C T	C T	G A	T C	T T	G T	C T	C C
		1770	5F2-N578	A A	C C	G G	G C	C A	C A	A G	C G	A T	C C	G A	A A	T T	A G	A A	T T	G G	G A	G G	A A	T C	A A	G G	T C	0 0	T T	C A	G A	G C	C T	T C	G T	C G	T T	A G	C T	T T	A G	C T	C T	G A	T C	C C	G T	C C	T T
		1771	5F2-S234	A T	T C	G A	G C	C A	C A	A A	G T	A T	G C	G G	A T	T T	A G	T T	T C	G A	A A	G A	A A	T C	A A	G G	T C	G G	T A	C A	G A	G C	C T	T C	G T	G G	A T	A A	T T	C C	G G	C T	C T	G A	C C	T C	G T	C C	T T
		1772	5F2-N405	T T	T T	A A	C C	C C	C C	A G	G G	T T	G C	G A	A T	A T	G G	T A	T C	G A	G A	G A	A G	C C	A G	G A	0 0	G A	T A	A A	G A	C C	T T	T T	G T	C G	A T	A A	T T	C C	G G	C T	C T	G A	T C	C C	G T	C C	T T
		1773	5F2-N410	T T	T T	A A	C C	C C	C C	A A	G T	A T	G C	G G	A T	T T	A G	A A	T T	G G	G A	G G	A A	T C	A A	G G	T C	G A	T T	C A	A A	G C	C T	T C	G T	C G	T T	A G	C T	C T	G G	C C	C C	A A	T C	C C	G T	C C	T T
		1774	5F2-N412	A T	T C	G A	G C	C A	C A	A G	G G	T T	G C	G A	A A	T T	G G	T T	C C	A A	A A	A A	A G	C C	A G	G A	C C	G G	A A	A A	G G	C C	C T	T T	T T	C C	T T	G G	C C	T T	A G	T T	C T	G A	T C	T C	T T	C T	T C
		1775	5F2-S186	A T	T C	G A	G C	C A	C A	A G	G G	T T	G C	G A	A T	T T	A G	T A	T C	G A	A A	G A	A A	T C	A A	G G	0 0	G G	T A	C A	G A	G C	C T	T C	G T	C G	T T	A G	C T	C C	G G	C T	T T	G G	C C	T T	G T	C T	C C
		1776	5F2-N420	A T	T C	G A	G C	C A	C A	A A	G T	A T	G C	G G	A T	A T	G G	T T	C C	A A	A A	A A	A G	C C	A G	G A	C C	G G	A A	A A	G A	C C	T T	T T	G T	C G	A T	A G	C T	C C	G G	C C	C T	G A	C C	T T	T T	C T	T C
		1777	5F2-N426	T T	T T	A A	C C	C A	C A	A A	C T	A A	C C	G G	A A	T T	G G	T T	C C	A A	A A	A A	A G	C C	A G	G A	C C	G G	A A	A A	G G	C C	C T	T T	T T	C C	T T	G G	C C	C C	G G	C T	C T	G A	T C	T C	T T	C T	T C
		1778	5F2-N623	T T	T T	A A	C C	C C	C C	A G	G G	T T	G C	G A	A T	A T	G G	T A	T C	G A	A A	G A	A A	T C	A A	G G	T C	G G	T A	C A	G A	C C	T T	T T	G T	C G	A T	A G	C T	C T	A G	C T	C C	A A	T C	C C	G T	C C	T T
		1779	5F2-S198	A A	C C	G G	G G	C A	C A	A G	C G	A T	C C	G A	A A	A T	G G	A A	T T	G G	G A	G A	A G	C C	A G	G A	C C	G A	T A	A A	G A	C C	T T	T T	G T	C G	A T	G G	C C	C T	G G	C C	C C	A A	T C	C C	T T	C T	T C
		1780	5F2-S187	A T	T C	G A	G C	C A	C A	A A	C G	A T	C C	G A	A A	T T	A G	T T	C C	G A	A A	G A	A A	T C	A A	G G	0 0	G G	T A	C A	G A	G C	C T	T C	G T	C G	T T	A G	C T	C C	G G	C C	C C	A A	T C	C C	G T	C C	T T
		1781	5F2-N427	A T	T C	G A	G C	C A	C A	A A	G T	A T	G C	G G	A T	A T	A G	A A	T T	G G	G A	G G	A A	T C	A A	G G	T C	0 0	T T	C A	A A	G C	T T	T C	G G	G G	A T	0 0	T T	C C	G G	C T	C T	G A	T C	T C	G T	C T	C C
		1782	5F2-S175	A T	T C	G A	G C	C A	C A	A A	G T	A T	G C	G G	A T	T T	G G	T A	T C	G A	A A	G A	A A	T C	A A	G G	C C	G G	A A	A A	G G	C C	C T	T T	T T	C C	T T	G G	C C	T T	A G	T T	T T	G G	C C	T T	T T	C T	T C
		1783	5F2-S335	A T	T C	G A	G C	C A	C A	A A	C T	A A	C C	G G	A A	A T	A G	A A	T T	G G	G A	G G	A A	T C	A A	G G	T C	0 0	T T	C A	A A	G C	T T	T C	G G	G G	A T	A A	T T	C C	G G	C T	C T	G A	C C	T C	G G	C C	T C
		1784	5F2-S191	T T	T T	A A	C C	C C	C C	A G	G G	T T	G C	G A	A T	A T	A G	T A	T C	G G	G A	G G	A A	T C	A A	G G	T C	0 0	T T	C A	A A	G C	T T	T C	G G	G G	A T	0 0	T T	C C	G G	T T	T T	G G	C C	T T	G T	C T	C C
		1785	5F2-S193	A T	T C	G A	G C	C A	C A	A A	G T	A T	G C	G G	A T	T T	G G	T T	C C	A A	A A	A A	A G	C C	A G	G A	C C	G G	A A	A A	G G	C C	C T	T T	T T	C C	T T	G G	C C	T T	G G	C T	C T	G A	C C	T C	G G	C C	T C
		1786	5F2-S337	T T	T T	A A	C C	C A	C A	A A	G T	A T	G C	G G	A T	A T	A G	T T	C C	A A	A A	A A	A G	C C	A G	G A	C C	G G	A A	A A	G A	G C	T T	T C	G G	G G	A T	0 0	T T	C C	G G	C C	C C	G A	T C	T C	T T	C T	T C
		1787	5F2-N627	T T	T T	A A	C C	A A	A A	A G	C G	A T	NA	G A	A A	A T	A G	A A	T T	G G	G A	G G	A A	T C	A A	G G	T C	G A	T T	C A	A A	G C	T T	T C	G G	G G	A T	A G	C T	C T	A G	C C	C C	A A	T C	T C	T T	C T	C C
		1788	5F2-S181	A T	T C	G A	G C	C A	C A	A A	G G	T T	G C	G A	A A	A T	A G	A A	T T	G G	G A	G G	A A	T C	A A	G G	0 0	0 0	T T	C A	A A	G C	T T	T T	G T	C G	A T	A G	C T	C T	A G	T T	T T	G G	C C	T T	G T	C T	NA
		1789	5F2-N419	A T	T C	G A	G C	C A	C A	A G	G G	T T	G C	G A	A T	A T	A G	T A	T C	G A	G A	G A	A G	C C	A G	G A	C C	G A	T A	A A	A A	G C	T T	T C	G G	G G	A T	A A	T T	C C	G G	C T	C T	G A	T C	T C	G T	C T	C C
		1790	5F2-N630	T T	T T	A A	C C	C A	C A	A G	C G	A T	C C	G A	A A	T T	G G	T T	C C	A A	A A	A A	A G	C C	A G	G A	0 0	G G	A A	A A	G G	C C	C T	T T	T T	C C	T T	G G	C C	C T	G G	C C	C C	G A	T C	T C	T T	C T	C C
		1791	5F2-S194		T T			C C	C C		G G	T T	G C	G A	A T	A T	A G		T T	G G	G A	G G	A A	T C	A A	G G			T T	C A	A A	G C	T T	T C	G G	G G				C T	G G	T T	T T	G G	T C	T C	T T	C T	T C
		1792	5F2-N408	A A	C C	G G	G G	A A	A A	A A	C T	A A	C C	G G	A A	A T	A G	T A	T C	G A	G A	G A	A G	C C	A G	G A	C C	G A	T A	A A	A A	G C	T T	T C	G G	G G	A T	A A	T T	C T	G G	C T	T T	G G	C C	T T	G T	C T	C C
		1793	5F2-N597	A T	T C	G A	G C	C A	C A	A A	C T	A A	C C	G G	A A	A T	G G	A A	T T	G G	G A	G G	A A	T C	A A	G G	0 0	G A	T T	C A	G A	C C	T T	T T	G T	C G	A T	A G	C T	C T	G G	C C	C C	A A	T C	C C	G T	C T	C C
		1794	5F2-N429	T T	T T	A A	C C	C C	C C	A G	NA	NA	G C	G A	A T	A T	G G	T A	T C	G A	G A	G A	A G	C C	A G	G A	C C	G A	T A	A A	G A	C C	T T	T T	G T	NA	T T	0 0	0 0	C T	G G	C C	NA	NA	T C	T C	G T	C T	NA
		1795	5F2-S176	A T	T C	G A	G C	C A	C A	A A	G T	A T	G C	G G	A T	T T	A G	T A	T C	G A	A A	G A	A A	T C	A A	G G	T C	G G	T A	C A	G A	G C	C T	T C	G T	C G	T T	A A	T T	C C	G G	C T	C T	G A	T C	T C	G G	C C	T C
		1796	5F2-S199	T T	T T	A A	C C	C C	C C	A G	G G	T T	G C	G A	A T	T T	G G	T T	C C	A A	A A	A A	A G	C C	A G	G A	C C	G G	A A	A A	G G	C C	C T	T T	T T	C C	T T	G G	C C	T T	A G	C T	C C	A A	T C	C C	G T	C C	T T
		1797	5F2-S179	T T	T T	A A	C C	C A	C A	A G	C G	A T	C C	G A	A A	A T	A G	T A	T C	G A	A A	G A	A A	T C	A A	G G	0 0	G G	T A	C A	A A	G C	T T	T C	G G	G G	A T	A G	C T	C T	A G	T T	T T	G A	C C	T C	G T	C C	T T
		1798	5F2-N417	A T	T C	G A	G C	C A	C A	A G	G G	T T	G C	G A	A T	T T	G G	T A	T C	G A	G A	G A	A G	C C	A G	G A	C C	0 0	T A	A A	G G	C C	C T	T T	T T	C C	T T	G G	C C	T T	A G	C T	C T	G A	C C	T C	G G	C C	T C
		1799	5F2-S342	A T	T C	G A	G C	C A	C A	A G	C T	A A	C C	G G	A A	A T	A G	T A	T C	G A	G A	G A	A G	C C	A G	G A	C C	G A	T A	A A	A A	G C	T T	T C	G G	G G	A T	A A	T T	C C	G G	C C	C T	G A	T C	T C	T T	C T	T C
		1800	5F2-S196	T T	T T	A A	C C	C C	C C	A G	C G	A T	C C	G A	A A	T T	G G	T T	C C	A A	A A	A A	A G	C C	A G	G A	C C	G G	A A	A A	G G	C C	C T	T C	G T	C G	T T	0 0	T T	C C	G G	C C	C C	A A	T C	C C	T T	C T	T C
		1801	5F2-N381	T T	T T	A A	C C	C C	C C	A G	C G	A T	C C	G A	A A	T T	G G	T A	T C	A A	A A	A A	A G	C C	A G	G A	0 0	G G	A A	A A	G G	C C	C T	T T	T T	C C	T T	G G	C C	T T	A G	C C	C T	G A	T C	T C	T T	C T	T C
		1802	5F2-S153	T T	T T	A A	C C	C C	C C	A G	C G	A T	C C	G A	A A	T T	A G	T A	T C	G A	A A	G A	A A	T C	A A	G G	0 0	G G	T A	C A	G A	G C	C T	T C	G T	C G	T T	A G	C T	C T	G G	C C	C C	A A	T C	T C	T T	C T	T C
		1803	5F2-S334	T T	T T	A A	C C	C C	C C	A G	G G	T T	G C	G A	A T	T T	A G	T A	T C	G A	A A	G A	A A	T C	A A	G G	0 0	G G	T A	C A	G A	G C	C T	T C	G T	C G	T T	A G	C T	C T	G G	C T	C T	G A	T C	T C	T T	C T	T C
		1804	5F2-N434	A A	T T	G G	G G	C C	C C	A A	G G	T T	G C	G A	A T	T T	G G	T T	C C	A A	A A	A A	A G	C C	A G	G A	C C	G G	A A	A A	G G	C C	C T	T T	T T	C C	A T	A A	T T	C T	A G	C T	C T	G A	T C	T C	T T	C T	T C
		1805	5F2-N390	T T	T T	A A	G C	C A	C A	A G	C G	A T	C C	G A	A T	T T	G G	T T	C C	A A	A A	A A	A G	C C	A G	G A	C C	G G	A A	A A	G G	C C	C T	T T	T T	C C	T T	G G	C C	T T	A G	C T	C T	G A	C C	T T	G T	C T	C C
		1806	5F2-S164	T T	T T	A A	C C	C C	C C	A G	G G	T T	G C	G A	A T	A T	G G	T A	T C	G A	G A	G A	A G	C C	A G	G A	0 0	G A	T A	A A	G A	C C	T T	T T	G T	C G	A T	A G	C T	C T	A G	C T	C T	G A	T C	T C	G T	C C	T T
		1807	5F2-N396	A A	C C	G G	G G	C A	C A	A A	G T	A T	G C	G G	A T	T T	A G	T A	T C	G A	A A	G A	A A	T C	A A	G G	T C	G G	T A	C A	G A	G C	C T	T C	G T	C C	T T	G G	C C	C C	G G	C T	C T	G A	T C	C C	G T	C C	T T
		1808	5F2-N402	A T	T C	G A	G C	C A	C A	A A	G G	NA	G C	G A	A T	A T	A G	A A	T T	G G	G A	G G	A A	T C	A A	G G	T C	0 0	T T	C A	A A	G C	T T	T C	G G	G G	A T	A A	T T	T T	A G	T T	T T	G A	T C	T C	G T	C C	T T
		1809	5F2-N382	T T	T T	A A	G C	A A	A A	A A	C T	A A	C C	G G	A A	T T	G G	T A	T C	A A	A A	A A	A G	C C	A G	G A	C C	G G	A A	A A	G G	C C	C T	T T	T T	C C	T T	G G	C C	C T	G G	C T	T T	G G	C C	T T	G T	C T	C C
		1810	5F2-N612	A T	T C	G A	G C	A A	A A	A A	C T	A A	C C	G G	A A	T T	G G	T T	C C	A A	A A	A A	A G	C C	A G	G A	C C	G G	A A	A A	G G	C C	C T	T T	T T	C C	T T	G G	C C	T T	A G	C T	C T	G A	T C	T C	T T	C T	T C
		1811	5F2-S165	T T	NA	A A	C C	C A	C A	A A	G T	A T	G C	G G	A T	NA	A G	T A	T C	G A	NA	G A	A A	T C	A A	G G	T C	G G	T A	C A	G A	G C	C T	T C	G T	C G	T T	A G	C T	C T	G G	C T	C T	G A	C C	T C	G G	C C	T C
		1812	5F2-N611	A T	T C	G A	G C	C A	C A	A G	C G	A T	C C	G A	A A	A T	A G	T A	T C	G G	G A	G G	A A	T C	A A	G G	T C	G A	T T	C A	A A	G C	T T	T C	G G	G G	A T	A A	T T	C C	G G	C T	C T	G A	T C	T T	G G	C C	T C
		1813	5F2-N622	A A	C C	0 0	G C	C C	C C	A G	G G	T T	G C	G A	A T	T T	G G	T T	C C	A A	A A	A A	A G	C C	A G	G A	0 0	G G	A A	A A	G G	C C	C T	T T	T T	C C	T T	G G	C C	T T	A G	C T	C T	G A	T C	T C	T T	C T	T C
		1814	5F2-N629	A T	T C	G A	G C	C A	C A	A G	C G	A T	C C	G A	A A	A T	A G	A A	T T	G G	G A	G G	A A	T C	A A	G G	T C	G A	T T	C A	A A	G C	T T	T C	G G	G G	A T	A G	C T	T T	A G	C T	T T	G A	C C	T C	G G	C C	T C
		1815	5F2-N604	T T	T T	A A	C C	C C	C C	A G	G G	T T	G C	G A	A T	A T	G G	T A	T C	G A	A A	G A	A A	T C	A A	G G	T C	G G	T A	C A	G A	C C	T T	T T	G T	C G	A T	A G	C T	C T	A G	C T	C T	G A	T C	C C	G T	C C	T T
		1816	5F2-N385	T T	T T	A A	C C	C C	C C	A G	G G	T T	G C	G A	A T	T T	A G	T A	T C	G A	A A	G A	A A	T C	A A	G G	T C	G G	T A	C A	G A	G C	C T	T C	G T	C G	T T	A G	C T	C T	G G	C C	C C	A A	T C	C C	G T	C C	T T
		1817	5F2-S331	A A	C C	G G	G G	A A	A A	A A	G T	A T	G C	G G	A T	A T	A G	A A	T T	G G	G A	G G	A A	T C	A A	G G	0 0	0 0	T T	C A	A A	G C	T T	T C	G G	G G	A T	A A	T T	C T	A G	C C	C C	A A	T C	C C	G T	C C	T T
		1818	5F2-S339	A T	T C	G A	G C	C A	C A	A A	G T	A T	G C	G G	A T	A T	A G	T A	T T	G G	G A	G G	A A	T C	A A	G G	T C	G A	T T	C A	A A	G C	T T	T C	G G	G G	A T	A A	T T	C C	G G	T T	T T	G G	C C	T T	G T	C T	C C
		1819	5F2-S162	T T	T T	A A	C C	C C	C C	A G	G G	T T	G C	G A	A T	T T	G G	T T	C C	A A	A A	A A	A G	C C	A G	G A	C C	G G	A A	A A	G G	C C	C T	T T	G T	C G	A T	A G	C T	C C	G G	C T	C T	G A	C C	T C	G G	C C	T C
		1820	5F2-S341	A T	T C	G G	G G	A A	A A	A A	C T	A A	C C	G G	A A	T T	G G	T T	C C	A A	A A	A A	A G	C C	A G	G A	0 0	G G	A A	A A	G G	C C	C T	T T	G T	C G	A T	A G	C T	C C	G G	C T	C T	G A	C C	T C	G G	C C	T C
		1821	5F2-N400	A T	T C	G A	G C	A A	A A	A G	C G	A T	C C	G A	A A	A T	G G	T A	T C	G A	G A	G A	A G	C C	A G	G A	C C	G A	T A	A A	G A	C C	T T	T T	G T	C G	A T	A G	C T	C T	A G	C T	C T	G A	T C	T C	T T	C T	T C
		1822	5F2-N403	T T	T T	A A	C C	C C	C C	A G	G G	T T	G C	G A	A T	A T	A G	T A	T C	G A	A A	G A	A A	T C	A A	G G	T C	G G	T A	C A	A A	G C	T T	T C	G G	G G	A T	A A	T T	C T	A G	C T	C T	G A	T C	C C	G T	C C	T T
		1823	5F2-S152	A A	C C	G G	G G	A A	A A	A A	C T	A A	C C	G G	A A	T T	A G	T A	T C	G A	A A	G A	A A	T C	A A	G G	T C	G G	T A	C A	G A	G C	C T	T C	G T	C G	T T	A G	C T	C T	G G	T T	T T	G G	C C	T T	G T	C T	C C
		1824	5F2-S261	A T	T C	A A	C C	C C	C C	A G	G G	T T	G C	G A	A T	T T	A G	T A	T C	G A	A A	G A	A A	T C	A A	G G	0 0	G G	T A	C A	G A	G C	C T	T C	G T	C G	T T	A G	C T	C C	G G	T T	T T	G A	T C	T T	G T	C T	C C
		1825	5F2-S156	T T	T T	A A	0 0	C A	C A	A G	G G	T T	G C	G A	A T	T T	G G	T T	C C	A A	A A	A A	A G	C C	A G	G A	C C	G G	A A	A A	G G	C C	C T	T T	T T	C C	T T	G G	C C	T T	A G	C T	C T	G A	T C	T C	T T	C T	T C
		1826	5F2-N624	A T	T C	G A	G C	C A	C A	A A	G G	T T	G C	G A	A T	T T	G G	T T	C C	A A	A A	A A	A G	C C	A G	G A	C C	G G	A A	A A	G G	C C	C T	T T	T T	C C	T T	G G	C C	C T	A G	T T	T T	G G	C C	T C	G G	C C	T C
		1827	5F2-N613	T T	T T	A A	C C	C A	C A	A A	G T	A T	G C	G G	A A	A T	G G	0 0	T C	G A	G A	G A	A G	C C	A G	G A	0 0	0 0	T A	A A	G A	C C	T T	T T	G T	C G	A T	G G	C C	C T	G G	C C	C C	A A	C C	T C	G G	C C	T C
		1828	5F2-N401	A T	T C	G A	G C	C A	C A	A G	C G	A T	C C	G A	A A	T T	G G	T T	C C	A A	A A	A A	A G	C C	A G	G A	C C	G G	A A	A A	G G	C C	C T	T T	T T	C C	T T	G G	C C	C T	G G	C C	C T	G A	C C	T T	G T	C T	C C
		1829	5F2-N384	T T	T T	A A	C C	C C	C C	A G	C G	A T	C C	G A	A A	T T	G G	T T	C C	A A	A A	A A	A G	C C	A G	G A	C C	G G	A A	A A	G G	C C	C T	T T	T T	C C	T T	G G	C C	T T	A G	C C	C T	G A	C C	T C	G T	C C	T T
		1830	5F2-S154	A T	T C	G A	G C	C A	C A	A A	G T	A T	G C	G G	A T	A T	A G	T A	T C	G A	A A	G A	A A	T C	A A	G G	T C	G G	T A	C A	A A	G C	T T	T C	G G	G G	A T	0 0	T T	C C	G G	C C	C C	A A	T C	C C	G T	C C	T T
		1831	5F2-N610	T T	T T	A A	G C	C A	C A	A G	C G	A T	C C	G A	A A	T T	A G	T A	T C	G A	A A	G A	A A	T C	A A	G G	0 0	G G	T A	C A	G A	G C	C T	T C	G T	C G	T T	A G	C T	T T	A G	C C	C C	A A	T C	T C	T T	C T	T C
		1832	5F2-S160	A T	T C	G A	G G	A A	A A	A A	C T	A A	C C	G G	A A	A T	A G	A A	T T	G G	G A	G G	A A	T C	A A	G G	T C	0 0	T T	C A	A A	G C	T T	T C	G G	C G	A T	A G	C T	C T	A G	C C	C C	A A	T C	T C	T T	C T	T C
		1833	5F2-N392	A T	T C	G A	G C	C A	C A	A G	C G	A T	C C	G A	A T	T T	G G	T T	C C	A A	A A	A A	A G	C C	A G	G A	C C	G G	A A	A A	G G	C C	C T	T T	T T	C C	T T	A G	C T	C T	G G	C T	C T	G A	T C	T C	T T	C T	T C
		1834	5F2-S336	A T	T C	G A	G C	C C	C C	A G	G G	T T	G C	G A	A T	T T	G G	T T	C C	A A	A A	A A	A G	C C	A G	G A	0 0	G G	A A	A A	G G	C C	C T	T T	T T	C C	T T	A G	C T	C C	G G	C T	C T	G A	T C	T C	T T	C T	T C
		1835	5F2-S327	A T	T C	G A	G C	C A	C A	A A	C T	A A	C C	G G	A A	T T	A G	T A	T C	G A	A A	G A	A A	T C	A A	G G	0 0	G G	T A	C A	G A	G C	C T	T C	G T	C G	T T	A G	C T	C T	A G	C T	C T	G A	T C	T C	T T	C T	T C
		1836	5F2-N602	T T	T T	A A	C C	C C	C C	A G	G G	T T	G C	G A	A T	A T	G G	T A	T C	G A	G A	G A	A G	C C	A G	G A	C C	0 0	T A	A A	G A	C C	T T	T T	G T	C G	A T	A G	C T	C T	A G	C T	C T	G A	T C	C C	G T	C C	T T
		1837	5F2-N603	A T	T C	G A	G C	C A	C A	A G	C G	A T	C C	G A	A A	T T	A G	T A	T C	G A	A A	G A	A A	T C	A A	G G	T C	G G	T A	C A	G A	G C	C T	T C	G T	C G	T T	A G	C T	T T	A G	C T	C T	G A	C C	T T	G T	C T	C C
		1838	5F2-N607	A T	T C	A A	C C	C C	C C	A G	G G	T T	G C	G A	A T	A T	G G	T A	T C	G A	G A	G A	A G	C C	A G	G A	C C	G A	T A	A A	G A	C C	T T	T C	G G	G G	A T	A A	T T	C C	G G	T T	C T	G A	T C	T T	G T	C T	C C
		1839	5F2-N621	T T	T T	A A	G C	C A	C A	A A	C T	A A	C C	G G	A A	T T	A G	T A	T C	G A	A A	G A	A A	T C	A A	G G	0 0	G G	T A	C A	G A	G C	C T	T C	G T	C G	T T	A G	C T	C T	G G	C T	C T	G A	C C	T T	G T	C T	C C
		1840	5F2-S167	0 0	T C	G A	G C	C A	C A	A A	G T	A T	G C	G G	A T	A T	G G	T A	T C	G A	G A	G A	A G	C C	A G	G A	0 0	G A	T A	A A	G A	C C	T T	T T	G T	C G	A T	A A	T T	C T	G G	T T	C T	G A	T C	T C	T T	C T	T C
		1841	5F2-S172	A T	T C	G A	C C	C C	C C	A G	G T	A T	G C	G G	A T	A T	A G	A A	T T	G G	G A	G G	A A	T C	A A	G G	0 0	G A	T T	C A	A A	G C	T T	T C	G T	C G	T T	0 0	C T	C T	G G	C T	C T	G A	T C	C C	G T	C C	T T
		1842	5F2-N490	A T	T C	G A	G G	A A	A A	A A	G G	T T	G C	G A	A T	A T	A G	A A	T T	G G	G A	G G	A A	T C	A A	G G	T C	G A	T T	C A	A A	G C	T T	T C	G G	G G	A T	A G	C T	C T	G G	C T	C T	G A	T C	T C	T T	C T	T C
		1843	5F2-N609		T T			C C	C C		G G	T T	G C	G A	A T	A T	G G		T C	G A	G A	G A	A G	C C	A G	G A			T A	A A	G A	C C	T T	T T	G T	C G				C T	A G	C T	C T	G A	T C	T C	G T	C C	T T
		1844	5F2-N437	A T	T C	G G	G G	C C	C C	A G	G G	T T	G C	G A	A T	A T	G G	T A	T C	G A	G A	G A	A G	C C	A G	G A	C C	G A	T A	A A	G A	C C	T T	T T	G T	C G	A T	A G	C T	C T	A G	C T	C T	G A	T C	T C	T T	C T	T C
		1845	5F2-N661	A T	T C	G A	G C	C A	C A	A A	C T	A A	C C	G G	A A	T T	G G	T T	C C	A A	A A	A A	A G	C C	A G	G A	0 0	G G	A A	A A	G G	C C	C T	T T	T T	C C	T T	A G	C T	C T	G G	C T	C C	A A	T C	C C	T T	C T	C C
		1846	5F2-S361	A T	T C	G A	G C	C A	C A	A G	C G	A T	C C	G A	A A	T T	G G	T A	T C	G A	G A	G A	A G	C C	A G	G A	C C	G A	T A	A A	G G	C C	C T	T T	T T	C C	T T	G G	C C	T T	A G	T T	T T	G G	C C	T T	G T	C T	C C
		1847	5F2-S332	A T	T C	G A	G C	C A	C A	A A	C T	A A	C C	G G	A A	A T	A G	A A	T T	G G	G A	G G	A A	T C	A A	G G	T C	G A	T T	C A	A A	G C	T T	T C	G G	G G	A T	A G	C T	C T	G G	C T	C T	G A	T C	T C	G T	C C	T T
		1848	5F2-N635	A A	C C	G G	G G	C A	C A	A G	C G	A T	C C	G A	A A	T T	A G	T T	C C	A A	A A	A A	A G	C C	A G	G A	C C	G G	A A	A A	G A	G C	C T	T C	G T	C G	T T	A G	C T	C T	G G	C C	C C	G A	C C	T C	G G	C C	T C
		1849	5F2-N438	A A	C C	G G	G G	A A	A A	A A	G T	A T	G C	G G	A T	T T	G G	T T	C C	A A	A A	A A	A G	C C	A G	G A	C C	G G	A A	A A	G G	C C	C T	T T	T T	C C	T T	G G	C C	T T	A G	C C	C C	A A	T C	C C	G T	C C	T T
		1850	5F2-S354	A A	C C	G G	G G	C A	C A	A G	G G	T T	G C	G A	A T	T T	A G	T A	T C	G A	A A	G A	A A	T C	A A	G G	T C	G G	T A	C A	G A	G C	C T	T C	G T	C G	T T	0 0	C T	C T	G G	T T	T T	G G	C C	T C	G T	C C	T T
		1851	5F2-N648	A T	T C	G A	G C	C A	C A	A A	C T	A A	C C	G G	A A	T T	A G	T A	T C	G A	A A	G A	A A	T C	A A	G G	0 0	G G	T A	C A	G A	G C	C T	T C	G T	C G	T T	A G	C T	T T	A G	C T	C T	G A	C C	T C	G G	C C	T C
		1852	5F2-S260	A T	T C	G A	G C	C A	C A	A A	G T	A T	G C	G G	A T	A T	A G	A A	T T	G G	G A	G G	A A	T C	A A	G G	T C	0 0	T T	C A	A A	G C	T T	T C	G G	G G	A T	A A	T T	C C	G G	C C	C C	A A	T C	C C	G T	C C	T T
		1853	5F2-N654	A T	T C	0 0	0 0	C A	C A	A G	C G	A T	C C	G A	A A	T T	G G	0 0	C C	A A	A A	A A	A G	C C	A G	G A	0 0	G G	A A	A A	G G	C C	C T	T T	T T	C C	T T	A G	0 0	C T	A G	C T	C T	G A	C C	T C	G G	C C	T C
		1854	5F2-S347	A A	C C	G G	G G	C A	C A	A A	G T	A T	G C	G G	A A	T T	G G	T T	C C	A A	A A	A A	NA	C C	A G	G A	C C	G G	A A	A A	G G	C C	C T	T T	T T	C C	T T	G G	C C	T T	A G	C T	C T	G A	T C	C C	G T	C C	T T
		1855	5F2-S352	T T	T T	A A	G C	C A	C A	A A	G T	A T	G C	G G	A T	A T	A G	A A	T T	G G	G A	G G	A A	T C	A A	G G	T C	0 0	T T	C A	A A	G C	T T	T C	G G	G G	A T	A G	C T	C T	A G	C T	C T	G A	T C	T C	G T	C T	C C
		1856	5F2-S258	T T	T T	A A	C C	C C	C C	A A	G T	A T	G C	G G	A T	T T	A G	T A	T C	G A	A A	G A	A A	T C	A A	G G	0 0	G G	T A	C A	G A	G C	C T	T C	G T	C G	T T	0 0	T T	C C	G G	C T	C T	G A	T C	C C	G T	C C	T T
		1857	5F2-S356	A A	C C	G G	G G	A A	A A	A G	C G	A T	C C	G A	A A	A T	A G	T A	T C	G A	A A	G A	A A	T C	A A	G G	T C	G G	T A	C A	A A	G C	T T	T C	G G	G G	A T	0 0	T T	C T	G G	C C	C C	A A	T C	C C	G T	C C	T T
		1858	5F2-N485	T T	T T	A A	C C	C A	C A	A A	G T	A T	G C	G G	A T	T T	G G	T T	C C	A A	A A	A A	A G	C C	A G	G A	C C	G G	A A	A A	G G	C C	C T	T T	T T	C C	T T	A G	C T	C T	G G	C T	C T	G A	T C	T C	NA	C T	C C
		1859	5F2-S362	T T	T T	A A	C C	C C	C C	A G	G G	T T	G C	G A	A T	T T	A G	T A	T C	G A	A A	G A	A A	T C	A A	G G	T C	G G	T A	C A	G A	G C	C T	T C	G T	C G	T T	G G	C C	T T	A G	T T	T T	G G	T C	T C	T T	C T	T C
		1860	5F2-S364	A T	T C	G A	G C	C A	C A	A A	G T	A T	G C	G G	A T	T T	A G	T A	T C	G A	A A	G A	A A	T C	A A	G G	T C	G G	T A	C A	G A	G C	C T	T C	G T	G G	A T	A A	T T	C C	G G	T T	T T	G G	T C	C C	G T	C C	T T
		1861	5F2-S349	T T	T T	A A	C C	C A	C A	A A	G T	A T	G C	G G	A T	T T	G G	T T	C C	A A	A A	A A	A G	C C	A G	G A	C C	G G	A A	A A	G G	C C	C T	T T	T T	C C	T T	A G	C T	C T	G G	C T	C T	G A	T C	C C	G G	C C	T C
		1862	5F2-N660	A T	T C	G A	G C	C A	C A	A G	C G	A T	C C	G A	A A	T T	A G	T T	C C	A A	A A	A A	A G	C C	A G	G A	C C	G G	A A	C A	G A	G C	C T	T C	G T	C G	T T	A A	T T	C C	G G	T T	T T	G G	T C	T C	T T	C T	T C
		1863	5F2-N649		T T			C C	C C		C T	A A	C C	G G	A A	A T	G G		T C	G A	G A	G A	A G	C C	A G	G A			T A	A A	G A	C C	T T	T T	G T	C G				C T	A G	C T	C T	G A	T C	C C	G T	C C	T T
		1864	5F2-N655	A T	T C	0 0	G C	C A	C A	A A	G T	A T	G C	G G	A T	T T	G G	T T	C C	A A	A A	A A	A G	C C	A G	G A	0 0	G G	A A	A A	G G	C C	C T	T T	T T	C C	T T	G G	C C	T T	A G	C C	C C	A A	T C	C C	T T	C T	T C
		1865	5F2-N634	A T	T C	G A	G C	C A	C A	A G	C G	A T	C C	G A	A A	A T	G G	T A	T C	G A	G A	G A	A G	C C	A G	G A	C C	G A	T A	A A	G A	C C	T T	T T	G T	C G	A T	A G	C T	T T	G G	C T	C T	G A	C C	T T	G T	C T	C C
		1866	5F2-N486	A A	C C	G G	G G	A A	A A	A G	G G	T T	G C	G A	A T	T T	G G	T T	C C	A A	A A	A A	A G	C C	A G	G A	C C	G G	A A	A A	G G	C C	C T	T T	T T	C C	T T	A G	C T	C C	G G	C T	C T	G A	T C	C C	G T	C C	T T
		1867	5F2-N489	A A	C C	G G	G G	A A	A A	A G	C G	A T	C C	G A	A T	T T	G G	T T	C C	A A	A A	A A	A G	C C	A G	G A	C C	G G	A A	A A	G G	C C	C T	T T	T T	C C	T T	A G	C T	C T	G G	C T	C T	G A	C C	T C	G T	C T	C C
		1868	5F2-S346	A A	C C	G G	G G	A A	A A	A A	C T	A A	C C	G G	A A	T T	G G	T T	C C	A A	A A	A A	A G	C C	A G	G A	C C	G G	A A	A A	G G	C C	C T	T T	T T	C C	T T	G G	C C	T T	A G	T T	T T	G G	C C	T T	G T	C T	C C
		1869	5F2-S355	A A	C C	G G	G G	C A	C A	A G	C G	A T	C C	G A	A A	A T	A G	A A	T T	G G	G A	G G	A A	T C	A A	G G	0 0	0 0	T T	C A	A A	G C	T T	T C	G G	G G	A T	A A	T T	C C	G G	T T	C T	G A	T C	T C	T T	C T	T C
		1870	5F2-N650	T T	T T	A A	C C	C C	C C	A G	G T	A T	G C	G G	A T	T T	A G	T A	T C	G A	A A	G A	A A	T C	A A	G G	T C	G G	T A	C A	G A	G C	C T	T C	G T	C G	T T	A G	C T	C T	G G	T T	T T	G G	C C	T T	G G	C C	T C
		1871	5F2-S134	A T	T C	G A	G G	A A	A A	A A	C T	A A	C C	G G	A A	T T	G G	T A	T C	G A	A A	G A	A A	T C	A A	G G	T C	G G	T A	C A	G G	C C	C T	T T	T T	C C	T T	A G	C T	C T	A G	C T	C T	G A	T C	T C	G G	C C	T C
		1872	5F2-S135	T T	T T	A A	G C	C A	C A	A A	C T	A A	C C	G G	A A	T T	G G	T T	C C	A A	A A	A A	A G	C C	A G	G A	C C	G G	A A	A A	G G	C C	C T	T T	T T	C C	T T	G G	C C	T T	A G	C T	T T	G G	C C	T T	G T	C T	C C
		1873	5F2-N436	A A	T T	A A	C C	C C	C C	G G	G G	T T	G C	G A	A T	A T	G G	A A	T T	G A	G A	G A	A G	C C	A G	G A	T C	0 0	T A	A A	G A	C C	T T	T T	G T	C G	0 0	A A	T T	C T	A G	C C	C C	A A	T C	C C	G T	C C	T T
		1874	5F2-N436	T T	C C	A A	C C	A A	A A	A G	G G	T T	G C	G A	A T	A T	A G	A A	C C	A A	A A	A A	A G	C C	A G	G A	C C	G A	T A	A A	A A	G C	T T	T C	G G	G G	A T	A G	C T	C T	G G	C T	C T	G A	T C	C C	G T	C C	T T
		1875	5F2-N387		T T			C C	C C		G G	T T	G C	G A	A T	T T	G G		C C	A A	A A	A A	A G	C C	A G	G A			A A	A A	G G	C C	C T	T T	T T	C C				C T	G G	C C	C C	A A	T C	C C	G T	C C	T T
		1876	5F2-S139	T T	T T	A A	C C	C A	C A	A A	G T	A T	G C	G G	A T	T T	G G	T T	C C	A A	A A	A A	A G	C C	A G	G A	C C	G G	A A	A A	G G	C C	C T	T T	T T	C C	T T	A G	C T	C T	A G	C C	C C	A A	C C	T C	G T	C T	C C
		1877	5F2-N435	T T	T C	A A	C C	C C	C C	A G	G G	T T	G G	G A	A A	T T	A A	T T	T T	G G	G G	G A	A A	T C	A A	G G	0 0	G G	T T	A A	A A	C C	T T	C C	G G	G G	T T	A G	C T	C C	G G	C C	C C	A A	T C	C C	G T	C C	C C
		1878	5F2-S137	A A	C C	G G	G G	C A	C A	A G	G G	T T	G C	G A	A T	T T	G G	T A	T C	G A	G A	G A	A G	C C	A G	G A	C C	G A	T A	A A	G G	C C	C T	T T	T T	C C	T T	G G	C C	T T	A G	C T	C T	G A	T C	T C	T T	C T	T C
		1879	5F2-N389	A A	C C	G G	G G	A A	A A	A A	C T	A A	C C	G G	A A	T T	G G	T T	C C	A A	A A	A A	A G	C C	A G	G A	C C	G G	A A	A A	G G	C C	C T	T T	T T	C C	T T	A G	C T	C T	G G	C T	T T	G G	C C	T T	G T	C T	C C
		1880	5F2-N488	A T	T C	G A	G G	A A	A A	A G	C G	A T	C C	G A	A A	A T	G G	A A	T T	G G	G A	G G	A A	T C	A A	G G	T C	G A	T T	C A	G A	C C	T T	T T	T T	C C	T T	G G	C C	T T	G G	C T	C T	G A	C C	T T	G G	C C	T C
											0
[truncated: 50 more columns]
