# Supplementary material for: Cytoplasmic Male Sterility Contributes to Hybrid Incompatibility Between Subspecies of Arabidopsis lyrata
Source: G3 (Bethesda). 2013 Oct 1;3(10):1727–40. doi: 10.1534/g3.113.007815 (PMC3789797; doi:10.1534/g3.113.007815)
Supplement: Supporting Information [file supp_g3.113.007815_FileS2.xls]

## Sheet: Kaikki data
Name	Cytoplasm	Type	Rosette1	Rosette2	Height	karvat	Flower stems	Pollen samples	Pollen number	Stained pollen	Non stained pollen	Proportion of stained	Collected siliques (Sp pollen)	Good seeds (Sp)	Seeds (Sp)	Collected siliques (Ma pollen)	Good seeds (Ma)	Seeds (Ma)
1D15-P5	Sp	BCMa	87	84	32	3	6	4	0.25	0.25	0	1	2	0.5	8.5	11	5.45455	13.4545
1D1-P10	Sp	BCMa	78	64	37	3	6	4	115.5	107.25	33	0.764706	2	6	9.5	3	18	20.6667
2D11-P21	Sp	BCMa	89	76	38	1	2	4	29.25	26.75	10	0.727891	3	7.66667	18	3	5	12.6667
2D11-P9	Sp	BCMa	74	68	26	2	2	4	52.25	46.5	23	0.669065	2	19.5	21	4	7.25	16.5
2D9-P16	Sp	BCMa	81	80	42	3	5	4	0.75	0.75	0	1	2	17.5	22	4	20.5	21.5
2D11-P10	Sp	BCMa	63	55	19	3	5	4	9.5	6.5	12	0.351351	1	0	4	6	13.5	16.8333
2D11-P17	Sp	BCMa	102	92	46	2	2	4	33.5	26.75	27	0.497674	2	4.5	8	3	2.33333	8.33333
1D15-P3	Sp	BCMa	97	83	46	3	3	4	64	55.5	34	0.620112	2	5	8.5
2D11-P15	Sp	BCMa	63	59	21	1	1	4	38.5	35	14	0.714286	2	5	13	4	3	13.75
1D15-P14	Sp	BCMa	78	70	31	3	4	4	0.25	0.25	0	1	2	2.5	7.5	3	6.66667	10
1D15-P4	Sp	BCMa	80	72	32	3	4	4	0.25	0.25	0	1	2	0.5	4.5	2	1	7.5
2D16-P2	Sp	BCMa	92	91	37	3	2	4	35.25	30.25	20	0.60199	2	6	14	4	11.75	13.25
1D15-P17	Sp	BCMa	136	126	80	2	3	4	54.5	50	18	0.735294	2	5	13	3	1.33333	2
2D16-P3	Sp	BCMa	90	88	39	3	5	4	6.5	6.5	0	1	2	10	17.5	2	6	8
2D10-P6	Sp	BCMa	73	55	32	2	5	4	0.75	0.25	2	0.111111	2	9	10.5	4	9	11.5
2D11-P14	Sp	BCMa	123	118	47	3	1	4	27.75	18	39	0.315789	2	11.5	16	5	4.2	7
1D8-P12	Sp	BCMa	89	87	28	3	2	4	3	2	4	0.333333	2	9.5	11.5	3	8.66667	12
1D8-P7	Sp	BCMa	95	84	39	3	2	4	46.5	36.75	39	0.485149	2	5.5	10.5	2	3	9
1D14-P9	Sp	BCMa	63	55	30	3	7	4	0	0	0	0	2	1.5	11.5	4	0	12.75
1D1-P16	Sp	BCMa	112	87	43	2	5	4	42.25	37	21	0.637931	2	6	11	2	11	15
2D16-P1	Sp	BCMa	77	58	24	3	7	4	22.25	21.25	4	0.841584	2	4	11	1	1	2
2D2-P1	Sp	BCMa						2	0	0	0
2D9-P2	Sp	BCMa	74	70	39	3	1	4	1.5	1	2	0.333333	1	12	14	2	0	1
3F2-S396	Sp	F2	65	55	29	2	0	2	26	23.5	5	0.824561
2D11-P4	Sp	BCMa	82	72	34	0	1	4	45.25	42.25	12	0.778802	2	10.5	14.5	4	2.5	12.25
3F2-N272	NC	F2	68	48	29	0	0	2	66	46.5	39	0.54386
3Sp43x22/1	Sp	Sp	66	66	29	0	1	2	47.5	41.5	12	0.775701
2Sp43x22/4	Sp	Sp	91	73	41	0	1	2	39	34	10	0.772727				2	19.5	21
1D8-P3	Sp	BCMa	108	103	59	1	5	4	51.5	44.5	28	0.613793	1	6	6	2	7	9
3F2-N703	NC	F2	64	57	29	0	0	2	58.5	52.5	12	0.813953
3F2-N152	NC	F2	58	49	28	2	0	2	66	61	10	0.859155
3F2-S152	Sp	F2	64	49	28	0	0	2	46	27	38	0.415385
2D16-P9	Sp	BCMa	66	60	29	0	2	4	0	0	0	0
2D10-P4	Sp	BCMa	66	58	26	3	2	4	0.75	0.5	1	0.333333	2	12	15.5
1D1-P9	Sp	BCMa	75	77	37	3	5	3	1	1	0	1	2	0	1.5
2D9-P20	Sp	BCMa	71	67	32	0	4	4	0.25	0.25	0	1	1	0	13	6	6.5	10.3333
2D9-P22	Sp	BCMa	91	79	33	2	5	4	14.75	11	15	0.423077	3	8.33333	16	2	5.5	5.5
3F2-N339	NC	F2	102	94	58	0	0	2	45.5	39.5	12	0.76699
2D9-P17	Sp	BCMa	78	73	28	1	3	4	41.75	37.5	17	0.688073	2	0	7.5	3	8.33333	10.6667
3F2-N857	NC	F2	78	67	29	1	0	2	101	47	108	0.303226
2D11-P7	Sp	BCMa	64	57	25	3	3	4	43.25	34.25	36	0.487544	2	5.5	6	3	8.33333	11.6667
2D11-P2	Sp	BCMa	73	65	27	3	3	3	0	0	0	0	1	13	14	3	15.3333	18.3333
3F2-S314	Sp	F2	53	53	18	2	0	2	57.5	49.5	16	0.755725
1D1-P14	Sp	BCMa	74	71	33	2	4	4	58.5	53.5	20	0.727891	2	5.5	9
2D11-P12	Sp	BCMa	77	74	32	2	1	4	39.75	34.5	21	0.621622	2	4.5	10.5	1	4	5
2D11-S11	Sp	BCSp	86	72	32	3	3	4	5.25	2.25	12	0.157895	2	12.5	14.5	2	13	15
2D9-P13	Sp	BCMa	97	88	39	3	10	4	0.5	0.5	0	1	2	0	11.5	4	11	14.5
1D1-P3	Sp	BCMa	94	84	44	3	3	4	7.25	2	21	0.0869565	2	0.5	2	3	3	7.33333
3Sp21x31/7	Sp	Sp	49	46	29	0	1	2	67	37.5	59	0.388601
3F2-N662	NC	F2	67	65	26	1	1	2	53.5	45	17	0.725806
2D11-S14	Sp	BCSp	82	78	35	3	6	4	0.75	0.75	0	1	2	0	15.5	2	17	21.5
2D11-S17	Sp	BCSp	65	68	28	3	4	4	1.5	0	6	0	2	11.5	12	2	8.5	13
1D8-P13	Sp	BCMa	87	85	37	1	3	3	55	51	12	0.809524	2	6	10.5	1	0	2
3F2-N722	NC	F2	75	58	29	1	0	2	36.5	28.5	16	0.640449
3F2-N176	NC	F2	70	65	35	3	0	2	88.5	38	101	0.273381
3F2-N583	NC	F2	84	83	29	0	0	2	43.5	35.5	16	0.68932
5F2-S265	Sp	F2	65	58	27	0	1	2	41.5	29	25	0.537037
4Sp43x22/11	Sp	Sp	81	65	21	0	1	2	70.5	68	5	0.931507
5F2-S208	Sp	F2	99	89	40	1	1	2	0	0	0
3F2-N387	NC	F2	78	72	35	1	0	2	67.5	60	15	0.8
4Sp21x31/7	Sp	Sp	106	115	20	1	0	2	34	29.5	9	0.766234
3F2-S342	Sp	F2	76	64	31	3	0	2	48.5	16.5	64	0.204969
3F2-S172	Sp	F2	75	56	39	0	1	2	39.5	24	31	0.436364
4F2-N278	NC	F2	96	72	50	0	0	2	38.5	29	19	0.604167
4F2-S82	Sp	F2	59	45	20	3	1	2	35.5	28.5	14	0.670588
4F2-N352	NC	F2	95	85	51	0	0	2	74	68.5	11	0.861635
4F2-N225	NC	F2	79	78	35	0	1	2	54.5	47.5	14	0.772358
4Sp43x22/5	Sp	Sp	154	128	53	0	0	2	17	14.5	5	0.74359
5Sp18-21x16/4	Sp	Sp	87	75	44	1	1	2	44	41.5	5	0.892473
3F2-S398	Sp	F2	68	51	31	0	0	2	42.5	38	9	0.808511
3F2-N378	NC	F2	79	68	35	0	1	2	60.5	47	27	0.635135
3Sp43x22/3	Sp	Sp	52	34	17	0	1	2	69.5	65	9	0.878378
3F2-N34	NC	F2	72	81	34	0	0	2	27.5	25	5	0.833333
4F2-N215	NC	F2	66	54	21	3	0	2	83	77.5	11	0.875706
3F2-S14	Sp	F2	60	51	19	1	1	2	66.5	36.5	60	0.378238
4F2-N353	NC	F2	82	71	23	1	0	2	69.5	63	13	0.828947
3F2-N830	NC	F2	73	72	30	0	0	2	47	42.5	9	0.825243
3F2-N709	NC	F2	66	66	30	2	0	2	57.5	52	11	0.825397
5Sp18-21x16/3	Sp	Sp	105	85	35	1	1	2	54	48.5	11	0.815126
3F2-N320	NC	F2	64	58	40	0	0	2	74	67	14	0.82716
3F2-S150	Sp	F2	65	61	40	2	2	2	28	25	6	0.806452
3F2-N3	NC	F2	65	63	29	0	0	2	41	38.5	5	0.885057
3F2-N37	NC	F2	51	52	23	2	0	2	59.5	48.5	22	0.687943
3F2-N341	NC	F2	60	53	18	1	0	2	64	57.5	13	0.815603
4F2-N308	NC	F2	87	80	30	0	1	2	68	64.5	7	0.902098				2	6	9
5Sp21x31/3	Sp	Sp	62	67	25	0	1	2	59	55.5	7	0.888
4Sp18-21x16/4	Sp	Sp	100	112	56	0	0	2	41.5	38	7	0.844444
4F2-N86	NC	F2	72	55	28	1	1	2	69.5	64	11	0.853333
4F2-N11	NC	F2	74	69	40	2	1	2	44.5	16	57	0.219178
3F2-S69	Sp	F2	97	81	40	0	2	4	48.25	25.5	91	0.218884
3F2-N836	NC	F2	72	72	31	1	1	2	39.5	33	13	0.717391
5Sp43x22/10	Sp	Sp	93	90	27	0	1	2	54	49.5	9	0.846154	1	1	1	1	4	8
3F2-N633	NC	F2	59	58	27	0	0	2	34.5	27.5	14	0.662651
5A31-15	NC	F1	78	76	23	2	2	2	73.5	55	37	0.597826				2	2.5	8.5
4Sp21x31/10	Sp	Sp	60	61	30	0	2	2	32.5	25	15	0.625
3F2-S273	Sp	F2	65	56	21	1	3	2	72	65	14	0.822785
3F2-S84	Sp	F2	74	62	23	0	1	2	88.5	62	53	0.53913
3F2-N401	NC	F2	68	57	17	0	1	2	46	28.5	35	0.448819
3F2-N710	NC	F2	70	65	22	1	0	2	68	63	10	0.863014
3Sp18-21x16/8	Sp	Sp	65	56	45	0	1	2	42.5	39	7	0.847826
3Sp21x31/4	Sp	Sp	65	56	26	0	1	2	66	60	12	0.833333
3F2-N229	NC	F2	60	56	22	3	0	2	66	39	54	0.419355
5F2-N511	NC	F2	60	60	32	0	1	2	37.5	15.5	44	0.260504
5F2-S153	Sp	F2	67	68	26	3	1	2	83	75.5	15	0.834254
5F2-N490	NC	F2	70	66	25	2	0	2	61	51	20	0.71831
5F2-N386	NC	F2	67	62	15	0	0	2	77.5	67.5	20	0.771429
5F2-N407	NC	F2	71	64	23	0	0	2	57.5	51.5	12	0.811024
5F2-N396	NC	F2	59	63	20	3	4	2	34.5	25	19	0.568182
5F2-N569	NC	F2	65	64	19	0	0	2	52.5	36.5	32	0.532847
5F2-S328	Sp	F2	62	63	26	0	1	2	0.5	0.5	0	1
5Sp18-21x16/11	Sp	Sp	73	68	39	0	0	2	56.5	51.5	10	0.837398
5Sp43x22/7	Sp	Sp	98	90	43	0	0	2	56.5	29.5	54	0.353293
5F2-N622	NC	F2	71	70	21	2	0	2	36	30.5	11	0.73494
5F2-N427	NC	F2	65	64	35	3	1	2	65.5	54.5	22	0.712418
5F2-N521	NC	F2	62	58	24	2	0	2	73.5	62.5	22	0.739645
5F2-S329	Sp	F2	60	61	27	0	1	2	40	33.5	13	0.72043
5F2-S246	Sp	F2	62	57	20	2	1	2	76.5	57.5	38	0.602094
5F2-N395	NC	F2	73	63	17	1	0	2	67.5	57.5	20	0.741935
5F2-S162	Sp	F2	61	58	16	0	0	2	11.5	8.5	6	0.586207
5F2-S258	Sp	F2	74	68	18	0	0	2	54.5	51.5	6	0.895652
5F2-S335	Sp	F2	95	87	37	0	0	2	71	55.5	31	0.641618
5F2-S341	Sp	F2	87	81	24	1	0	2	0.5	0.5	0	1
5F2-N632	NC	F2	89	76	24	0	0	2	71	38.5	65	0.371981
5F2-N422	NC	F2	84	82	35	0	1	2	55.5	44	23	0.656716
5Sp21x31/8	Sp	Sp	76	71	29	0	1	2	74	64.5	19	0.772455	2	3.5	14
5F2-S308	Sp	F2	66	59	20	0	1	2	83	73	20	0.784946
5F2-N549	NC	F2	69	65	30	1	2	2	57	43	28	0.605634
5F2-S261	Sp	F2	67	59	25	2	1	2	54.5	44	21	0.676923
5F2-N636	NC	F2	60	58	23	2	0	2	53.5	41	25	0.621212
5F2-N522	NC	F2	60	57	28	1	1	2	54.5	43	23	0.651515
5F2-S314	Sp	F2	60	56	13	0	1	2	58.5	40.5	36	0.529412
5Sp43x22/13	Sp	Sp	65	51	25	0	0	2	89.5	85	9	0.904255
5F2-N419	NC	F2	69	64	15	1	0	2	67	61	12	0.835616
5F2-S219	Sp	F2	63	61	25	2	1	2	1	0	2	0
5Sp43x22/11	Sp	Sp	74	79	40	0	1	2	29.5	28	3	0.903226
5F2-N577	NC	F2	74	69	29	1	1	2	49	44.5	9	0.831776
5F2-S154	Sp	F2	73	68	29	1	0	2	44	20	48	0.294118
5Sp21x31/10	Sp	Sp	58	61	27	0	0	2	36	31.5	9	0.777778
5F2-N532	NC	F2	63	56	20	1	0	2	60.5	54.5	12	0.819549
5F2-S298	Sp	F2	59	48	14	0	0	2	43.5	38	11	0.77551
5F2-S169	Sp	F2	51	57	18	3	0	2	19.5	16.5	6	0.733333
5F2-N421	NC	F2	67	70	20	1	1	2	36.5	32	9	0.780488
5A37-13	NC	F1	88	75	35	2	1	2	45.5	36.5	18	0.669725
5Sp43x22/15	Sp	Sp	77	79	39	0	0	2	42.5	40	5	0.888889
5F2-N586	NC	F2	56	53	23	0	1	2	32	29	6	0.828571
5Sp18-21x16/9	Sp	Sp	67	70	25	1	0	2	48	45	6	0.882353
5F2-S355	Sp	F2	60	54	19	3	1	2	47	42	10	0.807692
5Sp18-21x16/8	Sp	Sp	105	74	32	0	0	2	67.5	63	9	0.875
5Sp18-21x16/16	Sp	Sp	137	93	50	0	2	2	57.5	53.5	8	0.869919
5F2-N650	NC	F2	73	68	30	2	0	2	37	30.5	13	0.701149
5F2-S234	Sp	F2	49	46	15	3	1	2	55	31.5	47	0.401274
5F2-S196	Sp	F2	72	67	31	0	1	2	31	30.5	1	0.968254
1D15-P7	Sp	BCMa	71	62	35	3	5	4	0	0	0	0	2	10	10.5	3	6	9
2D9-P9	Sp	BCMa	61	60	22	3	5	4	2.25	2.25	0	1	2	0	15	5	21	23.4
1D14-P1	Sp	BCMa	72	65	39	2	4	3	0	0	0	0	2	6.5	9.5	3	4.66667	7.66667
1D8-P2	Sp	BCMa	84	67	27	2	3	4	61	57.75	13	0.816254	2	7.5	12.5	2	2.5	4
1D8-P9	Sp	BCMa	66	65	29	3	4	4	94.5	72.5	88	0.451713	2	5.5	8.5	3	1.66667	6.33333
3Sp43x22/10	Sp	Sp	52	47	13	0	1	2	46	43	6	0.877551
1C5-P6	NC	BCMa	99	90	40	3	6	2	81	70	11	0.864198	2	3	5	3	9	14
1D15-P13	Sp	BCMa	58	58	22	2	5	2	0.5	0.5	0	1	2	4	8.5	2	3.5	5.5
1C19-P10	NC	BCMa	74	72	23	3	4	2	96.5	63.5	33	0.658031	2	7	17.5	3	8.33333	22.3333
1C2-P9	NC	BCMa	97	90	40	1	7	2	89	82	7	0.921348	2	6	10.5	2	8	8
1C5-P17	NC	BCMa	82	68	31	2	5	2	81	77.5	3.5	0.95679	2	10.5	13.5	2	17	23
1D1-P2	Sp	BCMa	84	79	37	3	4	2	31.5	26	5.5	0.825397	2	1	6.5	3	6	7.66667
2C4-P17	NC	BCMa	76	72	28	3	3	2	48	35	13	0.729167	3	16.6667	17.3333	4	11.75	13.25
2C16-S17	NC	BCSp	109	97	38	1	2	2	27	24.5	2.5	0.907407	3	2.66667	9.66667	2	16.5	20
2C13-P14	NC	BCMa	87	74	35	3	2	2	121	116.5	4.5	0.96281	2	13.5	22.5	2	11.5	11.5
							0
2D11-S10	Sp	BCSp	87	83	29	3	5	2	20.5	20.5	0	1	2	0	12.5	2	7	11.5
2C7-P15	NC	BCMa	94	86	29	2	7	2	64.5	60.5	4	0.937984	2	10	10	10	5.9	8
2D9-P5	Sp	BCMa	79	78	39	3	4	2	0	0	0	0	2	14	21	5	7.4	9.4
2C7-P2	NC	BCMa	102	92	39	3	7	2	34.5	31.5	3	0.913043	2	2	9.5	2	1.5	8.5
3F2-N121	NC	F2	57	54	27	2	1	2	59	53.5	5.5	0.90678
3F2-N761	NC	F2	77	49	16	1	2	2	77.5	37.5	40	0.483871
3F2-N476	NC	F2	43	41	19	0	5	2	62.5	33	29.5	0.528
3F2-S316	Sp	F2	56	47	30	2	4	2	87	73.5	13.5	0.844828
3F2-S164	Sp	F2	69	62	38	0	3	2	31	21.5	9.5	0.693548
3F2-N697	NC	F2	59	66	36	0	2	2	33.5	27	6.5	0.80597
3F2-N654	NC	F2	84	80	19	3	1	2	71.5	57.5	14	0.804196
3F2-S118	Sp	F2	65	63	35	0	2	2	63	53.5	9.5	0.849206
3F2-N555	NC	F2	73	64	31	3	1	2	57	27.5	29.5	0.482456
3F2-N609	NC	F2	59	56	28	2	6	2	64.5	60.5	4	0.937984
3F2-N287	NC	F2	57	57	19	2	2	2	54	45	9	0.833333
3F2-N388	NC	F2	54	56	24	0	2	2	86	67.5	18.5	0.784884
3F2-N350	NC	F2	89	62	33	1	1	2	47.5	36.5	11	0.768421
3F2-N444	NC	F2	48	47	12	3	3	2	147	133	14	0.904762
3F2-N406	NC	F2	50	44	20	0	4	2	59	55.5	3.5	0.940678
3F2-N16	NC	F2	52	47	23	3	5	2	175.5	155.5	20	0.88604
3F2-S21	Sp	F2	63	60	21	0	5	2	85.5	78	7.5	0.912281
3F2-N104	NC	F2	80	62	30	0	3	2	99.5	52	47.5	0.522613
3F2-N86	NC	F2	54	46	20	2	4	2	60.5	54	6.5	0.892562
3F2-S237	Sp	F2	84	76	32	0	2	2	32	28	4	0.875
3F2-N68	NC	F2	46	40	21	1	1	2	85	78.5	6.5	0.923529
3F2-S110	Sp	F2	71	66	22	0	4	2	55.5	53.5	2	0.963964
3F2-N798	NC	F2	50	45	23	2	2	2	45.5	22.5	23	0.494505
3F2-S327	Sp	F2	58	50	26	3	5	2	0	0	0	0
4F2-S64	Sp	F2	94	92	41	0	2	2	95	81.5	13.5	0.857895	2	18	22.5	2	17.5	20.5
4A12-12	NC	F1	76	70	22	3	1	2	75	73	2	0.973333	2	11.5	20	2	5.5	16.5
4F2-N198	NC	F2	66	64	29	0	1	2	171	158	13	0.923977
4B8-3	Sp	F1	80	67	30	3	4	2	34.5	23.5	11	0.681159	2	2	5.5	2	3	4.5
4F2-N40	NC	F2	57	54	23	2	3	2	26.5	18.5	8	0.698113
4F2-S62	Sp	F2	68	59	26	0	1	2	39.5	32.5	7	0.822785
4F2-N164	NC	F2	61	52	27	3	3	2	60.5	54	6.5	0.892562
4A19-7	NC	F1	103	105	39	3	6	2	41.5	36.5	5	0.879518	2	6	11.5	2	8.5	13
4B21-4	Sp	F1	104	92	42	2	3	2	32.5	12.5	20	0.384615	2	8.5	11.5	2	10	10.5
4F2-N1	NC	F2	60	54	34	0	5	2	54.5	51	3.5	0.93578
4F2-N67	NC	F2	74	72	31	0	1	2	111.5	93	18.5	0.834081
4A12-6	NC	F1	135	135	43	3	1	2	87.5	77	10.5	0.88
							0
4B4-11	Sp	F1	109	101	37	2	6	2	78.5	47	31.5	0.598726	2	8.5	15.5	2	7	8.5
4A19-12	NC	F1	105	97	42	3	6	2	78	65	13	0.833333	2	20.5	21.5	2	2.5	14.5
4F2-N262	NC	F2	67	62	22	3	4	2	31	30	1	0.967742
5A37-1	NC	F1	100	81	40	3	3	2	73.5	65.5	8	0.891156	2	15.5	20	2	10.5	13
5A23-12	NC	F1	96	77	23	3	5	2	56	35	21	0.625	1	20	23	1	14	18
5A29-9	NC	F1	91	71	30	3	1	2	74.5	64.5	10	0.865772	2	2.5	13	2	1.5	8.5
5B26-8	Sp	F1	89	100	38	0	3	2	80	53	27	0.6625	2	0	6.5
5F2-N476	NC	F2	80	71	25	2	4	2	78.5	66	12.5	0.840764	2	7.5	12	2	6	10
5A34-16	NC	F1	75	64	30	3	4	2	59	48.5	10.5	0.822034	2	3.5	7	2	5.5	8
5F2-N514	NC	F2	64	60	25	3	7	2	36.5	33	3.5	0.90411
5F2-N626	NC	F2	65	56	19	3	3	2	59	51	8	0.864407
5F2-S286	Sp	F2	62	67	17	3	1	2	2	2	0	1
5F2-N658	NC	F2	77	68	28	1	3	1	33	27	6	0.818182
5F2-N405	NC	F2	45	46	17	0	3	2	58.5	54	4.5	0.923077
5F2-N381	NC	F2	58	58	24	1	5	2	66	58	8	0.878788
5Sp43x22/12	Sp	Sp	148	127	69	0	1	2	97	89	8	0.917526
5F2-S134	Sp	F2	79	68	21	2	5	2	153	122.5	30.5	0.800654	2	16.5	17	2	17	19.5
1Sp8x4/1	Sp	Sp	133	133	55	0	1	2	72.5	70	2.5	0.965517	2	15	15	1	22	26
1C5-S27	NC	BCSp	100	85	44	0	5	2	73	68	5	0.931507	2	6	15	3	6	20.6667
1C5-S3	NC	BCSp	68	51	32	3	4	2	97.5	92	5.5	0.94359	2	15.5	16.5	2	0	3
1C6-S13	NC	BCSp	132	109	60	2	5	2	128.5	122.5	6	0.953307	1	0	5	2	0.5	7.5
1C5-S18	NC	BCSp	89	73	45	1	1	2	73.5	68.5	5	0.931973	2	9.5	11	1	1	9
							0
2C16-S20	NC	BCSp	94	76	30	2	0	0
2C16-P35	NC	BCMa	88	84	44	3	5	2	25.5	23.5	2	0.921569	2	9	16	2	15	20
2C16-S7	NC	BCSp	104	93	50	3	1	2	61.5	41.5	20	0.674797	2	3	3.5	2	6.5	12.5
							0
2C12-S18	NC	BCSp	99	76	34	1	1	2	50	45	5	0.9	2	14	15	2	1	8.5
2C1-S2	NC	BCSp	76	60	35	0	2	2	29.5	27	2.5	0.915254	2	4.5	15.5	3	10	17.3333
2D16-S14	Sp	BCSp	76	73	42	2	3	2	62	59.5	2.5	0.959677	2	7	13.5	2	10.5	15
2Sp8x4/5	Sp	Sp	63	67	27	0	1	2	28	23.5	4.5	0.839286	2	8	14.5	2	11.5	16
3F2-N131	NC	F2	54	52	25	2	3	2	120	98.5	21.5	0.820833
3F2-N765	NC	F2	54	48	21	0	3	2	97	88.5	8.5	0.912371
3F2-N578	NC	F2	63	48	20	0	2	2	21	20.5	0.5	0.97619
3F2-N737	NC	F2	58	41	17	0	2	2	46.5	43.5	3	0.935484
3F2-N197	NC	F2	55	52	33	3	2	2	34.5	30	4.5	0.869565
3F2-N696	NC	F2	60	62	29	0	2	2	53.5	49.5	4	0.925234
							0
3F2-N246	NC	F2	59	52	18	2	5	2	76	71	5	0.934211
							0
3F2-N612	NC	F2	53	53	11	2	2	2	24.5	19	5.5	0.77551
3F2-N288	NC	F2	60	55	18	0	3	2	45.5	41	4.5	0.901099
3F2-N354	NC	F2	58	56	17	0	2	2	115	108	7	0.93913
3F2-N305	NC	F2	52	47	13	2	3	2	50.5	49.5	1	0.980198
3F2-N449	NC	F2	65	67	20	1	0	0
3F2-N411	NC	F2	67	65	37	0	3	2	34.5	16.5	18	0.478261
3F2-S27	Sp	F2	52	46	20	3	5	2	40	31	9	0.775
3F2-S39	Sp	F2	55	53	18	2	2	2	104.5	98.5	6	0.942584
3F2-S66	Sp	F2	54	51	27	1	4	2	59	54	5	0.915254
3F2-N84	NC	F2	67	62	30	0	3	2	65.5	62.5	3	0.954198
3F2-S242	Sp	F2	50	46	20	3	4	2	94	90	4	0.957447
3Sp18-21x16/10	Sp	Sp	119	112	60	1	1	2	32.5	32.5	0	1
3F2-N542	NC	F2	54	58	20	1	6	2	60.5	36.5	24	0.603306
3F2-S347	Sp	F2	58	55	30	2	5	2	0.5	0.5	0	1
3F2-N804	NC	F2	53	52	26	0	1	2	33	29.5	3.5	0.893939
							0
4A6-7	NC	F1	85	82	39	3	1	2	94	87	7	0.925532	2	12	22.5	2	6.5	19.5
4F2-N203	NC	F2	56	55	22	1	1	2	267	265.5	1.5	0.994382
4B16-8	Sp	F1	119	104	42	3	1	2	60	44.5	15.5	0.741667	3	4	9.33333	2	6.5	9.5
4F2-S66	Sp	F2	66	62	20	1	1	2	44	35	9	0.795455
4F2-N103	NC	F2	71	63	30	0	1	0
4F2-N157	NC	F2	47	42	27	3	3	2	28.5	20.5	8	0.719298
4A4-5	NC	F1	85	85	27	3	4	2	49.5	43	6.5	0.868687	2	9.5	12.5	2	14	16
4A16-14	NC	F1	90	79	34	3	2	2	21.5	16.5	5	0.767442	2	0	17.5	3	6.33333	13.3333
4F2-N333	NC	F2	74	71	37	0	3	2	77	53.5	23.5	0.694805
4F2-N87	NC	F2	72	71	31	1	4	2	52.5	44	8.5	0.838095
4B6-7	Sp	F1	107	86	39	2	5	2	42	37.5	4.5	0.892857	2	0	6	2	13.5	15
4B13-7	Sp	F1	106	90	35	2	4	2	41.5	40	1.5	0.963855	2	8.5	11	2	0	4.5
4F2-N312	NC	F2	98	93	35	2	4	2	66.5	57.5	9	0.864662	2	10.5	14	2	13	20
4F2-S83	Sp	F2	55	58	19	0	6	2	1	1	0	1
5A35-2	NC	F1	98	90	35	3	1	2	203.5	193	10.5	0.948403	2	8.5	13	2	4	13
5A36-3	NC	F1	81	76	32	3	2	2	105.5	72.5	33	0.687204	2	7.5	9.5	1	4	4
5F2-S213	Sp	F2	60	56	34	0	10	2	72.5	39.5	33	0.544828	3	6.66667	11	2	6	10
5A29-19	NC	F1	95	80	33	3	5	2	37	34.5	2.5	0.932432	2	5	7	3	19.3333	21.6667
5A23-8	NC	F1	82	80	34	3	4	2	72	62.5	9.5	0.868056				2	7	18
5F2-S220	Sp	F2	76	69	20	2	5	2	13	11	2	0.846154	2	22	23	2	10.5	15
5F2-S268	Sp	F2	58	54	22	0	4	2	20	8.5	11.5	0.425
5F2-S242	Sp	F2	57	52	19	3	3	2	23.5	5.5	18	0.234043
5F2-S310	Sp	F2	68	65	17	3	1	2	71	56.5	14.5	0.795775
5F2-N551	NC	F2	81	76	30	0	1	2	15.5	12.5	3	0.806452
5F2-S275	Sp	F2	72	67	29	0	2	2	44.5	42.5	2	0.955056
5Sp18-21x16/10	Sp	Sp	82	69	37	0	3	4	54.75	51.75	3	0.945205
							0
5A29-10	NC	F1	108	81	26	3	1	2	101	82	19	0.811881	1	8	21	2	9	20
1D8-P1	Sp	BCMa	109	99	48	2	5	2	0	0	0	0	2	3.5	7	1	9	12
1C8-S2	NC	BCSp	112	90	61	0	2	2	54	44.5	9.5	0.824074	2	18	20	2	11	13.5
1C8-P7	NC	BCMa	81	63	20	3	1	2	53.5	42	11.5	0.785047	2	12.5	16.5	2	7.5	10.5
1C9-S5	NC	BCSp	78	78	36	3	3	2	81.5	72	9.5	0.883436	2	0	10.5	2	5.5	8.5
1C8-P16	NC	BCMa	89	83	46	2	5	2	112	95	17	0.848214	2	10.5	11.5	1	8	8
1C8-P23	NC	BCMa	67	58	17	1	2	2	37	16.5	20.5	0.445946
2C12-S11	NC	BCSp	95	73	29	3	2	2	64	51.5	12.5	0.804688	2	0.5	8	2	7	10.5
2D9-P18	Sp	BCMa	96	74	32	3	6	2	0	0	0	0	1	12	14	6	15	16.3333
							0
2C1-P14	NC	BCMa	120	100	33	0	5	2	28.5	28	0.5	0.982456	2	11.5	21	1	1	4
2D16-S12	Sp	BCSp	96	90	35	3	1	2	29	26	3	0.896552	2	0	10.5	3	8.66667	10.3333
2C11-S21	NC	BCSp	68	67	21	3	1	2	85	58	27	0.682353	1	0	13	2	5	12
2C16-S37	NC	BCSp	74	72	35	3	3	2	18	16.5	1.5	0.916667	2	5	18	2	3.5	15.5
3F2-S160	Sp	F2	60	5	23	0	2	2	43	38.5	4.5	0.895349
3F2-N770	NC	F2	69	60	17	2	2	2	57.5	25	32.5	0.434783
3F2-N531	NC	F2	45	43	22	2	3	2	177.5	157.5	20	0.887324
3F2-S386	Sp	F2	54	48	26	2	3	2	123.5	112.5	11	0.910931
3F2-N195	NC	F2	57	49	18	0	3	2	31.5	29.5	2	0.936508
3F2-N679	NC	F2	60	53	20	0	2	2	74.5	66.5	8	0.892617
3F2-N256	NC	F2	60	57	25	0	3	2	55	54.5	0.5	0.990909
5NC3A/21	NC	Ma	106	103	44	3	2	2	63	55	8	0.873016
3F2-N621	NC	F2	57	49	21	1	5	2	57	54	3	0.947368
3F2-N292	NC	F2	60	55	24	0	3	2	59	52.5	6.5	0.889831
3NC3A/11	NC	Ma	97	88	40	3	3	2	127	117.5	9.5	0.925197
3F2-N309	NC	F2	63	56	18	2	6	2	58	25.5	32.5	0.439655
3F2-N471	NC	F2	49	45	17	0	4	2	73.5	68	5.5	0.92517
3F2-N412	NC	F2	55	49	19	0	5	2	102	92	10	0.901961
							0
3F2-S41	Sp	F2	78	80	43	2	1	0
3F2-N100	NC	F2	55	53	16	3	7	2	133.5	68	65.5	0.509363
3F2-S171	Sp	F2	49	49	19	3	3	2	102.5	92	10.5	0.897561
3F2-N46	NC	F2	70	57	26	2	3	2	336.5	333	3.5	0.989599
3F2-N861	NC	F2	67	60	14	0	2	2	89.5	45.5	44	0.50838
3F2-N206	NC	F2	61	61	22	0	3	2	80.5	56	24.5	0.695652
3F2-N828	NC	F2	57	55	21	3	3	3	71.6667	61.3333	10.3333	0.855814
3F2-S405	Sp	F2	55	53	23	0	7	2	28	23.5	4.5	0.839286
4B1-28	Sp	F1	97	94	45	3	1	2	82	67.5	14.5	0.823171	2	7	15.5	1	6	17
4F2-N356	NC	F2	89	80	41	0	5	2	40	33.5	6.5	0.8375	2	2	8.5	2	5.5	9
4F2-N207	NC	F2	55	53	26	0	5	2	19	15	4	0.789474
4B18-10	Sp	F1	140	132	42	2	1	2	38	21	17	0.552632
							0
4F2-N107	NC	F2	42	42	24	0	2	2	36	33.5	2.5	0.930556
4F2-N156	NC	F2	61	51	25	1	4	2	54.5	50	4.5	0.917431
4B4-6	Sp	F1	81	73	25	3	4	2	45	32	13	0.711111	2	5	11	2	8	10
4Sp21x31/4	Sp	Sp	95	111	27	0	0	0
4F2-N9	NC	F2	74	64	29	0	2	0
4F2-N70	NC	F2	45	41	20	3	2	2	39.5	35.5	4	0.898734
4B4-25	Sp	F1	93	79	44	2	4	2	24	19.5	4.5	0.8125	2	7.5	12	2	6.5	13.5
4B1-35	Sp	F1	134	117	57	2	3	2	30	25.5	4.5	0.85	2	11	17	2	11.5	21.5
4B1-17	Sp	F1	116	114	59	3	1	2	70	66.5	3.5	0.95	2	3.5	10.5	2	12	17.5
4B7-3	Sp	F1	88	76	27	2	3	2	45.5	38.5	7	0.846154	2	4	4.5	2	0	6
4F2-N253	NC	F2	61	61	32	0	2	2	15.5	13	2.5	0.83871
5F2-S141	Sp	F2	76	66	20	2	4	2	15	11.5	3.5	0.766667	3	3	6.66667	1	0	4
5F2-N449	NC	F2	97	89	32	0	3	2	65.5	46.5	19	0.709924	2	19.5	20	2	15.5	20
5A29-4	NC	F1	75	70	32	3	4	2	56	54	2	0.964286	2	12	14	2	14	15
5A24-14	NC	F1	82	73	28	3	4	2	54.5	49.5	5	0.908257	1	17	18	1	23	23
5A26-5	NC	F1	104	97	19	3	2	2	43.5	34	9.5	0.781609	2	12	18	2	9.5	12
5A25-10	NC	F1	71	71	30	3	5	2	116	101	15	0.87069	2	9	13	1	10	18
5F2-S271	Sp	F2	55	53	24	0	5	2	93.5	61	32.5	0.652406
5F2-S247	Sp	F2	66	63	16	3	3	2	67.5	52	15.5	0.77037
5F2-N581	NC	F2	55	55	15	0	4	2	55	43	12	0.781818
5F2-S289	Sp	F2	71	68	21	1	2	2	62.5	30	32.5	0.48
5F2-N601	NC	F2	69	60	23	1	1	2	71	61.5	9.5	0.866197
5F2-N410	NC	F2	54	54	26	3	4	2	93	87	6	0.935484
5F2-S334	Sp	F2	70	69	29	1	3	2	74.5	65.5	9	0.879195
5A25-17	NC	F1	104	69	31	3	1	2	99	86	13	0.868687
1C6-P12	NC	BCMa	77	72	37	3	8	2	108.5	105	3.5	0.967742	1	11	15	2	11.5	14.5
1D1-S6	Sp	BCSp	74	72	35	1	0	0
1C6-P19	NC	BCMa	65	67	25	1	4	2	62.5	56.5	6	0.904	2	9.5	10.5	2	12.5	14
1D15-P16	Sp	BCMa	87	81	41	2	1	2	184.5	142	42.5	0.769648	2	9.5	10.5	2	15	15
1C9-P22	NC	BCMa	72	62	31	1	5	2	131	123.5	7.5	0.942748	2	9	14	2	9.5	15
							0
2C16-S34	NC	BCSp	82	71	32	0	1	2	75.5	68.5	7	0.907285	1	10	11	2	22	24
2D16-S18	Sp	BCSp	134	105	56	2	1	2	35	28.5	6.5	0.814286	2	0.5	9	2	3	5.5
2Sp8x4/2	Sp	Sp	82	64	33	0	1	2	62.5	55	7.5	0.88	2	12.5	13	2	2.5	3.5
2C7-P12	NC	BCMa	98	93	42	1	3	2	99.5	82	17.5	0.824121	2	9.5	14	2	15	17.5
2C4-P16	NC	BCMa	85	75	35	3	4	2	40	33.5	6.5	0.8375	2	9.5	9.5	1	9	9
2C4-P2	NC	BCMa	91	86	38	3	5	2	38	38	0	1	2	16.5	20	2	16.5	19
2C16-P12	NC	BCMa	77	69	27	3	3	2	157.5	112	45.5	0.711111	2	10.5	12	1	1	1
2C11-S10	NC	BCSp	55	54	20	0	1	2	36	30.5	5.5	0.847222	2	12	16	2	8	10.5
3F2-N157	NC	F2	53	45	24	2	3	2	57.5	51.5	6	0.895652
3F2-N585	NC	F2	51	43	22	0	5	2	138	129	9	0.934783
3F2-S283	Sp	F2	55	44	17	2	2	2	39	37.5	1.5	0.961538
							0
5NC3A/20	NC	Ma	103	96	44	3	3	2	134.5	131.5	3	0.977695
3F2-S367	Sp	F2	58	53	25	2	3	2	33.5	21	12.5	0.626866
3F2-N663	NC	F2	49	43	27	0	2	2	58.5	43	15.5	0.735043
3F2-N252	NC	F2	49	45	19	0	1	2	145	141.5	3.5	0.975862
3F2-S306	Sp	F2	58	62	33	0	1	2	25.5	23.5	2	0.921569
3F2-S319	Sp	F2	62	59	22	3	3	2	35.5	29	6.5	0.816901
							0
3F2-S148	Sp	F2	65	60	24	3	7	2	35	33	2	0.942857
3F2-N313	NC	F2	63	54	18	0	4	2	70	64.5	5.5	0.921429
3F2-N467	NC	F2	50	44	19	3	3	2	47.5	42.5	5	0.894737
3F2-N416	NC	F2	64	55	19	0	1	2	60.5	58	2.5	0.958678
3F2-N544	NC	F2	49	45	21	2	5	2	128	118	10	0.921875
3F2-S49	Sp	F2	49	42	12	1	3	2	43	41	2	0.953488
3F2-S92	Sp	F2	54	47	13	1	3	2	54	51	3	0.944444
3F2-N80	NC	F2	57	47	20	3	4	2	68	58.5	9.5	0.860294
3F2-S239	Sp	F2	65	60	18	1	1	2	55	52.5	2.5	0.954545
3F2-S214	Sp	F2	61	56	21	3	3	2	47.5	43	4.5	0.905263
3F2-N216	NC	F2	87	76	39	1	4	2	34	28.5	5.5	0.838235
3F2-S339	Sp	F2	54	45	21	3	5	2	66	57.5	8.5	0.871212
3F2-N834	NC	F2	54	51	20	2	8	2	32	31	1	0.96875
4F2-N367	NC	F2	101	94	48	3	4	2	64	52.5	11.5	0.820312	2	1.5	8	2	5	15
4A14-5	NC	F1	141	127	61	3	2	2	129	83	46	0.643411	2	0	3	2	1.5	8
4F2-S101	Sp	F2	61	46	25	3	1	2	74.5	56.5	18	0.758389
4B16-10	Sp	F1	89	76	39	3	1	2	29.5	19.5	10	0.661017	1	9	14
4F2-N72	NC	F2	65	60	21	1	3	2	114	100.5	13.5	0.881579
							0
4F2-S11	Sp	F2	49	46	25	2	2	1	81	69	12	0.851852
4A12-8	NC	F1	99	99	37	3	6	2	57.5	47	10.5	0.817391	2	0	12	4	2	10.75
4B20-14	Sp	F1	97	82	41	2	1	2	128	100.5	27.5	0.785156	2	0.5	4.5	2	5.5	7
4F2-S48	Sp	F2	59	57	21	3	4	2	221.5	213	8.5	0.961625
4F2-S84	Sp	F2	61	57	31	3	5	2	78	65	13	0.833333
4A19-23	NC	F1	138	129	46	2	2	2	30.5	25	5.5	0.819672	2	11	12.5	2	11.5	12.5
							0
4A17-8	NC	F1	108	102	38	3	1	2	40	34.5	5.5	0.8625	2	7.5	8.5	1	0	4
4A11-7	NC	F1	104	105	42	3	3	2	37.5	33	4.5	0.88	2	4	10	2	2	8
4F2-N252	NC	F2	53	49	22	0	5	2	46	44.5	1.5	0.967391
5A26-1	NC	F1	100	89	36	3	5	2	29.5	26	3.5	0.881356	2	13.5	15	2	12	13.5
5A31-2	NC	F1	81	66	23	3	6	2	59	33.5	25.5	0.567797	3	1	10	2	6.5	12
5NC3A/4	NC	Ma	72	62	24	3	4	2	87.5	85	2.5	0.971429	2	13	15.5	2	18.5	18.5
5A32-5	NC	F1	97	84	40	3	5	2	57	43	14	0.754386	2	4	10.5	2	4.5	9
5F2-S254	Sp	F2	96	84	35	2	2	2	54	34	20	0.62963	2	9.5	11.5	2	11	12
5F2-S251	Sp	F2	60	65	25	0	1	2	14	13	1	0.928571	2	0.5	15	2	3	9
5F2-N499	NC	F2	56	56	27	2	3	2	35	34.5	0.5	0.985714
5F2-S315	Sp	F2	77	69	21	3	2	2	31.5	16	15.5	0.507937
5F2-N557	NC	F2	70	56	22	3	5	2	36.5	30.5	6	0.835616
5F2-S330	Sp	F2	48	47	16	3	4	2	52.5	41	11.5	0.780952
5F2-N412	NC	F2	61	50	17	0	3	2	19.5	13	6.5	0.666667
5F2-N434	NC	F2	49	39	11	0	6	2	144.5	111	33.5	0.768166
5F2-N609	NC	F2	54	45	20	0	4	2	29	22.5	6.5	0.775862
5NC3A/8	NC	Ma	69	62	23	3	5	2	134.5	118.5	16	0.881041	2	23	24	3	5.66667	17
1C17-P1	NC	BCMa	85	82	34	3	4	2	31.5	30.5	1	0.968254	2	10	13	2	4	7
1C6-S2	NC	BCSp	82	69	32	1	1	2	124	116.5	7.5	0.939516	2	12.5	18.5	2	0.5	13.5
1D15-S13	Sp	BCSp	86	91	35	0	4	2	120.5	114	6.5	0.946058	2	16	21.5	2	5	8.5
1C19-P5	NC	BCMa	87	81	43	3	5	2	101.5	96	5.5	0.945813	2	11	19	2	19	22
1C5-S1	NC	BCSp	71	74	26	0	1	2	40	35	5	0.875	2	10	11	2	12	14.5
2NC16-6x12-2/1	NC	Ma	76	75	34	3	1	2	61.5	58.5	3	0.95122	2	11.5	14
							0
							0
2C11-P9	NC	BCMa	84	69	29	3	5	2	31	26.5	4.5	0.854839	2	2.5	9.5	2	7.5	9
2C16-P17	NC	BCMa	104	95	37	3	6	2	35	32	3	0.914286	2	4	12.5	2	11.5	13
2Sp12-21x16/6	Sp	Sp	69	67	40	1	1	2	64.5	58.5	6	0.906977	2	15.5	15.5	1	11	14
							0
2D11-S18	Sp	BCSp	77	71	33	1	2	2	38	33	5	0.868421	2	9	24	2	1.5	6
3F2-N158	NC	F2	57	49	21	2	5	2	44	38.5	5.5	0.875
							0
3F2-N506	NC	F2	61	52	24	2	3	2	103.5	103.5	0	1
3F2-S372	Sp	F2	55	48	18	1	4	2	82.5	70	12.5	0.848485
3F2-N109	NC	F2	48	42	15	3	1	2	72.5	62.5	10	0.862069
3F2-N575	NC	F2	56	46	20	2	1	3	81.3333	63	18.3333	0.77459
3F2-S294	Sp	F2	65	60	22	3	5	2	80	76.5	3.5	0.95625
3F2-N259	NC	F2	43	50	22	2	1	2	29	26.5	2.5	0.913793
3F2-S312	Sp	F2	63	65	21	0	5	2	60.5	55	5.5	0.909091
3F2-N610	NC	F2	68	59	29	1	3	0
3F2-N326	NC	F2	57	52	18	2	1	2	153.5	121	32.5	0.788274
3F2-N370	NC	F2	50	46	14	0	7	2	68.5	66.5	2	0.970803
3F2-S142	Sp	F2	63	46	20	2	2	2	44	38.5	5.5	0.875
3F2-S275	Sp	F2	49	43	16	3	5	2	0	0	0	0
3F2-S265	Sp	F2	56	45	16	0	4	2	36	33	3	0.916667
3F2-S5	Sp	F2	63	51	26	2	3	2	63.5	31.5	32	0.496063
3F2-N26	NC	F2	65	54	18	1	2	2	82	75	7	0.914634
3F2-N95	NC	F2	57	42	17	1	4	2	83	64.5	18.5	0.777108
3F2-S188	Sp	F2	54	52	24	3	1	2	102.5	90	12.5	0.878049
3F2-S235	Sp	F2	50	53	22	0	5	2	137.5	132	5.5	0.96
3F2-N60	NC	F2	50	46	32	1	1	2	64.5	63	1.5	0.976744
3F2-N217	NC	F2	71	65	30	1	5	2	26.5	25.5	1	0.962264
3F2-N822	NC	F2	66	62	27	0	5	2	122	105.5	16.5	0.864754
3F2-S410	Sp	F2	55	50	24	0	4	2	49.5	19.5	30	0.393939
							0
4B19-7	Sp	F1	117	108	53	2	5	2	182.5	153	29.5	0.838356	2	9	9.5	2	10.5	14.5
4F2-N210	NC	F2	71	70	32	1	3	2	33.5	28	5.5	0.835821
4F2-N337	NC	F2	83	63	30	3	5	2	28.5	25.5	3	0.894737	2	3.5	7.5	1	2	4
							0
4F2-N113	NC	F2	48	42	19	0	1	2	38	35	3	0.921053
4F2-N149	NC	F2	64	60	30	0	4	2	30.5	28	2.5	0.918033
4A14-1	NC	F1	120	112	42	3	3	2	78	61.5	16.5	0.788462
4B1-26	Sp	F1	92	97	48	2	4	2	79	73	6	0.924051	2	1	3	2	8.5	16.5
4F2-N20	NC	F2	63	59	26	3	1	2	26.5	24	2.5	0.90566
4F2-N73	NC	F2	79	78	34	0	6	2	48	39	9	0.8125
4B4-5	Sp	F1	101	95	36	2	4	2	43	33	10	0.767442	2	9	11	2	6	8
4B16-11	Sp	F1	144	138	61	2	2	2	28	24.5	3.5	0.875	2	8	11	2	0	11.5
4A1-4	NC	F1	97	91	38	3	1	2	87.5	71	16.5	0.811429	3	9	11	2	3.5	10
4B4-20	Sp	F1	88	83	35	3	5	2	71	52	19	0.732394	2	15.5	16.5	2	0	11
4F2-N233	NC	F2	62	58	15	0	3	2	87	81	6	0.931034
5A29-17	NC	F1	87	73	31	3	2	2	39.5	33.5	6	0.848101	2	9.5	15.5	2	6.5	9.5
5A30-3	NC	F1	93	93	40	3	1	2	48.5	41	7.5	0.845361	2	3	7.5	2	12	18
5B26-9	Sp	F1	121	95	38	1	5	2	68.5	58.5	10	0.854015
5A29-6	NC	F1	102	92	43	3	7	2	123.5	87	36.5	0.704453	1	5	8	1	0	9
5B25-8	Sp	F1	103	85	33	3	4	2	42.5	30	12.5	0.705882	2	3	14	2	11	15.5
5Sp18-21x16/12	Sp	Sp	123	112	65	0	1	3	102.667	96.6667	6	0.941558
5F2-N530	NC	F2	72	66	29	1	1	0
5F2-N587	NC	F2	63	60	23	2	3	2	162	146	16	0.901235
5F2-N560	NC	F2	69	63	23	3	7	2	53	40.5	12.5	0.764151
5F2-S183	Sp	F2	62	56	23	2	5	2	21.5	21.5	0	1
5F2-N390	NC	F2	52	42	14	2	4	2	50.5	46	4.5	0.910891
5F2-N437	NC	F2	55	55	23	3	4	2	34	31	3	0.911765
5F2-S135	Sp	F2	73	61	24	3	6	2	25.5	23.5	2	0.921569	2	15	18	2	11.5	16.5
1D7-S3	Sp	BCSp	65	64	30	1	2	2	86.5	84.5	2	0.976879	2	1	14	2	0	9.5
1C6-S6	NC	BCSp	115	101	54	1	2	2	79.5	54.5	25	0.685535	2	22	25.5	2	16	21.5
1C8-S8	NC	BCSp	74	67	29	3	3	2	173	164	9	0.947977	2	11	13	2	16.5	18
1C8-S6	NC	BCSp	76	72	28	1	1	2	81	75.5	5.5	0.932099	2	0	6.5	2	10.5	14
2C16-S19	NC	BCSp	81	64	33	2	1	2	120	94.5	25.5	0.7875	2	2.5	6	2	2	10
2C1-P2	NC	BCMa	93	72	29	2	7	2	55	51	4	0.927273	2	7	15	1	1	1
2D16-S13	Sp	BCSp	85	84	31	0	1	2	30	26	4	0.866667	4	11.5	13	2	11.5	12
2C16-S10	NC	BCSp	125	90	44	2	3	2	36.5	31.5	5	0.863014	3	6	13.3333	2	13.5	18.5
2C11-P4	NC	BCMa	100	95	35	3	3	3	69.6667	66	3.66667	0.947368	1	2	12	2	7.5	12.5
2C11-S17	NC	BCSp	99	91	43	0	1	0
							0
3F2-N151	NC	F2	56	50	18	2	3	2	30.5	26.5	4	0.868852
3F2-N782	NC	F2	49	40	20	1	2	2	78	72	6	0.923077
3F2-N512	NC	F2	59	53	27	0	3	2	68	31.5	36.5	0.463235
5NC2-8/10	NC	Ma	107	101	50	3	5	2	151.5	144.5	7	0.953795
3F2-S169	Sp	F2	66	53	25	0	2	2	18	16	2	0.888889
3F2-N576	NC	F2	68	64	24	3	3	2	139.5	57	82.5	0.408602
3F2-N672	NC	F2	64	55	22	0	2	2	29	13	16	0.448276
3F2-N264	NC	F2	57	52	27	3	2	2	39.5	37	2.5	0.936709
3F2-N591	NC	F2	55	46	17	0	4	2	75.5	73	2.5	0.966887
3F2-N32	NC	F2	66	59	20	0	2	2	66.5	40	26.5	0.601504
3F2-N331	NC	F2	59	59	23	0	2	2	32.5	24.5	8	0.753846
3F2-N371	NC	F2	73	69	19	1	2	2	50	46.5	3.5	0.93
3F2-N323	NC	F2	47	42	22	2	2	2	92.5	21	71.5	0.227027
3F2-N495	NC	F2	56	55	18	0	1	2	343	332.5	10.5	0.969388
3F2-N425	NC	F2	62	55	24	3	4	2	47	36	11	0.765957
3F2-N6	NC	F2	64	53	26	2	3	2	86.5	66.5	20	0.768786
3F2-S19	Sp	F2	55	52	20	2	3	2	82	65.5	16.5	0.79878
3F2-S93	Sp	F2	82	59	26	1	7	2	39	35.5	3.5	0.910256
3F2-S187	Sp	F2	62	57	20	3	4	2	5.5	3	2.5	0.545455
3F2-N42	NC	F2	74	64	32	0	3	2	82	60.5	21.5	0.737805
3F2-S203	Sp	F2	71	66	37	0	4	2	76.5	59	17.5	0.771242
3F2-N225	NC	F2	64	59	40	2	4	2	99.5	93	6.5	0.934673
3Sp18-21x16/5	Sp	Sp	129	129	60	1	1	2	106.5	102.5	4	0.962441
3F2-N840	NC	F2	72	63	21	3	0	0
4F2-N366	NC	F2	105	111	53	1	2	2	48	36.5	11.5	0.760417	2	13	13.5	2	9.5	19.5
4B1-23	Sp	F1	133	110	57	2	3	2	43	36.5	6.5	0.848837	2	0	10	2	8.5	17.5
4F2-N211	NC	F2	54	37	19	0	2	2	36.5	28.5	8	0.780822
4B20-3	Sp	F1	79	74	24	2	3	2	24.5	22	2.5	0.897959	2	10	16	2	4	12
4F2-N83	NC	F2	75	67	29	1	1	2	30	22	8	0.733333
4F2-N117	NC	F2	63	60	27	3	1	2	57	55	2	0.964912
4F2-N145	NC	F2	62	58	22	2	3	2	66	60	6	0.909091
4F2-N265	NC	F2	101	91	41	0	11	2	76	60	16	0.789474	2	5.5	6.5	2	4.5	4.5
4F2-N62	NC	F2	96	92	32	0	1	2	72.5	27.5	45	0.37931	2	6	12.5	2	6	8
4F2-N21	NC	F2	74	56	30	3	3	2	47.5	37	10.5	0.778947
4F2-N92	NC	F2	81	84	30	1	6	2	34.5	21.5	13	0.623188
4A20-2	NC	F1	113	96	57	2	4	2	86.5	82.5	4	0.953757	2	15	17.5	2	10	13.5
4A19-15	NC	F1	91	87	41	3	6	2	17	14	3	0.823529	2	9	14.5	2	0	7.5
4B1-18	Sp	F1	115	104	35	2	4	2	42	39	3	0.928571	2	7	10	2	5.5	13
4A6-11	NC	F1	77	69	24	3	4	2	34	33	1	0.970588	2	11.5	16.5	2	4	13
4F2-S94	Sp	F2	78	64	24	3	5	2	5.5	5.5	0	1
5F2-N443	NC	F2	80	70	37	1	1	2	82	67.5	14.5	0.823171	1	13	18	2	4.5	11.5
5F2-S202	Sp	F2	85	72	32	1	5	2	31.5	26.5	5	0.84127				2	12.5	19.5
5F2-N466	NC	F2	84	76	21	0	1	2	115.5	110	5.5	0.952381	1	0	12	2	3.5	14.5
5A37-4	NC	F1	88	79	29	3	5	2	121.5	86	35.5	0.707819	1	0	9	2	1.5	11
5F2-N480	NC	F2	98	88	41	3	5	2	31.5	24	7.5	0.761905	2	0	9	2	2	2.5
5F2-S222	Sp	F2	92	90	34	0	3	2	89	78	11	0.876404	2	15	16
5F2-N504	NC	F2	71	66	36	0	3	2	161	102	59	0.63354
5F2-S278	Sp	F2	69	69	24	2	1	2	33.5	19	14.5	0.567164
5F2-S319	Sp	F2	56	55	20	0	2	2	78.5	63	15.5	0.802548
5F2-N631	NC	F2	71	61	26	1	1	2	41	32.5	8.5	0.792683
5NC2-8/16	NC	Ma	96	89	26	3	6	2	123	114	9	0.926829
5F2-S186	Sp	F2	55	54	16	2	2	2	67.5	59	8.5	0.874074
5F2-S164	Sp	F2	48	49	18	3	5	2	60	54.5	5.5	0.908333
5F2-N661	NC	F2	74	62	32	2	4	2	36	25	11	0.694444
5F2-N432	NC	F2	74	62	30	2	8	2	127	110.5	16.5	0.870079	2	17.5	20.5
1C6-P15	NC	BCMa	113	87	38	1	3	2	160.5	151	9.5	0.94081	2	19	20	2	10.5	17
1C19-P1	NC	BCMa	104	104	48	3	5	2	67	58.5	8.5	0.873134	2	10	14.5	2	15.5	19
1C6-P3	NC	BCMa	108	97	45	1	5	2	103	97	6	0.941748	2	1	6.5	2	5.5	8.5
1C6-P10	NC	BCMa	105	99	49	3	6	2	171	164	7	0.959064	2	12.5	15	2	5.5	8.5
1D1-S14	Sp	BCSp	104	84	47	0	1	2	54	50.5	3.5	0.935185	1	5	10	1	1	1
1C5-P19	NC	BCMa	77	70	35	3	6	2	79.5	73	6.5	0.918239	1	4	6	2	16.5	17
2D11-S19	Sp	BCSp	94	103	36	3	2	2	92.5	70.5	22	0.762162	2	2	4.5	2	12	12.5
2NC16-6x12-2/7	NC	Ma	94	88	39	3	3	2	68	61	7	0.897059	2	22	23.5	2	17	17
2C4-P13	NC	BCMa	76	62	24	3	4	2	67	59.5	7.5	0.88806	2	7.5	8.5	2	6.5	7.5
2C11-P6	NC	BCMa	83	81	29	3	3	2	55.5	52	3.5	0.936937	2	2	18.5	4	5.25	13.5
2C13-S2	NC	BCSp	84	60	32	3	1	2	65	57.5	7.5	0.884615
2C11-P12	NC	BCMa	81	79	43	2	5	2	34.5	32.5	2	0.942029	3	7.33333	18.3333	2	7.5	10.5
2C16-P37	NC	BCMa	63	60	29	3	1	2	41	34	7	0.829268	2	1	4.5	1	0	5
3F2-N150	NC	F2	56	50	25	3	4	2	64.5	34	30.5	0.527132
3F2-N787	NC	F2	54	37	20	0	1	2	59.5	52.5	7	0.882353
3F2-S280	Sp	F2	53	44	26	0	3	1	73	55	18	0.753425
3F2-N714	NC	F2	54	50	31	0	2	2	100	85	15	0.85
3F2-N181	NC	F2	70	64	29	2	5	2	65.5	34	31.5	0.519084
3F2-N719	NC	F2	52	49	22	1	2	5	69.4	65.8	3.6	0.948127
3F2-N685	NC	F2	55	52	17	3	6	3	61	27.3333	33.6667	0.448087
3F2-N540	NC	F2	53	53	25	0	3	2	37	24	13	0.648649
3F2-N639	NC	F2	57	56	26	2	3	2	84	72	12	0.857143
3F2-N336	NC	F2	62	58	22	0	2	2	79.5	65	14.5	0.81761
3F2-N380	NC	F2	87	65	33	1	4	2	20	16.5	3.5	0.825
3F2-N399	NC	F2	57	53	19	0	4	2	73	59.5	13.5	0.815068
3F2-N491	NC	F2	56	50	20	2	4	2	164.5	147.5	17	0.896657
3F2-N430	NC	F2	56	49	18	3	4	2	69	64	5	0.927536
3F2-S85	Sp	F2	61	57	30	0	1	1	104	96	8	0.923077
3F2-S34	Sp	F2	49	50	17	2	3	2	78	54	24	0.692308
3F2-S102	Sp	F2	60	48	20	0	4	2	64.5	62.5	2	0.968992
3F2-N74	NC	F2	41	34	14	2	3	2	35	31.5	3.5	0.9
3F2-S262	Sp	F2	64	52	22	1	1	2	47.5	43.5	4	0.915789
3F2-N56	NC	F2	58	49	20	1	8	2	70.5	42.5	28	0.602837
3F2-N226	NC	F2	82	71	29	2	3	2	61.5	56	5.5	0.910569
3F2-N816	NC	F2	63	56	29	2	2	2	42	19.5	22.5	0.464286
3F2-S415	Sp	F2	64	55	24	0	7	2	83.5	73.5	10	0.88024
4A19-19	NC	F1	102	100	56	3	4	2	64.5	51.5	13	0.79845	2	0	8.5	2	7.5	15
4F2-N354	NC	F2	86	86	35	0	3	2	60	47	13	0.783333	2	6	8.5	2	7.5	9.5
							0
4B20-4	Sp	F1	93	102	45	2	1	2	18	15	3	0.833333	2	0	3	2	14.5	15
4F2-N150	NC	F2	63	59	27	3	2	2	49	47	2	0.959184
4F2-S23	Sp	F2	65	60	21	3	3	2	0.5	0.5	0	1
4F2-S6	Sp	F2	58	52	25	0	1	2	35.5	31.5	4	0.887324
4F2-S93	Sp	F2	78	82	24	1	1	2	29	25	4	0.862069	2	14.5	14.5	2	6	7
4B16-3	Sp	F1	102	104	52	2	2	2	6	5	1	0.833333				2	7	8.5
4F2-S42	Sp	F2	59	58	24	3	2	2	105.5	98	7.5	0.92891
4F2-N76	NC	F2	73	66	34	2	4	2	25.5	24	1.5	0.941176
4B19-3	Sp	F1	113	108	46	2	1	2	44	41.5	2.5	0.943182	2	9	9	2	9	10.5
4B20-20	Sp	F1	75	73	33	2	6	2	22.5	21	1.5	0.933333	2	18.5	20	2	6.5	16
4A6-6	NC	F1	105	94	38	3	1	2	63	52	11	0.825397	2	4	10	2	2	7
4B12-1	Sp	F1	100	82	35	2	5	2	42.5	39.5	3	0.929412	2	0	4	2	1	3
4F2-S74	Sp	F2	65	55	27	1	3	2	98.5	86.5	12	0.878173
5A33-4	NC	F1	107	100	23	3	1	2	102	66.5	35.5	0.651961	2	9.5	18	2	4	9.5
5A29-11	NC	F1	114	83	31	3	1	2	98	70.5	27.5	0.719388
5A32-7	NC	F1	114	105	41	3	2	2	69.5	51	18.5	0.733813	2	16.5	24	2	12.5	19.5
5A36-6	NC	F1	86	80	28	3	6	2	76	60	16	0.789474	2	0	3.5	1	2	10
5A31-6	NC	F1	98	98	35	3	5	2	55	44.5	10.5	0.809091	2	0	14	2	2	12.5
5A30-8	NC	F1	85	69	28	3	5	2	93	81	12	0.870968				2	8	16
5F2-N639	NC	F2	74	73	25	1	2	2	50	27	23	0.54
5F2-N394	NC	F2	70	66	27	3	1	2	58.5	35.5	23	0.606838
							0
5F2-N566	NC	F2	65	65	28	2	4	2	50.5	31	19.5	0.613861
5F2-N525	NC	F2	53	50	18	3	5	2	88.5	82.5	6	0.932203
5F2-N420	NC	F2	50	49	21	3	3	2	19	14.5	4.5	0.763158
5NC3A/5	NC	Ma	75	75	29	3	5	2	106.5	92	14.5	0.86385
5B24-17	Sp	F1	107	78	34	2	4	2	100	84	16	0.84				1	2	2
1D15-P15	Sp	BCMa	86	89	37	2	5	0					2	0	3	2	5	7.5
1C6-P1	NC	BCMa	80	78	40	3	10	2	144	129	15	0.895833	2	14.5	17.5
1D1-S5	Sp	BCSp	92	76	48	3	6	2	155	146	9	0.941935	2	7	14.5	3	0	8
1D14-P7	Sp	BCMa	86	93	38	3	4	2	0	0	0	0	2	5.5	8
1C8-P17	NC	BCMa	93	82	44	3	6	2	75.5	71.5	4	0.94702	2	3.5	3.5	2	4	13
1D14-P4	Sp	BCMa	107	91	44	2	13	2	45	44.5	0.5	0.988889				1	3	7
2D16-S16	Sp	BCSp	86	81	36	2	2	2	27.5	25	2.5	0.909091	2	3.5	7.5	2	4.5	11
2C13-P1	NC	BCMa	89	72	38	2	5	2	61.5	55.5	6	0.902439	2	1.5	10.5	2	9	16
2C16-P11	NC	BCMa	85	80	39	2	6	2	25.5	23	2.5	0.901961	2	9.5	13	2	16.5	22
							0
2D10-P7	Sp	BCMa	88	80	37	3	5	3	1.33333	0	1.33333	0	3	2	3	2	5.5	7.5
2C16-P16	NC	BCMa	70	59	37	2	5	2	38	35	3	0.921053	1	0	10	6	13.3333	16.3333
2C16-P45	NC	BCMa	73	68	25	3	3	2	107.5	103	4.5	0.95814	1	21	27	2	16	23.5
2C16-S13	NC	BCSp	78	72	27	2	3	2	31.5	23	8.5	0.730159	2	6.5	12.5	2	5	10
5NC10-6/16	NC	Ma	107	104	47	3	3	2	30.5	18.5	12	0.606557
3F2-N790	NC	F2	69	50	30	0	2	2	69.5	60	9.5	0.863309
3F2-N453	NC	F2	58	47	33	0	3	2	145.5	132.5	13	0.910653
3F2-N754	NC	F2	63	52	19	0	3	2	75	48	27	0.64
3F2-N172	NC	F2	49	43	20	0	5	2	108	56	52	0.518519
3F2-N723	NC	F2	65	57	27	2	3	2	43.5	43	0.5	0.988506
3F2-N273	NC	F2	61	56	26	2	3	2	96.5	89	7.5	0.92228
3F2-N604	NC	F2	47	48	16	1	2	2	74.5	48.5	26	0.651007
3F2-N630	NC	F2	64	64	12	2	3	2	50	28.5	21.5	0.57
3F2-N340	NC	F2	71	54	29	3	3	2	57	54	3	0.947368
3F2-S311	Sp	F2	44	42	15	2	7	2	6	5.5	0.5	0.916667
3F2-N394	NC	F2	63	58	25	2	6	2	53	48	5	0.90566
3F2-N487	NC	F2	60	51	17	2	2	2	76	69	7	0.907895
3F2-N434	NC	F2	59	51	23	0	2	2	117	71	46	0.606838
3F2-S79	Sp	F2	48	47	16	2	2	2	223.5	206	17.5	0.9217
3F2-S22	Sp	F2	52	49	13	0	3	2	98	91.5	6.5	0.933673
3F2-N89	NC	F2	63	62	29	2	2	2	90	86.5	3.5	0.961111
3F2-S173	Sp	F2	63	56	26	2	5	2	40	38	2	0.95
3F2-S253	Sp	F2	54	48	16	1	4	2	0	0	0	0
3F2-S221	Sp	F2	69	62	23	0	0	0
3F2-N235	NC	F2	70	60	30	0	4	2	90.5	60.5	30	0.668508
3F2-S325	Sp	F2	68	61	34	2	4	2	3.5	3	0.5	0.857143
3F2-N846	NC	F2	80	78	27	2	2	2	91.5	83	8.5	0.907104
4B13-5	Sp	F1	128	105	46	3	7	2	58.5	51	7.5	0.871795	2	4	5.5	2	10	15
4B8-19	Sp	F1	103	96	42	3	1	2	27.5	26.5	1	0.963636	2	4.5	8.5	2	13	14
							0
4A12-4	NC	F1	89	82	26	3	1	2	15.5	10	5.5	0.645161	2	3.5	8.5	2	2.5	6
4F2-N190	NC	F2	62	54	16	1	5	2	49	42	7	0.857143
4F2-N127	NC	F2	53	52	20	0	2	3	113.667	100	13.6667	0.879765
4F2-N259	NC	F2	89	85	21	3	0	0
4NC10-6/7	NC	Ma	97	88	27	3	2	2	47.5	43.5	4	0.915789	2	9	15	2	11.5	16.5
4A19-18	NC	F1	121	107	45	3	1	2	19	17.5	1.5	0.921053	2	0	6.5	2	6	11
4F2-N30	NC	F2	54	52	23	3	6	2	60.5	53.5	7	0.884298
4F2-N321	NC	F2	75	67	30	3	5	2	125	117	8	0.936
4B11-5	Sp	F1	91	90	33	3	1	2	76	61.5	14.5	0.809211	2	7	15	2	3.5	13
4A19-14	NC	F1	77	75	25	3	3	2	27	22.5	4.5	0.833333	2	9	13	2	0	10.5
4A19-20	NC	F1	90	87	42	3	4	2	71	66	5	0.929577	2	3.5	7	2	8.5	16.5
4B1-31	Sp	F1	103	93	37	2	3	2	52	47.5	4.5	0.913462	2	10.5	13.5	2	3.5	12.5
4F2-N222	NC	F2	48	52	26	1	1	2	68	62.5	5.5	0.919118
5F2-S146	Sp	F2	81	76	28	1	4	2	57.5	24.5	33	0.426087	2	5.5	6.5	2	3.5	5.5
5A24-13	NC	F1	76	76	40	3	2	2	44.5	42	2.5	0.94382	2	13.5	17.5	2	10.5	12
5F2-S218	Sp	F2	65	59	20	3	4	2	107	93	14	0.869159	2	4	5.5
5A25-5	NC	F1	88	77	36	2	2	2	110	98.5	11.5	0.895455	1	0	8	1	8	16
5NC3A/18	NC	Ma	82	76	39	3	9	2	100	97.5	2.5	0.975	2	0.5	1.5
5Sp21x31/5	Sp	Sp	76	78	31	0	1	2	53	46.5	6.5	0.877358	1	1	2	1	1	1
5F2-N509	NC	F2	70	56	22	0	2	2	36.5	33	3.5	0.90411
5F2-N540	NC	F2	64	55	21	3	6	2	33.5	28	5.5	0.835821
5F2-N598	NC	F2	70	62	18	2	1	2	69	69	0	1
5F2-N426	NC	F2	59	57	16	3	3	2	77	72	5	0.935065
5NC2-8/20	NC	Ma	111	111	52	3	7	2	126.5	121	5.5	0.956522
5F2-S361	Sp	F2	59	56	17	3	5	2	31	30	1	0.967742
5NC10-6/8	NC	Ma	76	70	33	3	10	2	113.5	108	5.5	0.951542	3	0.666667	5.33333	4	12.25	14.25
1C8-P1	NC	BCMa	82	75	35	1	4	4	47.25	35.5	11.75	0.751323	2	7.5	7.5	2	9.5	15.5
1C5-P13	NC	BCMa	80	76	37	3	4	2	71	67.5	3.5	0.950704	2	10.5	15	2	0.5	5.5
1D15-S4	Sp	BCSp	95	79	58	0	4	2	35	34	1	0.971429	2	15.5	19	2	11.5	13
1D14-P8	Sp	BCMa	76	81	36	3	4	2	0.5	0.5	0	1	2	8	8.5	3	9.66667	13.3333
1D7-S1	Sp	BCSp	74	67	32	3	2	3	39.6667	19	20.6667	0.478992	2	6.5	15	3	6	11
1D15-P11	Sp	BCMa	78	74	30	2	7	2	0	0	0	0				7	4.71429	8.14286
2C1-S1	NC	BCSp	96	89	38	0	1	2	41.5	40	1.5	0.963855	2	9.5	11	3	16.6667	17.3333
2D16-P8	Sp	BCMa	90	68	33	3	4	2	117	113	4	0.965812	2	5.5	10	3	6.66667	10.3333
							0
2C12-S3	NC	BCSp	74	64	27	2	2	2	36.5	34.5	2	0.945205	2	4.5	8	2	9	10
2C7-P16	NC	BCMa	84	79	32	0	6	2	103	91.5	11.5	0.88835	1	4	11	3	3.66667	12.3333
2D11-P5	Sp	BCMa	61	57	25	2	3	2	0.5	0	0.5	0	2	7.5	15	4	1.25	12
5NC3A/12	NC	Ma	106	94	53	3	2	2	75.5	41.5	34	0.549669
3F2-N794	NC	F2	56	42	14	1	2	2	65.5	38.5	27	0.587786
3F2-N454	NC	F2	56	54	19	2	2	3	101	93.6667	7.33333	0.927393
3F2-N757	NC	F2	66	59	25	0	3	2	67	51	16	0.761194
3F2-N171	NC	F2	51	43	19	3	3	2	63	58.5	4.5	0.928571
3F2-N728	NC	F2	55	45	24	2	2	2	85.5	53	32.5	0.619883
3F2-N694	NC	F2	66	61	26	0	2	2	42.5	25	17.5	0.588235
3F2-N280	NC	F2	76	67	42	1	3	2	84	72.5	11.5	0.863095
3F2-N605	NC	F2	57	51	24	1	2	2	133.5	124	9.5	0.928839
3F2-N648	NC	F2	45	39	24	1	2	2	92.5	84.5	8	0.913514
							0
3F2-N163	NC	F2	41	36	10	0	2	2	31.5	29.5	2	0.936508
3F2-N516	NC	F2	61	50	16	0	1	2	115.5	104.5	11	0.904762
3F2-N482	NC	F2	61	47	14	3	5	2	89.5	50.5	39	0.564246
3F2-N443	NC	F2	55	55	18	0	2	2	52.5	50.5	2	0.961905
3F2-N105	NC	F2	59	56	26	2	0	0
3F2-N18	NC	F2	74	66	28	0	1	2	54.5	33.5	21	0.614679
3F2-S82	Sp	F2	52	45	17	1	1	2	60.5	58	2.5	0.958678
3F2-N70	NC	F2	56	48	25	2	5	2	59	40	19	0.677966
3F2-N108	NC	F2	48	41	16	2	1	2	32.5	27.5	5	0.846154
3F2-S226	Sp	F2	48	50	22	1	3	2	18	18	0	1
3F2-S115	Sp	F2	68	66	39	0	2	2	58.5	54	4.5	0.923077
3F2-N810	NC	F2	58	51	24	1	2	1	100	72	28	0.72
3F2-S421	Sp	F2	57	56	28	3	1	2	40.5	34	6.5	0.839506
4F2-S30	Sp	F2	71	65	27	2	1	2	46.5	29	17.5	0.623656	2	1.5	2	2	7.5	9.5
4B13-2	Sp	F1	98	86	39	3	4	2	23	22	1	0.956522	2	0	8	2	13.5	15
4F2-N224	NC	F2	63	61	25	2	1	2	52.5	40	12.5	0.761905
4B1-6	Sp	F1	89	81	41	3	1	2	35.5	24.5	11	0.690141	2	8	12	2	9.5	14.5
4F2-N296	NC	F2	69	55	17	2	1	2	38.5	28.5	10	0.74026
4F2-N128	NC	F2	55	45	20	2	4	2	25	20	5	0.8
4F2-S1	Sp	F2	62	50	23	0	5	2	95	86	9	0.905263
4B20-7	Sp	F1	89	83	39	3	3	2	42	38	4	0.904762	2	12	13.5	2	15.5	19.5
4B7-5	Sp	F1	71	67	26	2	3	2	57	34	23	0.596491	2	6	11.5	2	5.5	9.5
4F2-N325	NC	F2	62	58	35	0	2	2	46	35.5	10.5	0.771739
4F2-N79	NC	F2	57	50	27	3	4	2	36	24.5	11.5	0.680556
4A17-4	NC	F1	102	86	36	3	0	0
4B18-8	Sp	F1	95	92	14	3	1	2	175	153.5	21.5	0.877143	2	16.5	17
4F2-N15	NC	F2	102	94	43	1	1	1	29	24	5	0.827586
4B8-32	Sp	F1	86	67	28	2	1	2	73.5	51.5	22	0.70068	2	0	8.5	2	0	8
4Sp18-21x16/6	Sp	Sp	54	54	28	0	0	0
5B23-6	Sp	F1	84	77	31	3	4	2	33.5	30	3.5	0.895522	2	7	9	1	3	10
5A31-17	NC	F1	74	66	27	3	4	2	72.5	66.5	6	0.917241	2	3	7.5	2	8	13.5
5A25-8	NC	F1	77	73	31	3	3	2	88.5	82	6.5	0.926554	2	15	19	2	16.5	22
5A28-3	NC	F1	96	79	33	3	6	2	48.5	45	3.5	0.927835	2	8	14.5	2	2	13
5A35-9	NC	F1	84	82	32	3	5	2	61	43.5	17.5	0.713115	2	11.5	13	2	9.5	13.5
5B24-15	Sp	F1	90	85	29	3	5	2	58	49	9	0.844828	2	0	4.5	2	0	11.5
5F2-S239	Sp	F2	65	58	22	3	11	2	32	28	4	0.875
5F2-N641	NC	F2	58	54	26	3	4	2	26.5	25	1.5	0.943396
5F2-N600	NC	F2	79	70	23	1	8	2	62	55.5	6.5	0.895161
5F2-N617	NC	F2	78	67	26	3	1	1	80	73	7	0.9125
							0
5F2-N623	NC	F2	49	49	16	3	5	2	63.5	41	22.5	0.645669
5F2-N402	NC	F2	59	57	26	2	1	2	76	71.5	4.5	0.940789
5F2-S332	Sp	F2	60	58	21	0	1	2	38.5	31	7.5	0.805195
5F2-N436	NC	F2	55	56	25	2	2	2	199.5	188.5	11	0.944862	1	0	20	2	8	11.5
1C5-S21	NC	BCSp	80	75	32	2	3	2	88.5	82	6.5	0.926554	2	23.5	30.5	3	8	18.3333
1C5-S5	NC	BCSp	86	86	40	3	4	2	73	71	2	0.972603	2	7	11.5	2	0	8
1C17-P8	NC	BCMa	103	103	54	3	4	2	126.5	102	24.5	0.806324	2	9	16.5	2	14	17.5
1C5-P16	NC	BCMa	95	83	41	3	10	2	62.5	53.5	9	0.856	2	6	10	2	20	22
1C19-P12	NC	BCMa	72	62	27	3	3	2	96	89	7	0.927083	2	16.5	19	2	8.5	15.5
1C5-S29	NC	BCSp	80	79	33	2	1	2	56.5	38	18.5	0.672566	3	16.3333	18	2	10.5	14.5
2D9-P4	Sp	BCMa	84	79	36	2	2	2	40.5	37	3.5	0.91358	3	2.33333	5	2	1	2
							0
2D11-P3	Sp	BCMa	76	65	26	2	6	2	43.5	28.5	15	0.655172	2	0	22	2	0	8.5
2C12-S16	NC	BCSp	99	82	31	1	2	2	88	82.5	5.5	0.9375	2	0	7.5	2	14	15
2C13-P16	NC	BCMa	88	88	41	3	8	2	24.5	23	1.5	0.938776	2	8.5	16	2	10.5	11.5
2D16-P10	Sp	BCMa	75	71	33	3	2	2	72	58	14	0.805556	2	0	7	3	1	1.33333
3F2-S155	Sp	F2	49	48	18	1	1	2	53	50	3	0.943396
3F2-S360	Sp	F2	54	45	15	2	3	2	73.5	65.5	8	0.891156
3F2-S281	Sp	F2	50	39	23	2	9	2	7.5	6.5	1	0.866667
3F2-S351	Sp	F2	61	52	19	1	3	1	79	63	16	0.797468
3F2-N112	NC	F2	53	47	21	3	2	2	111.5	98.5	13	0.883408
3F2-S365	Sp	F2	51	55	26	0	4	2	74	64.5	9.5	0.871622
3F2-N653	NC	F2	82	66	31	1	1	0
3F2-N240	NC	F2	59	55	22	0	1	0
3F2-N581	NC	F2	62	50	26	3	4	2	74	60.5	13.5	0.817568
3F2-S321	Sp	F2	63	59	25	0	2	2	62.5	56	6.5	0.896
3F2-N283	NC	F2	58	58	27	1	3	2	90	44	46	0.488889
3F2-S134	Sp	F2	64	57	38	0	4	2	62.5	60	2.5	0.96
3F2-N445	NC	F2	52	49	13	3	3	2	153.5	123.5	30	0.80456
3F2-N405	NC	F2	65	56	18	2	2	2	51	30.5	20.5	0.598039
3F2-S26	Sp	F2	43	38	19	3	2	2	107.5	78	29.5	0.725581
3F2-N1	NC	F2	58	58	31	0	4	2	113.5	4.5	109	0.0396476
3F2-S89	Sp	F2	57	45	15	2	4	2	0.5	0.5	0	1
3F2-S75	Sp	F2	60	56	25	2	8	2	0	0	0	0
3F2-N50	NC	F2	51	44	16	3	4	2	32.5	26.5	6	0.815385
3F2-S197	Sp	F2	53	44	22	2	1	2	72	65	7	0.902778
3F2-N199	NC	F2	64	62	32	2	3	2	99.5	63	36.5	0.633166
3F2-S350	Sp	F2	69	62	15	0	5	2	43	40.5	2.5	0.94186
3F2-N807	NC	F2	67	61	35	0	1	2	65	59	6	0.907692
4B4-22	Sp	F1	92	87	39	3	8	2	85.5	61	24.5	0.71345	2	0	11.5	2	10	11
4F2-S89	Sp	F2	12	14	10	0	1	2	40.5	36	4.5	0.888889
4A17-3	NC	F1	81	80	26	3	5	2	53	47.5	5.5	0.896226	2	6	10.5	2	0	7
4F2-S107	Sp	F2	58	50	29	0	1	2	35	31.5	3.5	0.9
4F2-N47	NC	F2	53	49	31	2	5	2	122	70.5	51.5	0.577869
4F2-N329	NC	F2	61	57	29	0	6	2	74	53.5	20.5	0.722973
4F2-S18	Sp	F2	95	81	36	0	6	3	23	22	1	0.956522	2	0.5	11	1	5	7
4F2-S79	Sp	F2	88	75	17	3	1	2	135	125.5	9.5	0.92963	2	18	26.5	2	24.5	25.5
4F2-N261	NC	F2	70	58	23	2	1	2	87	75.5	11.5	0.867816
4F2-S67	Sp	F2	69	63	30	1	3	2	1	1	0	1
4F2-N362	NC	F2	90	76	41	1	4	2	255.5	236.5	19	0.925636	2	9.5	18.5	2	5.5	15
							0
4A8-3	NC	F1	114	92	32	2	4	2	71.5	42.5	29	0.594406	2	6	7.5	2	0.5	5.5
4F2-S103	Sp	F2	110	89	28	2	4	2	106.5	80	26.5	0.751174	1	12	14	2	4.5	18
4F2-N2	NC	F2	65	56	29	0	3	2	48	34.5	13.5	0.71875
5F2-N439	NC	F2	76	69	30	1	4	2	59	58	1	0.983051	2	15.5	17.5	1	0	8
5F2-N447	NC	F2	88	67	30	3	5	2	64.5	55.5	9	0.860465
5B25-4	Sp	F1	102	97	49	3	2	2	33.5	29	4.5	0.865672	2	7.5	8.5	2	9	11
5A30-4	NC	F1	86	76	34	3	5	2	86	78	8	0.906977				1	11	16
5A32-11	NC	F1	84	85	33	3	6	2	33	26	7	0.787879	2	4.5	7	2	3.5	7.5
5B26-14	Sp	F1	75	68	29	1	8	2	42	39.5	2.5	0.940476	2	3	3.5	2	6.5	11.5
5F2-N491	NC	F2	58	48	22	3	3	2	32.5	31	1.5	0.953846
5F2-S240	Sp	F2	70	60	31	0	2	2	84.5	71	13.5	0.840237
5F2-S307	Sp	F2	53	62	29	0	1	2	29.5	20	9.5	0.677966
5F2-N550	NC	F2	65	62	30	1	1	2	123	102.5	20.5	0.833333
5F2-S302	Sp	F2	64	69	21	0	8	2	45	42	3	0.933333
5F2-N406	NC	F2	53	45	24	2	4	2	88	69.5	18.5	0.789773
5F2-N382	NC	F2	62	61	25	3	6	2	109.5	87.5	22	0.799087
5F2-S262	Sp	F2	57	56	28	3	4	2	62.5	44	18.5	0.704
5NC10-6/7	NC	Ma	79	70	33	3	4	2	156	145	11	0.929487	2	1	3	2	10.5	13
1D15-S3	Sp	BCSp	109	93	76	0	2	2	111.5	104.5	7	0.93722	2	3.5	12	2	9.5	17.5
1C8-P8	NC	BCMa	91	81	44	3	6	2	218	208	10	0.954128	3	9.66667	10.3333	2	2	13.5
1C9-P1	NC	BCMa	88	80	35	1	4	2	47	40	7	0.851064	2	1	8.5	2	8.5	15.5
1D15-P8	Sp	BCMa	73	63	29	3	2	2	22	19.5	2.5	0.886364	2	10	13.5	2	2.5	14
1C9-P5	NC	BCMa	98	84	40	2	6	2	148	134.5	13.5	0.908784	2	2	9.5
1C6-P4	NC	BCMa	86	77	35	3	6	2	99.5	96	3.5	0.964824	2	6	9.5	2	15	20.5
2D16-S5	Sp	BCSp	105	104	46	2	1	2	37	37	0	1	2	9	11.5	2	6.5	11.5
							0
2C11-S14	NC	BCSp	113	109	53	0	4	2	38.5	34	4.5	0.883117	2	11.5	13.5	2	17	21.5
2C16-P42	NC	BCMa	88	86	33	3	3	2	28.5	27	1.5	0.947368	2	2.5	8	1	0	1
2C11-P3	NC	BCMa	89	89	34	3	8	2	55.5	51.5	4	0.927928	2	3.5	10	2	17	20
2C1-S4	NC	BCSp	98	87	37	1	1	2	16	15	1	0.9375	2	4	14	1	6	14
2D10-P3	Sp	BCMa	93	87	38	2	4	2	0	0	0	0	2	7	10.5	3	11	13.3333
2C16-S27	NC	BCSp	61	55	31	3	1	2	81.5	74	7.5	0.907975	2	8	13.5	2	2.5	9.5
3F2-N129	NC	F2	52	51	15	0	1	2	44.5	38.5	6	0.865169
3F2-N766	NC	F2	50	35	14	3	3	2	58	19	39	0.327586
3F2-S307	Sp	F2	49	45	11	2	2	2	26.5	25.5	1	0.962264
3F2-N586	NC	F2	59	49	30	2	3	2	36	19	17	0.527778
3F2-N113	NC	F2	68	63	27	2	2	2	66	39.5	26.5	0.598485
3F2-S428	Sp	F2	69	64	22	2	1	2	50	39	11	0.78
3F2-N659	NC	F2	67	63	27	0	1	0
3F2-N247	NC	F2	80	77	28	2	2	2	110.5	98.5	12	0.891403
3F2-N558	NC	F2	61	58	25	2	3	2	63	55.5	7.5	0.880952
3F2-N618	NC	F2	52	48	15	2	1	2	71.5	63	8.5	0.881119
3F2-N289	NC	F2	64	58	21	0	2	2	85	72.5	12.5	0.852941
3F2-N352	NC	F2	53	47	15	2	2	2	50.5	47.5	3	0.940594
3F2-N306	NC	F2	61	48	32	0	5	2	148.5	110.5	38	0.744108
3F2-N450	NC	F2	81	68	43	0	5	2	123.5	97.5	26	0.789474
3F2-N410	NC	F2	52	46	24	1	5	2	114.5	43	71.5	0.375546
3F2-N14	NC	F2	55	49	19	0	4	2	130.5	115.5	15	0.885057
3F2-S35	Sp	F2	60	62	24	3	2	2	61.5	59	2.5	0.95935
3F2-N102	NC	F2	62	60	32	1	1	2	31	26	5	0.83871
							0
3F2-S244	Sp	F2	50	48	25	1	3	2	28	23.5	4.5	0.839286
3F2-N66	NC	F2	52	40	22	2	3	2	88.5	53	35.5	0.59887
3F2-S111	Sp	F2	65	56	24	1	2	2	61.5	56	5.5	0.910569
3F2-N801	NC	F2	70	67	25	2	5	2	81	68.5	12.5	0.845679
3Sp18-21x16/4	Sp	Sp	134	129	67	0	2	2	103.5	101	2.5	0.975845
4A6-12	NC	F1	85	82	44	3	3	2	102	90.5	11.5	0.887255	2	5	10.5	2	5	14.5
4B11-1	Sp	F1	99	100	40	2	4	2	73.5	59	14.5	0.802721	2	10.5	11	2	12	12.5
4F2-N185	NC	F2	50	44	23	1	3	2	67	64.5	2.5	0.962687
4B20-2	Sp	F1	112	108	30	3	0	0
4F2-S105	Sp	F2	75	68	31	2	9	2	81	68	13	0.839506
4F2-S33	Sp	F2	53	53	24	0	5	3	60	58.6667	1.33333	0.977778
4F2-N158	NC	F2	53	48	16	0	5	2	30	29	1	0.966667
4A12-18	NC	F1	104	90	36	3	1	1	35	29	6	0.828571	2	3	6.5	2	5	10
4B1-7	Sp	F1	91	79	33	2	3	2	100	92.5	7.5	0.925	2	13	20.5	2	10	19.5
							0
4F2-N44	NC	F2	69	52	26	3	4	2	57.5	44	13.5	0.765217
4B5-4	Sp	F1	125	99	46	3	4	2	38	27	11	0.710526	2	6.5	7	2	3.5	6
4A6-9	NC	F1	109	100	53	3	3	2	30.5	26.5	4	0.868852	2	5	9.5	2	4	15
							0
4B4-7	Sp	F1	103	91	36	3	4	2	64	52.5	11.5	0.820312	2	3.5	5	2	7.5	9
4F2-N5	NC	F2	58	59	27	0	2	2	29.5	27.5	2	0.932203
5B24-2	Sp	F1	126	110	38	0	0	0
5B22-3	Sp	F1	76	69	25	2	2	2	66	61.5	4.5	0.931818	2	10.5	12	1	1	1
5B26-27	Sp	F1	90	79	24	1	5	2	101	91	10	0.90099	1	0	10	2	1.5	7
5A24-5	NC	F1	73	66	22	3	4	2	112.5	103	9.5	0.915556	1	8	15	2	10.5	14
5A34-24	NC	F1	90	90	31	3	1	2	56.5	51	5.5	0.902655	1	5	12	1	0	23
5A31-5	NC	F1	80	77	31	3	5	2	30.5	29	1.5	0.95082	2	22.5	23.5	2	13	14
							0
5F2-N517	NC	F2	47	54	18	0	4	2	47.5	38	9.5	0.8
5F2-N644	NC	F2	63	53	20	2	1	2	66	58.5	7.5	0.886364
5F2-S290	Sp	F2	66	56	13	3	5	2	27	14	13	0.518519
5F2-N574	NC	F2	84	69	44	0	2	2	52.5	43.5	9	0.828571
5F2-S198	Sp	F2	49	50	22	3	5	2	0	0	0	0
5F2-N635	NC	F2	65	53	15	0	4	2	37.5	18.5	19	0.493333
5F2-N430	NC	F2	95	95	24	0	0	0
1C17-P9	NC	BCMa	92	91	42	1	2	2	45	44.5	0.5	0.988889	2	12	19	2	12	14
1C8-P14	NC	BCMa	68	68	20	1	4	2	99.5	95	4.5	0.954774	2	7	10.5	4	4.75	12.25
1C19-S2	NC	BCSp	113	92	47	0	1	2	53.5	47.5	6	0.88785	2	11.5	13	2	9	9
1C5-S35	NC	BCSp	79	85	34	3	2	2	95	85.5	9.5	0.9	2	1.5	2	2	7.5	16.5
1C19-S1	NC	BCSp	76	66	31	0	0	0
2C11-P14	NC	BCMa	111	103	49	3	4	2	29	27	2	0.931034	2	6	15	1	11	15
2C16-S26	NC	BCSp	112	86	46	3	0	0
2C4-P4	NC	BCMa	91	90	36	3	2	2	47.5	43.5	4	0.915789	2	11	16.5	3	1	2.33333
2D9-P7	Sp	BCMa	100	87	31	3	7	2	20	18	2	0.9	4	4	12.25	11	5	9.81818
2NC16-6x12-2/10	NC	Ma	79	71	34	3	1	2	173.5	158	15.5	0.910663	2	3.5	4.5
							0
2C13-P2	NC	BCMa	64	56	30	3	4	1	85	73	12	0.858824	2	6.5	13	1	16	21
3F2-N132	NC	F2	54	47	18	0	2	2	122	86	36	0.704918
3F2-S379	Sp	F2	56	40	13	0	4	2	65	60.5	4.5	0.930769
3F2-N530	NC	F2	52	50	23	3	5	2	120	108	12	0.9
3F2-N739	NC	F2	74	64	28	0	4	2	39	37.5	1.5	0.961538
3F2-S166	Sp	F2	66	58	28	0	1	2	58	46	12	0.793103
3F2-S427	Sp	F2	110	112	25	2	3	2	1	0.5	0.5	0.5
3F2-S122	Sp	F2	60	55	28	2	3	2	0	0	0	0
3F2-N561	NC	F2	63	46	22	3	3	2	105	44.5	60.5	0.42381
3F2-N622	NC	F2	64	51	27	1	3	2	87.5	83	4.5	0.948571
3F2-N293	NC	F2	51	48	22	0	1	2	110	85	25	0.772727
3F2-S147	Sp	F2	57	53	17	2	2	2	71	55	16	0.774648
3F2-S137	Sp	F2	58	51	21	1	2	2	93.5	83	10.5	0.887701
3F2-S290	Sp	F2	56	53	18	3	3	2	149	123.5	25.5	0.828859
3F2-N413	NC	F2	78	66	31	0	6	2	68.5	66	2.5	0.963504
3Sp18-21x16/7	Sp	Sp	129	101	54	1	3	2	118.5	110	8.5	0.92827
3F2-N29	NC	F2	60	55	16	0	6	2	71	21.5	49.5	0.302817
3F2-N541	NC	F2	67	60	33	0	4	2	44	37.5	6.5	0.852273
3F2-N82	NC	F2	73	70	31	2	5	3	79	72.6667	6.33333	0.919831
3F2-S247	Sp	F2	55	52	25	0	4	2	31.5	27	4.5	0.857143
3F2-S209	Sp	F2	69	60	32	2	4	2	21	17	4	0.809524
3F2-N202	NC	F2	58	54	29	1	2	2	128	101.5	26.5	0.792969
3F2-N831	NC	F2	73	63	23	2	0	0
4B7-9	Sp	F1	97	85	40	2	3	2	55.5	45	10.5	0.810811	2	8	8.5	2	8.5	9
4B7-8	Sp	F1	87	82	45	3	3	2	58	39	19	0.672414	2	8.5	10.5	3	6.33333	8.33333
4F2-N94	NC	F2	63	55	28	2	2	2	35.5	23.5	12	0.661972
4A16-2	NC	F1	100	96	39	3	5	2	31.5	17.5	14	0.555556	2	0	9.5	2	7.5	13.5
5NC10-6/15	NC	Ma	116	85	54	3	3	2	79	75.5	3.5	0.955696
4F2-N108	NC	F2	46	51	21	2	5	2	64.5	60	4.5	0.930233
4F2-N320	NC	F2	65	49	31	1	1	2	38	37.5	0.5	0.986842
4F2-S39	Sp	F2	86	82	30	0	2	2	38.5	33	5.5	0.857143	2	11.5	12.5	2	19.5	21.5
4A4-6	NC	F1	105	92	43	3	4	2	65	60	5	0.923077	2	6.5	18	2	14.5	15
5NC10-6/18	NC	Ma	104	112	48	3	4	2	164	145.5	18.5	0.887195
4F2-N336	NC	F2	66	63	38	1	2	2	45.5	40.5	5	0.89011
4B19-8	Sp	F1	116	100	41	3	5	2	32	27.5	4.5	0.859375	2	2	8.5	2	9.5	10
4F2-S24	Sp	F2	93	68	35	3	7	2	50.5	47	3.5	0.930693	2	7.5	14	2	1	5.5
4F2-S71	Sp	F2	91	84	35	2	5	2	37.5	31.5	6	0.84	2	11	11.5	2	13.5	15
4NC16-6x12-2/5	NC	Ma	86	76	37	3	2	2	91.5	85	6.5	0.928962	2	16	17.5	2	21.5	22.5
4F2-S50	Sp	F2	67	62	28	3	1	2	31	29.5	1.5	0.951613
5A34-6	NC	F1	91	81	37	3	1	2	105	90.5	14.5	0.861905	2	16.5	18	2	14	20
5A29-2	NC	F1	84	82	27	3	4	2	49	43.5	5.5	0.887755	1	0	16
5A23-5	NC	F1	94	88	37	3	4	2	135	111.5	23.5	0.825926	2	15	15	2	16	17.5
5B24-4	Sp	F1	75	71	21	2	3	2	67.5	64	3.5	0.948148	2	5	15	2	5.5	23
5F2-N531	NC	F2	78	71	25	2	5	2	49.5	29	20.5	0.585859	1	0	12	2	1.5	2
5F2-S221	Sp	F2	86	77	20	2	5	2	29	25	4	0.862069	2	19.5	21	2	6	21
5F2-N497	NC	F2	59	51	23	3	1	1	134	106	28	0.791045
5F2-N520	NC	F2	59	56	22	2	3	2	27	26	1	0.962963
5F2-N383	NC	F2	66	58	23	0	4	2	104.5	92.5	12	0.885167
							0
							0
5F2-S343	Sp	F2	50	50	25	3	1	2	44.5	3	41.5	0.0674157
5F2-N612	NC	F2	70	67	21	0	5	1	46	42	4	0.913043
5F2-N487	NC	F2	61	49	12	0	3	2	48.5	47.5	1	0.979381
5F2-N387	NC	F2	107	83	23	2	4	2	111	90.5	20.5	0.815315	1	0	1	2	19.5	22.5
1D1-S11	Sp	BCSp	79	78	36	2	2	2	137	123	14	0.89781	2	8	21	2	10	24.5
1Sp12-21x16/2	Sp	Sp	103	83	54	0	1	2	79	73.5	5.5	0.93038	2	4.5	5.5	2	2.5	5.5
1Sp43x22/4	Sp	Sp	90	73	29	0	1	2	37	31.5	5.5	0.851351	2	0.5	8	2	17	17
1C2-P1	NC	BCMa	97	94	37	3	6	2	64	57	7	0.890625	2	13.5	14	2	17.5	18
1C9-S8	NC	BCSp	67	57	25	1	3	2	25	24.5	0.5	0.98	2	15	16.5	2	3	4.5
2D16-S7	Sp	BCSp	116	101	45	1	2	2	40.5	39	1.5	0.962963	2	16.5	24	2	11	12
2C16-P38	NC	BCMa	100	95	49	2	2	3	52.6667	48.3333	4.33333	0.917722	2	10.5	17	2	11	14
2C11-S19	NC	BCSp	67	62	25	2	1	2	36.5	36.5	0	1	2	5	6.5	2	9	12.5
2D10-P5	Sp	BCMa	81	78	33	3	5	2	3.5	3.5	0	1	2	0	13.5	3	12.3333	15
2D11-P20	Sp	BCMa	110	99	40	0	1	2	98	75.5	22.5	0.770408
2C11-P11	NC	BCMa	57	55	25	2	5	2	28.5	26	2.5	0.912281	2	4	8
							0
3F2-S434	Sp	F2	74	59	33	1	2	2	24.5	23	1.5	0.938776
3F2-N774	NC	F2	63	53	22	0	1	2	46.5	38.5	8	0.827957
3F2-N855	NC	F2	70	58	29	3	1	2	37.5	36	1.5	0.96
3F2-S387	Sp	F2	46	44	20	3	8	2	72	55	17	0.763889
3F2-N117	NC	F2	73	65	32	0	4	2	48	27	21	0.5625
3F2-N707	NC	F2	57	47	30	0	2	2	89.5	70	19.5	0.782123
3F2-N665	NC	F2	77	63	19	3	2	3	178.333	165.333	13	0.927103
3F2-N251	NC	F2	65	60	24	3	1	2	38.5	32.5	6	0.844156
3F2-N565	NC	F2	85	58	21	1	3	2	52.5	43	9.5	0.819048
3F2-N625	NC	F2	61	49	20	1	2	2	51	50.5	0.5	0.990196
3F2-N53	NC	F2	73	71	28	3	1	2	121.5	31.5	90	0.259259
3F2-N366	NC	F2	58	56	18	0	1	2	49.5	47	2.5	0.949495
3F2-N314	NC	F2	55	50	23	0	3	2	159.5	89	70.5	0.557994
3F2-N466	NC	F2	65	53	23	1	2	1	81	74	7	0.91358
3F2-N417	NC	F2	72	58	21	0	2	2	127.5	121.5	6	0.952941
							0
3F2-S43	Sp	F2	58	48	19	0	3	2	6	6	0	1
3F2-S40	Sp	F2	46	38	18	2	6	2	0	0	0	0
3F2-S305	Sp	F2	66	54	20	1	2	2	112.5	110.5	2	0.982222
3F2-N62	NC	F2	59	57	25	2	5	2	45	34	11	0.755556
3F2-N215	NC	F2	66	59	32	3	5	2	87.5	64.5	23	0.737143
3F2-N825	NC	F2	67	61	31	0	1	2	67	39.5	27.5	0.589552
3F2-S408	Sp	F2	54	46	20	0	4	2	26.5	25.5	1	0.962264
4F2-S21	Sp	F2	96	93	44	2	6	2	78	67	11	0.858974	2	5	15	2	11	13.5
4F2-N351	NC	F2	75	68	31	3	11	2	92	6	86	0.0652174				1	0	1
4F2-N283	NC	F2	59	50	29	0	4	2	104	97.5	6.5	0.9375
4Sp21x31/11	Sp	Sp	81	77	20	0	1	2	53	48	5	0.90566	2	10	12.5	2	2	4.5
							0
4F2-N251	NC	F2	48	42	12	2	1	2	153.5	132	21.5	0.859935
							0
4F2-N371	NC	F2	83	77	33	3	4	2	59.5	52.5	7	0.882353	1	14	18	2	2.5	16.5
4B1-9	Sp	F1	116	114	53	2	2	2	48.5	38.5	10	0.793814	2	2.5	7	2	12	17
4F2-S106	Sp	F2	77	67	37	3	4	2	55.5	29	26.5	0.522523
4F2-S9	Sp	F2	85	70	36	2	3	2	63	55.5	7.5	0.880952
4F2-N361	NC	F2	84	75	34	3	3	2	95.5	92	3.5	0.963351	2	5	6	2	12.5	14.5
4A16-15	NC	F1	107	94	44	3	3	2	32.5	27	5.5	0.830769	2	10.5	14.5	2	0	9
4A19-13	NC	F1	105	94	42	3	7	2	38.5	33	5.5	0.857143	2	6.5	11	2	9.5	13.5
4B12-4	Sp	F1	138	109	44	3	2	2	46.5	39.5	7	0.849462	2	5	6.5	1	1	2
5NC10-6/17	NC	Ma	110	97	43	3	3	2	143.5	136.5	7	0.95122
5F2-N442	NC	F2	93	64	18	0	10	2	100	96	4	0.96	2	14.5	15.5	1	2	2
5A29-18	NC	F1	94	92	37	3	4	2	63.5	58	5.5	0.913386	2	11.5	19.5	2	0	14
5A24-12	NC	F1	103	102	34	3	2	2	135.5	125	10.5	0.922509	2	11	12.5	1	19	20
5F2-N457	NC	F2	84	78	37	1	1	2	71.5	62.5	9	0.874126				2	20.5	25
5A25-6	NC	F1	89	91	41	3	4	2	113.5	100	13.5	0.881057	1	6	13	2	4.5	20
5B24-8	Sp	F1	112	101	34	2	1	1	82	65	17	0.792683	2	4.5	6.5	2	2	4
5F2-S227	Sp	F2	65	56	24	2	1	2	26	20.5	5.5	0.788462
5F2-S248	Sp	F2	60	58	19	3	4	2	54.5	51.5	3	0.944954
5NC3A/13	NC	Ma	128	121	60	3	8	2	111.5	105.5	6	0.946188
5F2-S296	Sp	F2	74	66	16	0	2	2	73	60	13	0.821918
5F2-S304	Sp	F2	59	56	18	3	5	2	84.5	75.5	9	0.893491
5F2-S180	Sp	F2	60	52	23	3	6	2	4	3.5	0.5	0.875
5NC2-8/3	NC	Ma	104	116	61	3	10	2	142	129	13	0.908451
5F2-N438	NC	F2	61	54	20	2	2	2	26	19.5	6.5	0.75
5A25-14	NC	F1	79	68	30	2	2	2	99	76	23	0.767677
1Sp21x31/2	Sp	Sp	85	71	34	0	0	0
1D7-S4	Sp	BCSp	70	70	25	0	4	2	45.5	41.5	4	0.912088	2	11.5	21	2	19.5	25.5
1C5-S13	NC	BCSp	80	77	32	3	3	2	91	81	10	0.89011	2	2.5	12	2	1	21.5
1C5-P7	NC	BCMa	99	87	45	3	7	2	76	69.5	6.5	0.914474	2	12.5	12.5	2	17.5	25
1C6-S7	NC	BCSp	84	91	34	0	4	2	69	64.5	4.5	0.934783	2	10	18	4	9.5	15.5
1C9-P23	NC	BCMa	73	75	32	1	6	2	31	26	5	0.83871	2	5	5.5	2	15	16.5
2D10-P2	Sp	BCMa	52	16	10	1	0	0
2D11-S16	Sp	BCSp	116	105	48	3	3	2	33.5	27.5	6	0.820896	2	10	12.5	2	10.5	12.5
2C13-P5	NC	BCMa	85	73	28	3	2	2	42.5	27.5	15	0.647059	3	0	6	2	1	3.5
2D11-S13	Sp	BCSp	78	78	29	3	1	2	55.5	53	2.5	0.954955	3	0	11.6667	2	10.5	11
2C14-P6	NC	BCMa	79	76	33	2	10	2	86.5	77.5	9	0.895954	1	6	10	2	2	11.5
2C11-S3	NC	BCSp	94	78	40	1	1	2	30.5	28.5	2	0.934426	2	15	20	2	10.5	13.5
2C16-P33	NC	BCMa	68	67	31	2	3	2	129	122	7	0.945736	2	18	20.5	2	16	16
2C11-P26	NC	BCMa	75	69	34	2	7	2	80.5	76.5	4	0.950311	2	0	17.5	2	14	17.5
3F2-N156	NC	F2	60	67	26	3	4	2	46.5	14.5	32	0.311828
3F2-N551	NC	F2	55	43	11	2	2	2	127	115	12	0.905512
3F2-S286	Sp	F2	64	50	29	0	2	2	33	32	1	0.969697
3F2-N746	NC	F2	46	41	17	0	3	2	138	112	26	0.811594
3F2-N110	NC	F2	68	55	36	2	6	2	126.5	115.5	11	0.913043
3F2-S393	Sp	F2	61	62	27	1	2	2	83.5	69	14.5	0.826347
							0
3F2-N260	NC	F2	65	65	27	2	2	2	48	22.5	25.5	0.46875
3Sp21x31/6	Sp	Sp	95	85	49	1	1	2	60	59	1	0.983333
3F2-N17	NC	F2	57	49	19	2	3	2	50.5	46.5	4	0.920792
3F2-N327	NC	F2	52	46	22	1	1	2	69.5	51.5	18	0.741007
3Sp43x22/13	Sp	Sp	61	50	30	0	1	2	44.5	40	4.5	0.898876
3F2-N318	NC	F2	66	58	27	1	1	2	19.5	16.5	3	0.846154
3F2-N463	NC	F2	58	50	19	2	2	2	92	79.5	12.5	0.86413
3NC10-6/4	NC	Ma	112	103	50	3	6	2	82.5	62	20.5	0.751515
3F2-S8	Sp	F2	46	46	16	0	3	2	72	65.5	6.5	0.909722
3F2-S54	Sp	F2	62	62	26	0	3	2	23	22	1	0.956522
3F2-S106	Sp	F2	55	47	18	2	4	2	46	45.5	0.5	0.98913
3F2-N693	NC	F2	100	96	23	3	2	2	64	26	38	0.40625
3F2-N40	NC	F2	53	52	27	3	3	2	71	67	4	0.943662
3F2-S206	Sp	F2	56	62	32	0	3	2	92.5	80	12.5	0.864865
3F2-N218	NC	F2	62	62	25	0	5	2	115	107.5	7.5	0.934783
3F2-S338	Sp	F2	55	48	26	0	1	2	68.5	63	5.5	0.919708
3F2-N837	NC	F2	80	62	37	0	7	2	29	25.5	3.5	0.87931
4B8-25	Sp	F1	72	68	36	3	2	2	32	28.5	3.5	0.890625	2	9	15.5	2	10	12
4B6-6	Sp	F1	89	85	34	2	5	2	42.5	24.5	18	0.576471	2	5.5	11	2	16	18.5
4F2-N90	NC	F2	49	49	29	3	2	2	117	103.5	13.5	0.884615
4B4-23	Sp	F1	81	82	36	3	4	2	31.5	26.5	5	0.84127	2	9.5	12	2	12	14
4F2-N229	NC	F2	69	56	37	0	5	2	29.5	25.5	4	0.864407
4F2-N114	NC	F2	75	68	37	3	3	2	56.5	50.5	6	0.893805
4F2-N148	NC	F2	58	57	18	3	4	3	25.6667	24.3333	1.33333	0.948052
4B8-21	Sp	F1	120	111	42	3	1	2	33.5	31.5	2	0.940299	2	9	12	2	8.5	14
4B14-5	Sp	F1	106	93	51	3	4	2	42.5	35	7.5	0.823529	2	0	8	2	14.5	17.5
4F2-N246	NC	F2	65	60	24	2	1	2	63	57.5	5.5	0.912698
4F2-N184	NC	F2	62	65	18	0	2	2	25.5	22.5	3	0.882353
4F2-N66	NC	F2	82	84	39	2	4	2	35.5	31	4.5	0.873239	2	20	20	2	15	17
4F2-N368	NC	F2	71	66	35	0	6	2	77	39	38	0.506494	2	4	5.5	2	0.5	2
							0
4F2-S99	Sp	F2	60	55	19	0	5	2	111	100.5	10.5	0.905405	1	1	2	2	10	13
4F2-S46	Sp	F2	57	51	16	0	1	1	43	40	3	0.930233
5A25-1	NC	F1	80	74	24	3	3	2	26.5	22.5	4	0.849057	2	10	12	2	6.5	14.5
5F2-N450	NC	F2	85	72	30	2	8	1	45	41	4	0.911111	2	4.5	6	2	4.5	7.5
5F2-N465	NC	F2	97	90	43	0	4	2	95	89.5	5.5	0.942105	2	14	17	2	10.5	14.5
5B26-22	Sp	F1	98	87	31	1	7	2	129.5	111	18.5	0.857143	2	12.5	14	2	8	11.5
5NC2-8/26	NC	Ma	79	82	37	3	10	2	40	40	0	1				2	7.5	9
5A34-17	NC	F1	85	78	38	3	1	0
5F2-N502	NC	F2	49	51	25	3	6	2	81	73	8	0.901235
5F2-S250	Sp	F2	64	49	25	2	3	2	37	32	5	0.864865
5Sp43x22/4	Sp	Sp	154	142	77	0	2	2	21.5	17	4.5	0.790698
5NC10-6/14	NC	Ma	106	90	50	3	9	2	138	121	17	0.876812
5F2-S273	Sp	F2	42	40	19	0	3	1	52	5	47	0.0961538
5Sp43x22/1	Sp	Sp	161	148	73	0	2	2	87.5	81	6.5	0.925714
							0
5F2-S354	Sp	F2	56	47	17	3	3	2	1.5	0.5	1	0.333333
5F2-N484	NC	F2	61	50	40	3	4	2	121	108.5	12.5	0.896694	2	8	19.5	2	5.5	18.5
1C5-S34	NC	BCSp	89	82	28	3	2	2	38.5	37.5	1	0.974026	2	6.5	12	2	9.5	14
1C8-S1	NC	BCSp	77	72	28	0	1	2	56.5	50	6.5	0.884956	2	11	14	2	3	3.5
1D7-S8	Sp	BCSp	76	66	40	2	3	2	71.5	68.5	3	0.958042	1	3	11	2	1.5	10.5
1Sp21x31/6	Sp	Sp	77	82	41	0	1	2	19.5	11.5	8	0.589744
1D1-P13	Sp	BCMa	68	68	27	3	5	2	0	0	0	0	1	8	10	3	11	20
2C13-P3	NC	BCMa	93	90	31	3	9	2	58	55.5	2.5	0.956897	3	7.66667	13.3333	3	16	18.6667
2D9-P3	Sp	BCMa	86	74	39	3	4	2	26	23	3	0.884615	2	19	22.5	5	18.6	19
2C13-P11	NC	BCMa	68	66	21	3	0	0
							0
2C7-P17	NC	BCMa	85	82	35	2	3	2	43.5	40.5	3	0.931034	2	12.5	20.5	2	16.5	17
2D11-S23	Sp	BCSp	75	68	29	2	1	2	43	41	2	0.953488	2	12	14.5	2	2.5	14
2C1-P10	NC	BCMa	81	69	38	3	8	2	106	103	3	0.971698	2	2.5	9	2	8	19
2D16-S21	Sp	BCSp	49	58	24	0	0	0
3F2-N783	NC	F2	50	41	23	3	6	2	47.5	36.5	11	0.768421
3Sp43X22/4	Sp	Sp	107	95	50	0	1	2	125	119.5	5.5	0.956
3F2-N750	NC	F2	58	50	25	2	7	2	79.5	46	33.5	0.578616
3F2-N182	NC	F2	62	57	29	2	3	2	139.5	115	24.5	0.824373
3F2-N716	NC	F2	79	61	21	0	2	2	141.5	72	69.5	0.508834
3F2-N678	NC	F2	50	46	17	0	5	2	83.5	75.5	8	0.904192
3F2-N265	NC	F2	55	51	24	0	3	2	80	71.5	8.5	0.89375
3F2-N592	NC	F2	58	53	21	0	3	2	104	95	9	0.913462
3F2-N238	NC	F2	64	68	26	2	2	2	78.5	30.5	48	0.388535
3F2-S130	Sp	F2	54	52	20	0	2	2	56.5	54.5	2	0.964602
3F2-N372	NC	F2	91	71	38	2	2	2	15.5	12.5	3	0.806452
3F2-N324	NC	F2	61	52	34	0	4	2	20.5	18	2.5	0.878049
3F2-S289	Sp	F2	64	63	23	2	4	2	17.5	15	2.5	0.857143
3F2-S267	Sp	F2	88	72	35	3	2	2	38	32	6	0.842105
3F2-S77	Sp	F2	62	60	24	3	5	2	130	107	23	0.823077
3F2-N24	NC	F2	49	53	16	1	2	3	55.3333	52	3.33333	0.939759
3F2-N93	NC	F2	63	55	21	1	5	2	48.5	47	1.5	0.969072
3F2-S180	Sp	F2	53	50	19	1	3	2	34.5	28.5	6	0.826087
3F2-S263	Sp	F2	66	55	15	3	4	2	45	38.5	6.5	0.855556
3F2-N58	NC	F2	79	76	40	3	6	2	23	17.5	5.5	0.76087
3F2-N744	NC	F2	68	67	26	0	7	2	74.5	26	48.5	0.348993
3F2-N819	NC	F2	59	50	22	1	3	2	84	63	21	0.75
3F2-S412	Sp	F2	57	54	24	3	5	2	50.5	36.5	14	0.722772
4A16-19	NC	F1	88	77	39	3	4	2	119	90	29	0.756303	2	14.5	17	2	12.5	17.5
4B8-12	Sp	F1	94	85	38	3	1	2	39.5	22.5	17	0.56962	3	2	7	2	2.5	4
4F2-S81	Sp	F2	60	59	27	3	1	2	91	79	12	0.868132
4A19-2	NC	F1	102	85	42	3	1	2	46.5	42	4.5	0.903226	2	17.5	20.5	2	9.5	15
4F2-S98	Sp	F2	68	62	24	1	3	2	30	17	13	0.566667
							0
4F2-N277	NC	F2	65	60	31	0	2	2	24.5	23	1.5	0.938776
4F2-N370	NC	F2	83	77	28	2	2	2	41	30.5	10.5	0.743902	2	6	11.5	2	13	15
							0
4F2-N241	NC	F2	81	64	28	3	3	2	42.5	38.5	4	0.905882
4F2-S128	Sp	F2	69	55	25	1	4	2	27	24	3	0.888889
4A6-8	NC	F1	113	102	42	3	4	2	100.5	85	15.5	0.845771	2	0.5	14	2	12.5	16
4B7-7	Sp	F1	110	79	27	2	0	0
4B5-3	Sp	F1	77	72	31	2	6	2	37	33.5	3.5	0.905405	2	9.5	12.5	2	11	11.5
4B1-15	Sp	F1	91	80	35	2	4	2	96.5	71	25.5	0.735751	2	12.5	19	2	14.5	20
4F2-N324	NC	F2	61	57	27	0	4	2	97	85	12	0.876289
5A23-1	NC	F1	93	90	42	3	2	2	32.5	30	2.5	0.923077	3	8	12	2	0.5	13.5
5A24-2	NC	F1	87	77	31	3	4	2	24	21	3	0.875	2	7.5	20	2	3	12.5
5A31-4	NC	F1	92	97	32	3	4	2	132	116.5	15.5	0.882576	2	20	21	1	7	14
5A34-10	NC	F1	108	99	48	3	2	2	115.5	108.5	7	0.939394				1	6	11
5A27-6	NC	F1	130	96	36	3	3	2	37.5	31	6.5	0.826667	2	8	14	2	4	10
5A27-3	NC	F1	87	76	30	3	4	2	45	40	5	0.888889	2	9.5	10.5	2	13	16
5F2-S269	Sp	F2					0	0
5F2-N533	NC	F2	79	67	27	2	2	2	63	48.5	14.5	0.769841
5F2-N590	NC	F2	63	58	19	3	7	2	65.5	53.5	12	0.816794
5F2-N563	NC	F2	56	56	35	0	5	2	70.5	60.5	10	0.858156
5F2-N527	NC	F2	50	48	20	3	4	2	78.5	51.5	27	0.656051
5F2-S187	Sp	F2	63	64	25	1	1	2	69.5	64.5	5	0.928058
5F2-S165	Sp	F2	56	57	18	3	3	2	23	14	9	0.608696
5NC3A/26	NC	Ma	117	104	51	3	12	2	146.5	139.5	7	0.952218
5A36-18	NC	F1	99	73	25	3	3	2	64	61.5	2.5	0.960938
1D15-S12	Sp	BCSp	105	98	59	1	2	2	75.5	72.5	3	0.960265	2	5	17	2	7.5	15.5
1C9-P8	NC	BCMa	77	68	36	2	10	2	115	107.5	7.5	0.934783	2	6	16.5	3	5.66667	21.3333
1C5-S30	NC	BCSp	105	89	45	3	2	2	59	58	1	0.983051	2	0	12	2	3.5	8.5
1C5-S22	NC	BCSp	85	71	33	3	1	2	92.5	77.5	15	0.837838
1D14-P6	Sp	BCMa	115	118	53	3	3	2	88	75	13	0.852273	2	10	15.5	3	9.33333	12.6667
1NC27-5X6-4/1	NC	Ma	73	69	27	1	1	2	64.5	58.5	6	0.906977	2	19	23	2	12.5	13.5
							0
							0
2C12-S4	NC	BCSp	86	80	35	1	1	1	20	13	7	0.65	2	11	12.5	3	9	12
2D11-S22	Sp	BCSp	99	84	40	3	1	2	78.5	68	10.5	0.866242	2	9.5	11.5	2	6.5	10
2C4-P1	NC	BCMa	106	99	43	3	5	2	25	24	1	0.96	2	8.5	12	2	0.5	1
2C7-S5	NC	BCSp	87	75	44	1	2	3	59.3333	50.6667	8.66667	0.853933	2	11	19.5	2	15.5	16.5
2D2-S1	Sp	BCSp	79	71	33	0	1	3	58.6667	57.6667	1	0.982955	2	13.5	16	2	5.5	9.5
2C14-P1	NC	BCMa	81	71	32	3	9	2	66.5	46.5	20	0.699248	2	0	6.5	2	7	10
3F2-S381	Sp	F2	51	38	17	2	6	2	9	8	1	0.888889
3F2-N515	NC	F2	57	50	21	2	5	2	85.5	76.5	9	0.894737
3F2-N582	NC	F2	61	58	27	0	0	0
3F2-N180	NC	F2	61	52	24	0	1	2	75.5	71	4.5	0.940397
3F2-N536	NC	F2	64	55	27	3	8	2	70.5	29	41.5	0.411348
3F2-S279	Sp	F2	80	73	21	3	1	2	1.5	1.5	0	1
3F2-N271	NC	F2	58	56	21	3	3	2	159	122	37	0.767296
							0
3F2-N496	NC	F2	72	68	23	3	1	2	43.5	40	3.5	0.91954
3F2-N337	NC	F2	55	40	17	0	1	2	63.5	61	2.5	0.96063
3F2-N379	NC	F2	51	38	20	1	2	2	90.5	44.5	46	0.491713
3F2-N398	NC	F2	49	47	22	0	2	2	40	5.5	34.5	0.1375
3F2-N490	NC	F2	66	59	21	1	3	2	95	65	30	0.684211
3F2-N431	NC	F2	48	39	18	3	1	2	77.5	44	33.5	0.567742
3NC3A/10	NC	Ma	102	90	44	3	5	2	190.5	184	6.5	0.965879
3F2-S7	Sp	F2	70	53	33	2	2	2	62	52.5	9.5	0.846774
3F2-S97	Sp	F2	50	47	17	2	2	2	54.5	45	9.5	0.825688
3F2-N524	NC	F2	66	60	25	3	1	2	80	68	12	0.85
3F2-S258	Sp	F2	54	50	16	0	2	2	62	28	34	0.451613
3F2-S211	Sp	F2	51	53	24	0	5	2	18.5	10	8.5	0.540541
							0
3F2-S329	Sp	F2	68	57	31	2	7	2	30.5	25	5.5	0.819672
3F2-N843	NC	F2	63	61	33	1	4	2	157	95	62	0.605096
4F2-N374	NC	F2	105	94	41	3	8	2	131	123.5	7.5	0.942748	2	0	11	2	20.5	22
4B20-9	Sp	F1	99	103	41	3	4	2	52	45	7	0.865385	2	16	18.5	2	9	14
4F2-N95	NC	F2	65	59	24	2	2	2	16.5	15	1.5	0.909091
4B8-5	Sp	F1	97	93	39	3	3	2	50.5	32.5	18	0.643564	2	0.5	7
4F2-N212	NC	F2	57	60	12	3	4	2	50.5	45	5.5	0.891089
4F2-N121	NC	F2	51	48	22	2	2	2	31.5	28	3.5	0.888889
4F2-N139	NC	F2	87	75	39	2	1	1	11	10	1	0.909091
4B21-5	Sp	F1	120	116	50	2	3	2	23	16.5	6.5	0.717391	2	9.5	10.5	2	9.5	13
4B16-7	Sp	F1	97	97	43	3	2	2	79	56	23	0.708861	1	9	13	2	4	13.5
4F2-N281	NC	F2	62	62	26	2	5	2	48.5	41	7.5	0.845361
4F2-N187	NC	F2	65	60	25	2	3	2	119	112	7	0.941176
4A19-11	NC	F1	90	84	40	3	3	2	34.5	32.5	2	0.942029	1	0	2	2	7	13.5
4A3-2	NC	F1	101	94	31	3	1	2	41.5	36.5	5	0.879518	2	4	8.5	2	0.5	8
4F2-S14	Sp	F2	104	88	45	1	13	2	2.5	1.5	1	0.6	2	8.5	13.5	2	6.5	14.5
4A16-9	NC	F1	91	94	42	3	2	2	47.5	41	6.5	0.863158	2	13.5	14.5	2	8	9
4F2-N13	NC	F2	67	64	33	2	1	2	32	25	7	0.78125
5F2-S145	Sp	F2	73	63	23	2	3	2	21	17.5	3.5	0.833333	2	6.5	8	1	10	14
5B24-3	Sp	F1	97	91	43	3	5	2	53.5	50	3.5	0.934579	1	9	13	2	0.5	2
5A36-8	NC	F1	101	88	43	3	3	2	74	63.5	10.5	0.858108	1	0	4	2	5	8
5F2-N459	NC	F2	85	77	39	1	5	2	31	24.5	6.5	0.790323	2	7	14	2	13	13.5
5A34-23	NC	F1	88	68	35	3	5	2	29.5	27	2.5	0.915254	1	3	4	2	2.5	11.5
5F2-N474	NC	F2	73	73	36	2	7	2	89.5	85	4.5	0.949721				1	4	10
5F2-N507	NC	F2	53	52	22	0	4	2	25.5	24	1.5	0.941176
5F2-S279	Sp	F2	57	52	12	2	3	2	1.5	1.5	0	1
5F2-S321	Sp	F2	65	63	31	1	3	2	41.5	37.5	4	0.903614
5F2-N625	NC	F2	109	84	38	2	1	2	80	74	6	0.925
5F2-S301	Sp	F2	57	54	16	3	1	2	150.5	135.5	15	0.900332
5F2-S189	Sp	F2	44	44	12	0	3	2	2	2	0	1
5F2-N611	NC	F2	74	72	29	2	2	2	29.5	15	14.5	0.508475
5F2-N648	NC	F2	65	58	15	3	1	2	141	129	12	0.914894
5F2-S139	Sp	F2	68	57	15	0	6	2	90	85.5	4.5	0.95	2	14	15.5
1C5-S6	NC	BCSp	110	97	49	3	2	2	95.5	94	1.5	0.984293	2	8.5	14.5	2	7	19.5
1D1-S13	Sp	BCSp	77	69	28	3	2	1	45	37	8	0.822222	2	15.5	18	2	10.5	14.5
1D8-P8	Sp	BCMa	80	79	44	3	7	2	44	35.5	8.5	0.806818	3	0.666667	7	2	6.5	11
1C8-S9	NC	BCSp	107	100	51	0	1	2	82.5	77.5	5	0.939394				2	8	14.5
1D8-P4	Sp	BCMa	70	73	33	2	7	2	5	5	0	1	2	5	8.5
1C8-P11	NC	BCMa	114	107	49	1	3	2	75.5	69.5	6	0.92053	2	16.5	17.5	2	3	9
2D11-S1	Sp	BCSp	96	79	37	2	0	0
							0
2C1-P7	NC	BCMa	70	65	27	2	2	2	57	50	7	0.877193	2	9.5	14	2	5	5.5
							0
2C13-P15	NC	BCMa	76	64	31	3	2	2	19.5	18.5	1	0.948718	1	3	5	4	0.75	4.5
2D9-P8	Sp	BCMa	75	64	31	3	3	2	78	65	13	0.833333	2	18	20.5	3	12.3333	14.6667
2NC16-6x12-2/9	NC	Ma	72	65	23	3	5	2	36.5	34.5	2	0.945205	2	22	23	2	1	1.5
3F2-N143	NC	F2	65	53	36	0	1	2	76.5	58.5	18	0.764706
3F2-N791	NC	F2	56	41	16	0	5	2	57	47.5	9.5	0.833333
3F2-N522	NC	F2	48	41	22	0	6	2	27.5	22.5	5	0.818182
3F2-S391	Sp	F2	63	50	21	0	4	2	63.5	41.5	22	0.653543
3F2-S191	Sp	F2	61	57	18	2	3	2	59.5	55	4.5	0.92437
3F2-S376	Sp	F2	68	52	25	0	2	2	0.5	0.5	0	1
3F2-N690	NC	F2	83	79	30	0	2	2	58	43	15	0.741379
3F2-S125	Sp	F2	58	51	20	0	6	2	58.5	54.5	4	0.931624
3F2-N603	NC	F2	61	54	16	2	1	2	49.5	39	10.5	0.787879
3F2-N647	NC	F2	44	38	15	2	4	2	68.5	23	45.5	0.335766
3F2-N343	NC	F2	45	40	20	0	3	2	68.5	56.5	12	0.824818
3F2-N383	NC	F2	75	67	25	0	2	2	64.5	63.5	1	0.984496
3F2-S139	Sp	F2	88	79	36	0	2	2	72.5	58.5	14	0.806897
3F2-N486	NC	F2	62	57	18	1	3	2	92.5	83.5	9	0.902703
3F2-N533	NC	F2	55	52	24	3	2	2	33	25.5	7.5	0.772727
3F2-S57	Sp	F2	57	46	26	1	5	2	0.5	0.5	0	1
3F2-N611	NC	F2	59	45	17	2	2	2	122.5	112	10.5	0.914286
3F2-S112	Sp	F2	55	44	19	2	1	2	69	62	7	0.898551
3F2-N72	NC	F2	53	47	22	3	20	2	34	23	11	0.676471
3F2-N36	NC	F2	53	50	28	3	4	2	129.5	118	11.5	0.911197
3F2-N54	NC	F2	69	49	22	2	5	2	102.5	91.5	11	0.892683
3F2-N234	NC	F2	69	71	29	1	3	2	64	57.5	6.5	0.898438
3F2-N813	NC	F2	75	53	33	2	9	2	52.5	38.5	14	0.733333
3F2-S418	Sp	F2	62	54	26	1	5	2	123	115	8	0.934959
4F2-S80	Sp	F2	62	59	36	2	5	2	30	25.5	4.5	0.85	2	0	8.5	2	4.5	10.5
4F2-S112	Sp	F2	71	74	34	3	1	2	11.5	10.5	1	0.913043	2	3	5	1	0	1
4F2-N97	NC	F2	70	55	22	2	1	2	93	81	12	0.870968
4A16-3	NC	F1	72	67	24	3	2	2	31	28.5	2.5	0.919355	2	6	8	2	0	11.5
4F2-N213	NC	F2	79	75	40	0	3	2	78	43.5	34.5	0.557692
4F2-N126	NC	F2	63	55	24	1	2	2	24	20	4	0.833333
4F2-N115	NC	F2	64	62	41	3	2	2	42.5	21.5	21	0.505882
4F2-S49	Sp	F2	101	89	35	2	6	2	40	26.5	13.5	0.6625	2	6	7	2	5.5	7.5
4B17-5	Sp	F1	99	101	30	3	2	2	32.5	26	6.5	0.8	2	9.5	10	2	6.5	10.5
4F2-N234	NC	F2	70	57	34	0	5	2	90.5	46.5	44	0.513812
4F2-S111	Sp	F2	59	53	18	1	2	2	56	41.5	14.5	0.741071
4F2-S78	Sp	F2	81	66	27	2	12	2	23	22	1	0.956522	2	10	12.5	3	12	14.3333
4A12-11	NC	F1	84	71	30	3	3	2	88.5	52	36.5	0.587571	2	7.5	10	2	10.5	12.5
4B1-30	Sp	F1	130	112	55	2	4	2	64	56.5	7.5	0.882812	2	9	18.5	2	0	9.5
4F2-S5	Sp	F2	99	103	20	3	3	2	54.5	23	31.5	0.422018	2	11.5	12
4F2-N29	NC	F2	64	61	27	0	7	2	61.5	59.5	2	0.96748
5A36-1	NC	F1	91	71	30	2	1	2	27	23.5	3.5	0.87037	2	10.5	16.5	2	5.5	10
5A34-7	NC	F1	77	72	28	3	2	2	67.5	59.5	8	0.881481	2	5	10	2	4.5	10
5B22-5	Sp	F1	71	67	25	2	2	0					2	4	15	1	6	7
5A36-14	NC	F1	84	79	23	3	4	2	76.5	71.5	5	0.934641	2	1.5	11.5	2	14	18.5
5F2-N482	NC	F2	92	80	34	2	5	2	82.5	75.5	7	0.915152				2	6.5	6.5
5B26-11	Sp	F1	79	66	24	0	6	2	62.5	51.5	11	0.824	3	1.66667	7	1	0	3
5F2-S236	Sp	F2	59	56	25	3	5	2	30.5	29.5	1	0.967213
5Sp18-21x16/13	Sp	Sp	110	121	53	0	3	2	92.5	66.5	26	0.718919
5NC2-8/6	NC	Ma	101	93	47	3	17	2	97	91	6	0.938144
5F2-N564	NC	F2	66	63	21	0	5	2	43	40	3	0.930233
5NC3A/10	NC	Ma	91	84	37	3	12	2	72.5	69	3.5	0.951724
5F2-S260	Sp	F2	63	61	21	1	1	2	167	154.5	12.5	0.92515
5A37-11	NC	F1	76	65	29	2	3	2	97	91	6	0.938144	2	7	11	2	9.5	16.5
1C8-P19	NC	BCMa	96	96	39	1	5	2	57.5	53.5	4	0.930435	2	12	12.5	2	0.5	1.5
1D1-S3	Sp	BCSp	84	79	28	0	5	2	77.5	65.5	12	0.845161	2	17.5	19	3	13	15.3333
1D14-P2	Sp	BCMa	71	72	32	3	7	2	0	0	0	0	2	0	3	14	8.57143	11.8571
1C6-S5	NC	BCSp	98	92	33	0	2	4	57.25	48.75	8.5	0.851528	1	9	11	2	11	13
1D15-P10	Sp	BCMa	92	86	36	3	6	2	31.5	30	1.5	0.952381	2	12.5	13.5	17	8.82353	10.8824
1C5-S11	NC	BCSp	88	82	31	0	5	2	26	26	0	1	2	17	19	2	4	24
2C13-S4	NC	BCSp	109	95	34	1	3	2	29	28	1	0.965517	2	15	20.5	2	5	8
2C14-P2	NC	BCMa	98	80	41	3	6	2	71	60	11	0.84507	2	1.5	10	2	9.5	14.5
2C16-S9	NC	BCSp	73	60	25	2	4	2	72	63.5	8.5	0.881944	2	2.5	20.5	2	8	20.5
2D11-S7	Sp	BCSp	79	62	34	3	3	2	7	6	1	0.857143	2	8	15	2	6.5	17
2Sp21x31/2	Sp	Sp	70	65	42	0	1	2	82	55	27	0.670732	2	8.5	11.5
2C7-S10	NC	BCSp	82	68	37	0	1	2	134	130	4	0.970149	3	11	13.3333	1	4	14
2C7-P10	NC	BCMa	65	70	20	3	0	0
3F2-N140	NC	F2	48	51	29	3	4	2	56.5	56	0.5	0.99115
3F2-S359	Sp	F2	43	33	12	2	4	2	50	48	2	0.96
3F2-N455	NC	F2	55	48	25	2	2	2	61	52	9	0.852459
3F2-S361	Sp	F2	51	44	19	2	4	2	79.5	42	37.5	0.528302
3Sp18-21X16/1	Sp	Sp	75	66	28	0	1	2	77.5	71	6.5	0.916129
3F2-N537	NC	F2	55	50	26	1	5	2	71.5	67.5	4	0.944056
3F2-N692	NC	F2	90	82	37	0	4	2	85	75	10	0.882353
3F2-N282	NC	F2	60	53	27	2	3	2	64	59	5	0.921875
3F2-S301	Sp	F2	53	49	28	3	2	2	70.5	51	19.5	0.723404
3F2-N649	NC	F2	61	52	15	2	1	2	48	30.5	17.5	0.635417
3F2-N346	NC	F2	55	55	22	0	2	3	63.6667	37	26.6667	0.581152
3F2-N192	NC	F2	53	41	15	2	6	2	73.5	66	7.5	0.897959
3F2-N356	NC	F2	56	52	19	3	7	2	74.5	53.5	21	0.718121
3F2-N481	NC	F2	50	54	18	1	4	2	82.5	71.5	11	0.866667
3F2-S271	Sp	F2	59	50	24	3	2	2	43.5	0	43.5	0
3F2-S48	Sp	F2	54	45	20	3	6	2	135	128.5	6.5	0.951852
3F2-S1	Sp	F2	51	46	16	0	4	2	0.5	0.5	0	1
3F2-N88	NC	F2	53	47	25	1	6	2	67	50.5	16.5	0.753731
3F2-S193	Sp	F2	45	49	23	3	3	2	45	29.5	15.5	0.655556
3F2-S259	Sp	F2	65	58	23	2	2	2	41	25.5	15.5	0.621951
3F2-S224	Sp	F2	54	47	26	0	4	2	77	71.5	5.5	0.928571
3F2-N236	NC	F2	62	62	23	3	4	2	105	80	25	0.761905
3F2-S326	Sp	F2	57	57	18	0	4	1	2	2	0	1
3F2-N849	NC	F2	63	58	25	3	3	2	28	9.5	18.5	0.339286
4B4-21	Sp	F1	78	78	27	3	5	2	98	74	24	0.755102	2	2	10	2	11.5	14
							0
4F2-S7	Sp	F2	60	56	25	3	5	2	11.5	11.5	0	1
4A1-2	NC	F1	77	71	27	3	2	2	54	29	25	0.537037	2	2.5	12	2	4.5	6
							0
4F2-N53	NC	F2	77	60	35	3	2	2	47	34.5	12.5	0.734043
4F2-N268	NC	F2	58	50	24	2	4	2	123	107.5	15.5	0.873984
4B6-1	Sp	F1	97	84	25	2	2	2	21	21	0	1	2	16	17	2	10.5	13.5
4B12-3	Sp	F1	81	74	30	3	4	2	47	42.5	4.5	0.904255	2	3	4	2	1.5	8.5
4F2-N303	NC	F2	79	56	32	3	3	2	77	58.5	18.5	0.75974
4F2-N191	NC	F2	66	55	28	1	2	2	40.5	36	4.5	0.888889
4F2-N363	NC	F2	77	74	33	2	6	2	42	37.5	4.5	0.892857	2	0	2.5	2	6	6.5
							0
4B4-13	Sp	F1	90	78	35	2	6	2	33	27.5	5.5	0.833333	2	18	20	2	0	13.5
4A17-6	NC	F1	77	68	34	3	2	2	93.5	65.5	28	0.700535	2	6	10	2	2	8
4F2-N31	NC	F2	65	57	26	0	7	2	45	40.5	4.5	0.9
5Sp18-21x16/1	Sp	Sp	89	82	34	0	1	2	50	46.5	3.5	0.93	2	14	14	2	5.5	11
5F2-S204	Sp	F2	82	63	31	2	10	2	27	25.5	1.5	0.944444	1	10	19	2	11.5	16
5A31-7	NC	F1	63	65	18	3	4	2	95.5	85	10.5	0.890052	2	6.5	15	2	12	19
5NC3A/3	NC	Ma	74	72	24	3	6	2	39.5	37	2.5	0.936709	2	8	10	2	16	16
5B26-16	Sp	F1	88	88	16	1	2	2	89	82.5	6.5	0.926966	2	0	13.5	2	6	18
5F2-N475	NC	F2	84	67	33	2	1	2	67.5	51.5	16	0.762963	1	8	16	2	7	15
5F2-N512	NC	F2	70	65	34	2	4	2	44.5	41	3.5	0.921348
5F2-S283	Sp	F2	54	56	19	3	1	2	60	36	24	0.6
5F2-S325	Sp	F2	65	56	17	2	6	2	36	32	4	0.888889
5F2-N572	NC	F2	65	60	17	3	5	2	62	53	9	0.854839
5F2-S317	Sp	F2	81	71	20	3	5	2	33.5	30	3.5	0.895522
5F2-N629	NC	F2	60	55	21	2	4	2	94.5	84	10.5	0.888889
5F2-N654	NC	F2	51	50	16	3	3	2	29	22	7	0.758621
5A35-10	NC	F1	72	67	32	3	1	2	18	14.5	3.5	0.805556	2	15	19	1	0	11
1D7-S7	Sp	BCSp	91	83	36	0	2	2	84.5	77	7.5	0.911243	1	5	5	2	5.5	6.5
1C9-P10	NC	BCMa	81	67	36	0	6	2	92	74.5	17.5	0.809783	2	11.5	17.5	2	3	19
1C19-S4	NC	BCSp	101	81	35	3	3	2	100.5	93.5	7	0.930348	2	0	13.5	2	0.5	5.5
1D14-P11	Sp	BCMa	89	91	47	3	5	2	72	59	13	0.819444	2	2.5	4.5	2	0.5	1.5
1C5-S10	NC	BCSp	72	76	31	3	3	2	55	50.5	4.5	0.918182	2	8.5	20.5	2	1	7.5
1C8-P18	NC	BCMa	92	81	31	1	4	2	52.5	36.5	16	0.695238	2	13	14.5
2C11-S7	NC	BCSp	86	81	36	0	1	2	32.5	31	1.5	0.953846	2	6	15	2	3.5	12
							0
2C4-P19	NC	BCMa	86	76	42	3	3	2	22	14.5	7.5	0.659091	2	0	12	2	12	13
2C13-S5	NC	BCSp	71	68	35	3	1	2	50	38	12	0.76
2C16-S3	NC	BCSp	72	52	26	3	1	2	71.5	68.5	3	0.958042	3	1	15.6667	2	13	24.5
							0
2D16-S20	Sp	BCSp	61	61	29	3	1	2	21.5	16.5	5	0.767442	2	0	11.5	3	6.66667	13.3333
3F2-N124	NC	F2	56	51	22	0	3	2	96.5	92.5	4	0.958549
3F2-N762	NC	F2	57	54	31	3	2	2	165	158.5	6.5	0.960606
3F2-N478	NC	F2	62	58	27	0	2	2	25	21.5	3.5	0.86
3F2-S384	Sp	F2	59	45	18	3	2	2	105.5	78	27.5	0.739336
3F2-N190	NC	F2	62	57	20	0	4	2	158.5	150.5	8	0.949527
3F2-N698	NC	F2	68	67	22	0	7	2	63	53	10	0.84127
3F2-N655	NC	F2	64	62	18	3	6	3	57.3333	54.3333	3	0.947674
3F2-N549	NC	F2	64	57	33	0	7	2	87.5	83	4.5	0.948571
3F2-N556	NC	F2	67	56	26	3	1	2	75.5	56.5	19	0.748344
3F2-N267	NC	F2	54	47	19	3	6	2	84.5	77	7.5	0.911243
3F2-N285	NC	F2	55	48	16	0	4	2	48	41.5	6.5	0.864583
3F2-N386	NC	F2	39	44	12	1	4	2	14.5	9	5.5	0.62069
3F2-N301	NC	F2	56	49	20	0	6	2	191.5	176	15.5	0.91906
3F2-N446	NC	F2	54	54	19	1	6	2	87.5	76.5	11	0.874286
3F2-N404	NC	F2	66	63	24	2	2	2	20	17	3	0.85
3F2-S13	Sp	F2	58	65	20	0	3	2	1.5	1.5	0	1
3F2-S46	Sp	F2	55	50	17	0	3	2	51	48.5	2.5	0.95098
3NC16-6x12-2/2	NC	Ma	88	86	37	3	4	0
3F2-S74	Sp	F2	62	56	21	0	1	2	38.5	35	3.5	0.909091
3F2-S250	Sp	F2	64	57	25	2	6	2	85	80	5	0.941176
3F2-S198	Sp	F2	58	53	24	3	3	2	0	0	0	0
							0
3F2-N799	NC	F2	60	51	24	1	2	2	72.5	64.5	8	0.889655
3F2-S401	Sp	F2	69	67	32	0	1	2	28	21	7	0.75
4B12-8	Sp	F1	101	75	35	3	5	2	33.5	29.5	4	0.880597	2	5	6	2	5.5	10
4B6-5	Sp	F1	85	87	36	3	6	2	49	35.5	13.5	0.72449	2	19.5	22.5	2	15.5	19.5
4F2-N195	NC	F2	54	51	23	3	5	2	75.5	60.5	15	0.801325
4A1-1	NC	F1	84	61	25	3	2	2	34.5	21.5	13	0.623188				1	1	1
4F2-N63	NC	F2	56	55	26	3	3	1	90	71	19	0.788889
4F2-N260	NC	F2	57	48	20	2	4	2	81.5	77	4.5	0.944785
4F2-N163	NC	F2	62	60	19	3	1	0
4A16-8	NC	F1	90	88	34	3	3	2	41.5	37.5	4	0.903614	2	0	11	2	5	14.5
4B1-25	Sp	F1	109	96	51	3	1	2	39	29.5	9.5	0.75641	2	1	7.5	2	0.5	7.5
4F2-N3	NC	F2	53	49	17	1	6	2	39	33	6	0.846154
4F2-N200	NC	F2	69	55	18	1	3	2	29	18.5	10.5	0.637931
4B14-6	Sp	F1	86	79	31	2	7	2	41	32.5	8.5	0.792683	2	0	5.5	2	0	9
4B8-7	Sp	F1	121	117	47	3	2	2	40.5	36	4.5	0.888889	2	4	11.5	2	4	12.5
							0
4B6-11	Sp	F1	116	94	35	2	6	2	36	21	15	0.583333	2	14.5	16	2	12	13
4F2-N102	NC	F2	45	45	23	3	5	2	39	34.5	4.5	0.884615
5A29-20	NC	F1	117	113	47	3	1	2	37.5	23	14.5	0.613333
5A35-3	NC	F1	90	85	37	3	2	2	25.5	21	4.5	0.823529	2	4.5	5.5	2	4.5	5.5
5F2-N462	NC	F2	76	65	30	0	9	2	44.5	32	12.5	0.719101	2	8	11
5F2-N455	NC	F2	80	80	27	1	2	2	55.5	42	13.5	0.756757	2	7	7.5	2	4.5	7.5
5F2-N615	NC	F2	89	77	21	2	1	2	84	75.5	8.5	0.89881	2	0	6	1	0	2
5F2-S166	Sp	F2	96	92	18	0	1	2	69	63	6	0.913043	2	6	9.5	2	16	16
5F2-S266	Sp	F2	56	41	15	0	4	2	35	25.5	9.5	0.728571
5F2-N515	NC	F2	49	53	18	2	4	2	81.5	65.5	16	0.803681
5F2-N576	NC	F2	59	58	22	2	4	2	65.5	63	2.5	0.961832
5F2-S287	Sp	F2	73	59	24	3	8	2	46	37.5	8.5	0.815217
5F2-S175	Sp	F2	59	49	18	2	4	2	69.5	45.5	24	0.654676
5F2-N604	NC	F2	53	45	18	2	4	2	90	78	12	0.866667
5A30-10	NC	F1	79	81	31	2	8	2	25	18.5	6.5	0.74	1	7	17	3	2.33333	9.66667
1C2-P7	NC	BCMa	72	69	28	1	1	2	40	34.5	5.5	0.8625	1		0	2	3.5	4.5
1C19-S3	NC	BCSp	54	58	17	3	1	3	49	43	6	0.877551	2	9.5	16.5	1	13	25
1C17-S2	NC	BCSp	75	60	35	3	1	1	87	73	14	0.83908				1	7	9
1C5-S17	NC	BCSp	111	105	47	3	1	2	66	61.5	4.5	0.931818	2	1.5	15.5	3	2.33333	16.3333
1D1-P4	Sp	BCMa	88	86	40	3	7	2	1.5	1.5	0	1	2	3	7.5	3	9.66667	12.6667
1C8-S5	NC	BCSp	71	67	28	0	2	2	62.5	61	1.5	0.976	2	9.5	15	2	1.5	10
2C7-P7	NC	BCMa	97	95	39	1	7	2	34.5	30	4.5	0.869565	2	12.5	15.5	1	7	8
2D16-S17	Sp	BCSp	88	75	31	1	6	2	59	50.5	8.5	0.855932	2	7	15.5	2	13.5	16
							0
2C7-S6	NC	BCSp	78	75	30	3	1	2	36	34.5	1.5	0.958333	2	9.5	21.5	2	9.5	11
2Sp43x22/5	Sp	Sp	87	81	37	0	1	2	48	26.5	21.5	0.552083	2	5	6	2	12	15.5
2D9-P15	Sp	BCMa	59	46	23	3	6	2	0.5	0.5	0	1	2	14.5	15	2	15	16
2C11-S13	NC	BCSp	67	61	31	0	1	2	56.5	50	6.5	0.884956	2	6.5	15.5	2	14	20.5
2C1-P4	NC	BCMa	63	58	27	3	4	2	32.5	28	4.5	0.861538	2	9	12
3F2-N128	NC	F2	50	41	21	3	4	2	45	23	22	0.511111
3F2-S353	Sp	F2	52	42	27	2	1	2	52	44	8	0.846154
3F2-N458	NC	F2	55	50	25	0	5	2	38.5	36.5	2	0.948052
3F2-N738	NC	F2	58	49	21	0	6	2	86	74	12	0.860465
3F2-N198	NC	F2	57	54	21	3	2	2	64	57	7	0.890625
3F2-N701	NC	F2	53	49	23	0	2	2	91	75.5	15.5	0.82967
							0
3F2-N249	NC	F2	60	61	29	1	3	2	103.5	92.5	11	0.89372
3F2-N559	NC	F2	67	58	37	0	2	2	31.5	30.5	1	0.968254
3F2-N619	NC	F2	61	53	24	3	5	2	47	43.5	3.5	0.925532
3F2-S128	Sp	F2	51	53	19	3	3	2	0.5	0.5	0	1
3F2-S146	Sp	F2	56	55	19	0	1	2	77	65.5	11.5	0.850649
3F2-N307	NC	F2	65	61	26	1	3	2	91	74.5	16.5	0.818681
3F2-N473	NC	F2	58	52	20	2	3	2	143	132	11	0.923077
3F2-N409	NC	F2	97	79	27	0	4	2	63	55.5	7.5	0.880952
3F2-S33	Sp	F2	56	53	34	0	1	1	18	14	4	0.777778
3F2-N31	NC	F2	51	44	15	3	4	2	71.5	62.5	9	0.874126
3F2-S63	Sp	F2	47	42	17	3	4	3	139.667	125	14.6667	0.894988
3F2-N83	NC	F2	62	48	19	0	7	2	83.5	80.5	3	0.964072
3F2-N48	NC	F2	64	51	25	0	4	2	45	40	5	0.888889
3F2-S207	Sp	F2	57	53	25	0	3	2	26	22	4	0.846154
3F2-N205	NC	F2	66	60	30	0	3	2	79	66.5	12.5	0.841772
3F2-S346	Sp	F2	68	62	28	2	1	2	63	58.5	4.5	0.928571
3F2-N803	NC	F2	72	69	37	3	3	2	130.5	124	6.5	0.950192
4NC16-6x12-2/9	NC	Ma	77	77	30	3	4	2	79.5	70	9.5	0.880503	2	17.5	18	1	4	4
4B1-24	Sp	F1	88	87	40	3	2	2	82	59	23	0.719512	2	11.5	12.5	2	0	4.5
4F2-N69	NC	F2	58	62	22	2	2	2	106.5	73.5	33	0.690141
4A14-3	NC	F1	76	71	17	3	0	2	18.5	16.5	2	0.891892	1	0	17
4F2-N39	NC	F2	57	58	24	0	3	2	58.5	51.5	7	0.880342
4F2-N297	NC	F2	58	58	16	3	2	2	56	48.5	7.5	0.866071
4F2-S16	Sp	F2	57	48	25	3	2	2	90.5	85.5	5	0.944751
4A8-1	NC	F1	89	83	36	3	1	2	54	47.5	6.5	0.87963	1	14	21	2	0.5	4
4F2-N57	NC	F2	75	70	28	3	2	2	35	28	7	0.8	2	14.5	16	2	5.5	11
4F2-N6	NC	F2	59	57	20	0	2	2	49	40.5	8.5	0.826531
4F2-N204	NC	F2	60	60	25	1	1	2	51.5	35	16.5	0.679612
4A16-6	NC	F1	118	97	44	3	3	2	38	36	2	0.947368	2	5.5	18	2	9.5	13.5
4B6-12	Sp	F1	149	129	52	2	5	2	26.5	23.5	3	0.886792	2	7.5	8	2	0	8
4NC3A/5	NC	Ma	109	103	40	3	4	2	196	182.5	13.5	0.931122	2	5.5	6	2	0.5	7.5
4NC16-6x12-2/7	NC	Ma	102	88	46	3	3	2	80	68.5	11.5	0.85625	2	15.5	16	2	14	14.5
4F2-N104	NC	F2	53	53	21	0	2	2	146	127.5	18.5	0.873288
5F2-N440	NC	F2	95	88	29	2	10	2	48.5	47.5	1	0.979381	1	17	18	1	0	11
5Sp21x31/2	Sp	Sp	100	100	35	0	1	2	68	58	10	0.852941	1	0	6	1	3	5
5A34-15	NC	F1	86	81	37	3	1	2	73.5	70	3.5	0.952381	2	8.5	13	1	8	19
5A34-11	NC	F1	79	70	29	3	4	2	44	39	5	0.886364				2	8.5	16.5
5A36-12	NC	F1	112	96	46	3	5	2	31.5	22	9.5	0.698413				2	3	7.5
5A29-12	NC	F1	78	80	33	3	2	2	41.5	33.5	8	0.807229	2	9.5	15	2	15.5	16.5
5F2-S345	Sp	F2	70	63	21	3	1	2	23.5	17.5	6	0.744681
5F2-S243	Sp	F2	47	43	18	1	5	2	86.5	77.5	9	0.895954
5F2-S311	Sp	F2	64	63	18	2	1	0
5F2-N552	NC	F2	68	62	24	2	4	2	45.5	42.5	3	0.934066
5F2-N580	NC	F2	52	48	22	1	2	2	120	105	15	0.875
5NC10-6/10	NC	Ma	96	95	40	3	11	2	161.5	146	15.5	0.904025
5F2-N385	NC	F2	48	49	24	0	2	1	101	82	19	0.811881
5F2-S347	Sp	F2	54	52	15	3	4	2	3.5	3	0.5	0.857143
5A31-8	NC	F1	72	66	22	3	4	2	63.5	56	7.5	0.88189	2	17.5	26	2	6	16.5
1C19-P11	NC	BCMa	83	71	36	3	4	2	97	88	9	0.907216	3	10.3333	11	2	8	9.5
1C17-P6	NC	BCMa	106	94	43	2	4	2	70	60	10	0.857143	2	22.5	24	2	8.5	14
1C19-S10	NC	BCSp	93	77	36	3	5	2	81	77.5	3.5	0.95679	2	2.5	10.5	2	11.5	20
1C17-P3	NC	BCMa	115	125	49	0	4	2	87	85	2	0.977011	2	3	6
1C19-P7	NC	BCMa	63	63	22	3	5	2	153.5	150.5	3	0.980456	2	4	11	2	5.5	11.5
2C16-P26	NC	BCMa	117	114	45	3	4	2	62.5	56.5	6	0.904	2	17.5	19	3	3	11.3333
2C16-P19	NC	BCMa	109	91	37	3	6	2	45.5	38	7.5	0.835165	2	14	17.5	4	8.75	10.75
2C16-P1	NC	BCMa	104	81	35	3	5	2	113.5	108.5	5	0.955947	3	16	18.3333	2	9	16
2C16-S4	NC	BCSp	101	98	48	1	0	0
2C16-P25	NC	BCMa	97	82	46	3	6	2	89.5	70.5	19	0.787709	2	18	23.5	2	13	13.5
2D11-S8	Sp	BCSp	93	85	45	3	2	2	37.5	37.5	0	1	2	9	13	3	7.66667	7.66667
2C13-P4	NC	BCMa	60	52	25	3	4	2	76	66.5	9.5	0.875	2	0	7	2	0	7
2C12-S9	NC	BCSp	68	62	25	0	2	2	111	89.5	21.5	0.806306	2	13	21	2	8.5	9
3F2-S433	Sp	F2	72	56	16	3	0	0
3F2-N858	NC	F2	77	72	13	0	1	2	22.5	12	10.5	0.533333
3F2-S282	Sp	F2	67	60	29	2	8	2	23	19	4	0.826087
3F2-N741	NC	F2	53	45	22	2	5	2	58	24.5	33.5	0.422414
3F2-N194	NC	F2	54	51	15	2	3	2	94	88.5	5.5	0.941489
3F2-S363	Sp	F2	77	63	40	0	1	2	40.5	37.5	3	0.925926
3F2-S296	Sp	F2	79	79	36	2	7	1	68	53	15	0.779412
3F2-N255	NC	F2	62	57	23	2	2	2	61	36	25	0.590164
3F2-S304	Sp	F2	58	56	23	3	13	2	3.5	1.5	2	0.428571
3F2-N624	NC	F2	50	39	21	0	3	2	25.5	10	15.5	0.392157
3F2-N294	NC	F2	65	55	22	0	2	2	72.5	59.5	13	0.82069
3F2-N360	NC	F2	72	55	21	3	2	2	40	13.5	26.5	0.3375
3F2-N311	NC	F2	51	48	19	2	2	2	30.5	13.5	17	0.442623
3F2-N543	NC	F2	69	59	21	3	5	2	89.5	72.5	17	0.810056
3F2-S272	Sp	F2	55	45	15	2	3	2	40	37.5	2.5	0.9375
3F2-N12	NC	F2	89	78	37	0	2	2	50.5	28.5	22	0.564356
3F2-S44	Sp	F2	51	46	11	1	2	2	0.5	0	0.5	0
3F2-S70	Sp	F2	57	51	24	2	4	2	44.5	39.5	5	0.88764
3F2-S181	Sp	F2	55	41	24	0	2	2	69.5	58.5	11	0.841727
3F2-S246	Sp	F2	66	59	30	0	2	2	100.5	93	7.5	0.925373
3F2-N64	NC	F2	61	32	19	0	4	2	68	65	3	0.955882
3F2-N203	NC	F2	71	60	23	1	4	2	81.5	61.5	20	0.754601
3F2-N827	NC	F2	83	78	27	2	5	2	36	24.5	11.5	0.680556
3F2-S406	Sp	F2	71	66	36	0	2	2	38.5	35	3.5	0.909091
4B16-2	Sp	F1	101	98	61	3	2	2	42.5	29	13.5	0.682353	2	3.5	8.5	2	5	14
4A16-1	NC	F1	89	83	32	3	5	2	64	58.5	5.5	0.914062	2	12.5	19.5	2	6.5	19
4F2-N88	NC	F2	64	60	33	0	4	2	53	44.5	8.5	0.839623
4F2-S130	Sp	F2	76	67	23	3	7	2	43	19	24	0.44186	2	0.5	7	2	4.5	9.5
4F2-N59	NC	F2	75	60	32	0	4	2	53	46.5	6.5	0.877358
4F2-N254	NC	F2	67	67	28	1	1	2	41.5	36	5.5	0.86747
4F2-N155	NC	F2	62	58	31	2	3	2	32	30.5	1.5	0.953125
4F2-N316	NC	F2	97	83	31	2	1	2	33	30	3	0.909091	2	12.5	15	2	4.5	11
4F2-S73	Sp	F2	100	94	29	3	0	2	81.5	56	25.5	0.687117	1	3	3	2	11.5	14
4F2-N323	NC	F2	52	48	24	3	3	2	51.5	43.5	8	0.84466
4F2-N209	NC	F2	57	58	24	1	4	2	65.5	57	8.5	0.870229
4B18-5	Sp	F1	119	111	48	2	4	2	38.5	35	3.5	0.909091	1	10	13	2	18.5	20.5
4B20-19	Sp	F1	116	120	42	2	3	2	26.5	24	2.5	0.90566	2	9.5	15.5	1	0	1
4B8-13	Sp	F1	90	76	31	3	2	2	99	77.5	21.5	0.782828	2	6.5	7.5	2	10.5	11.5
4F2-S2	Sp	F2	77	72	33	2	1	2	42.5	31	11.5	0.729412	1	4	4	2	12	13
4F2-S32	Sp	F2	69	56	17	1	5	2	1	1	0	1
5A31-1	NC	F1	108	98	38	3	1	2	45.5	44.5	1	0.978022	2	10	18	2	7.5	10.5
5A37-2	NC	F1	89	82	37	2	1	2	62.5	55	7.5	0.88	2	6.5	15.5	2	4.5	6.5
5F2-S214	Sp	F2	79	70	32	2	2	2	136	128.5	7.5	0.944853	2	10.5	14.5	2	18.5	20
5A37-12	NC	F1	101	80	27	3	1	2	70.5	65	5.5	0.921986
5A33-3	NC	F1	86	84	26	3	1	2	38	35	3	0.921053	2	13	13	2	12	17.5
5A29-21	NC	F1	95	72	35	3	4	2	56.5	50.5	6	0.893805	2	7.5	9.5	2	4	8
5NC2-8/4	NC	Ma	87	82	38	3	13	2	44	42.5	1.5	0.965909
5F2-N582	NC	F2	74	76	18	1	3	2	77.5	71.5	6	0.922581
5F2-N555	NC	F2	63	63	23	1	4	2	46.5	40.5	6	0.870968
5F2-S316	Sp	F2	102	83	42	1	3	2	58	55	3	0.948276
5F2-S200	Sp	F2	52	41	18	3	4	2	101	95.5	5.5	0.945545
5F2-S331	Sp	F2	69	58	27	3	4	2	55.5	27.5	28	0.495495
5Sp21x31/7	Sp	Sp	52	50	17	0	1	2	78	72.5	5.5	0.929487
5A30-12	NC	F1	71	71	24	3	5	2	98	92	6	0.938776	2	13.5	20	2	10	19.5
1C8-P2	NC	BCMa	144	128	62	1	4	2	97	78.5	18.5	0.809278	2	6	6.5
1C6-P20	NC	BCMa	75	75	32	3	4	2	28.5	26	2.5	0.912281	2	6.5	11.5	2	8	13.5
1C5-S7	NC	BCSp	95	89	37	0	3	2	80	78	2	0.975	2	9	13.5	2	1.5	7
1D1-S1	Sp	BCSp	73	76	34	2	2	2	56.5	55	1.5	0.973451	2	13	18.5	2	6	12
1D1-S9	Sp	BCSp	57	61	23	0	0	0
2C1-P3	NC	BCMa	111	98	48	1	1	2	34	23	11	0.676471	3	2	7.66667	2	6.5	10
2Sp8x4/4	Sp	Sp	123	106	41	0	1	2	39	35.5	3.5	0.910256	2	7.5	13	2	2	8
							0
2C11-P7	NC	BCMa	95	80	41	3	3	2	47.5	24.5	23	0.515789	2	9.5	14	2	11.5	13
2C16-P14	NC	BCMa	97	89	45	3	6	2	57	54.5	2.5	0.95614	2	16.5	20	2	19.5	19.5
							0
2C12-S5	NC	BCSp	72	72	29	0	1	2	32.5	19.5	13	0.6	2	12.5	16.5	2	7	11
2C12-S8	NC	BCSp	54	56	27	0	1	2	47.5	45.5	2	0.957895	2	5	8	2	1.5	7.5
3F2-N160	NC	F2	51	48	15	2	3	2	96	57	39	0.59375
3F2-N775	NC	F2	55	47	17	1	3	2	70.5	63.5	7	0.900709
3F2-N503	NC	F2	43	41	22	2	2	2	57	24	33	0.421053
3F2-N743	NC	F2	51	50	25	2	3	2	126.5	122	4.5	0.964427
3F2-N191	NC	F2	59	49	16	2	2	2	67	27.5	39.5	0.410448
5NC2-8/19	NC	Ma	98	89	42	3	5	2	62	59.5	2.5	0.959677
3NC9-1x15-5/1	NC	Ma	118	123	57	0	2	2	33	26	7	0.787879
3F2-N262	NC	F2	65	54	24	3	2	2	114	109.5	4.5	0.960526
3F2-N566	NC	F2	63	65	34	2	3	2	55	54.5	0.5	0.990909
3F2-N637	NC	F2	63	58	11	0	1	2	60.5	55.5	5	0.917355
3F2-N300	NC	F2	77	59	30	0	5	2	53	50	3	0.943396
3F2-N365	NC	F2	64	61	18	2	5	2	41	36	5	0.878049
3F2-N315	NC	F2	70	59	26	3	2	2	10	8	2	0.8
3F2-S288	Sp	F2	61	58	38	0	1	2	53.5	48.5	5	0.906542
3F2-N418	NC	F2	61	67	29	2	7	2	77.5	71	6.5	0.916129
3F2-S18	Sp	F2	65	58	26	1	1	2	83.5	77.5	6	0.928144
3F2-N27	NC	F2	51	34	18	1	7	2	73.5	66	7.5	0.897959
3F2-N97	NC	F2	59	46	24	3	5	2	67	58	9	0.865672
3F2-S182	Sp	F2	54	48	23	3	4	2	18	16.5	1.5	0.916667
3F2-N44	NC	F2	52	48	19	0	3	2	67.5	64	3.5	0.948148
3F2-S215	Sp	F2	63	61	29	0	2	2	92.5	79	13.5	0.854054
3F2-S109	Sp	F2	71	73	44	1	5	2	34.5	32.5	2	0.942029
3F2-S341	Sp	F2	66	53	27	3	4	2	9.5	6.5	3	0.684211
3F2-N835	NC	F2	67	45	22	1	4	2	36.5	25.5	11	0.69863
4A14-11	NC	F1	82	86	34	3	3	2	56	51.5	4.5	0.919643	2	6	14	3	11.3333	19.3333
4B4-17	Sp	F1	87	87	41	3	4	2	36	26.5	9.5	0.736111	2	3.5	6.5	2	11	15.5
							0
4B4-24	Sp	F1	84	87	41	3	3	2	43.5	38.5	5	0.885057	2	11.5	13	3	12.6667	16.6667
4F2-N176	NC	F2	74	74	29	2	1	2	25	19	6	0.76
4F2-N249	NC	F2	60	56	22	0	1	0
4F2-S12	Sp	F2	58	47	24	1	6	2	33.5	31.5	2	0.940299
							0
4A6-13	NC	F1	98	74	34	3	1	2	30.5	10	20.5	0.327869	2	5	11	2	9.5	18
4F2-N226	NC	F2	74	58	28	2	5	2	67.5	62.5	5	0.925926
							0
4A16-20	NC	F1	123	116	61	3	2	2	144	110.5	33.5	0.767361	2	14.5	18.5
4F2-N318	NC	F2	76	82	23	0	11	1	19	18	1	0.947368	2	5	8	2	4	11.5
4B19-10	Sp	F1	92	86	47	2	3	2	33	27	6	0.818182	2	9	15	2	6	14.5
4F2-N111	NC	F2	66	54	34	1	1	0
5A24-1	NC	F1	83	72	36	3	2	2	24	23.5	0.5	0.979167	2	8	12	2	7	13.5
5A32-3	NC	F1	90	84	29	3	1	2	66	55	11	0.833333	1	14	17	2	11.5	12
5A36-16	NC	F1	83	87	37	3	3	3	82.3333	72	10.3333	0.874494	2	17	17
5A23-4	NC	F1	83	76	38	3	7	2	68.5	58.5	10	0.854015	2	4.5	10.5	2	5.5	15
5Sp18-21x16/6	Sp	Sp	116	99	59	0	3	2	115	104.5	10.5	0.908696
5A29-7	NC	F1	137	127	28	3	3	2	43	39	4	0.906977	2	0	13.5	2	7.5	16.5
5F2-N500	NC	F2	78	75	29	0	4	2	66	50	16	0.757576
5F2-S353	Sp	F2	62	72	11	2	4	2	28	26.5	1.5	0.946429
5F2-N558	NC	F2	73	68	29	3	1	2	32.5	30	2.5	0.923077
5F2-N583	NC	F2	45	46	14	3	6	2	37.5	33.5	4	0.893333
5F2-N413	NC	F2	55	59	21	0	3	2	65	54.5	10.5	0.838462
5F2-S339	Sp	F2	59	57	22	2	2	1	35	25	10	0.714286
5F2-S352	Sp	F2	53	45	20	3	2	2	47	38	9	0.808511
5B25-7	Sp	F1	78	64	22	3	2	2	28.5	25	3.5	0.877193	2	14	15	2	12	15
1D15-S14	Sp	BCSp	85	83	47	0	1	2	78.5	73	5.5	0.929936	2	0	7	2	12.5	18
1C19-S9	NC	BCSp	134	126	58	0	5	2	122.5	117.5	5	0.959184	1	0	4	2	0.5	4.5
1D7-S6	Sp	BCSp	68	67	35	0	2	2	51	33.5	17.5	0.656863	2	0.5	3.5	1	0	3
1D7-S9	Sp	BCSp	81	79	33	0	2	2	81	76.5	4.5	0.944444	2	9	16	2	4	11
1C6-P7	NC	BCMa	77	65	27	2	4	2	35.5	12.5	23	0.352113	2	2	11	2	4	8
2C16-P4	NC	BCMa	106	101	47	3	3	2	36.5	34.5	2	0.945205	2	16	19.5	1	0	2
2C11-P23	NC	BCMa	97	84	43	2	5	2	97.5	90.5	7	0.928205	2	17	20	2	16	18.5
2NC16-6x12-2/3	NC	Ma	67	56	22	3	4	2	162	155.5	6.5	0.959877	2	9	11	2	12	13.5
2C11-S18	NC	BCSp	87	83	36	0	2	2	22	17.5	4.5	0.795455	2	8	11.5	2	6	9
2C1-P12	NC	BCMa	97	85	40	3	2	2	101.5	95	6.5	0.935961	2	15.5	20	2	9.5	13.5
2C16-S36	NC	BCSp	65	58	28	0	2	2	30.5	29	1.5	0.95082	3	15	21.6667	2	0	17.5
2C16-P3	NC	BCMa	69	65	32	3	4	2	61.5	53	8.5	0.861789	2	15.5	22.5	3	0.333333	1.66667
3F2-S156	Sp	F2	48	48	21	1	1	2	41.5	39	2.5	0.939759
3F2-N779	NC	F2	62	53	19	1	1	2	110	85.5	24.5	0.777273
3F2-N507	NC	F2	55	46	22	0	4	2	34	30	4	0.882353
3F2-S388	Sp	F2	56	52	32	2	3	2	57	27	30	0.473684
3F2-S168	Sp	F2	55	53	17	2	5	2	75.5	42.5	33	0.562914
3F2-N712	NC	F2	63	53	19	1	3	2	48	20.5	27.5	0.427083
3F2-N668	NC	F2	57	56	28	0	5	2	86	74.5	11.5	0.866279
3F2-S426	Sp	F2	57	56	23	2	1	2	51.5	37	14.5	0.718447
3F2-N589	NC	F2	53	45	18	0	2	2	34.5	30.5	4	0.884058
3F2-S323	Sp	F2	55	48	17	0	3	2	0	0	0	0
3F2-N328	NC	F2	61	45	20	1	4	2	47.5	43	4.5	0.905263
3F2-N369	NC	F2	63	56	20	3	2	2	32.5	31	1.5	0.953846
3F2-N319	NC	F2	69	66	24	2	5	4	140.25	129	11.25	0.919786
3F2-N462	NC	F2	91	87	34	0	7	2	86	71.5	14.5	0.831395
3F2-N523	NC	F2	61	46	27	1	1	2	79	73.5	5.5	0.93038
3F2-N8	NC	F2	55	48	21	3	4	2	144.5	130	14.5	0.899654
3NC3A/3	NC	Ma	108	108	51	3	5	3	50	49	1	0.98
3F2-S45	Sp	F2	60	53	22	0	4	2	1.5	1	0.5	0.666667
3F2-S190	Sp	F2	67	60	32	2	5	2	51	42.5	8.5	0.833333
3F2-S230	Sp	F2	55	49	15	2	1	2	101.5	97.5	4	0.960591
3F2-S201	Sp	F2	64	61	25	2	2	2	42	33.5	8.5	0.797619
3F2-N501	NC	F2	71	61	30	1	1	2	75.5	70.5	5	0.933775
3F2-N821	NC	F2	73	60	25	0	2	2	56	50.5	5.5	0.901786
3NC3A/4	NC	Ma	105	93	48	3	4	2	137.5	131	6.5	0.952727
4A1-6	NC	F1	106	93	54	3	2	2	67	60.5	6.5	0.902985	2	2.5	5.5	2	4	12
4A1-5	NC	F1	82	71	31	3	4	2	28	25	3	0.892857	2	16	20.5	2	11.5	19.5
4A20-1	NC	F1	98	77	42	3	3	2	50.5	42.5	8	0.841584	3	4	9.66667	2	5.5	8
4F2-S117	Sp	F2	65	60	23	1	1	2	56.5	51	5.5	0.902655
5NC3A/28	NC	Ma	107	104	46	3	3	2	164	142.5	21.5	0.868902
4F2-N146	NC	F2	57	51	18	0	5	2	39.5	30	9.5	0.759494
4B6-3	Sp	F1	120	99	48	2	1	2	15.5	14.5	1	0.935484	2	6	7	2	6.5	7.5
4F2-N19	NC	F2	58	54	24	0	3	2	68.5	65.5	3	0.956204
4A14-2	NC	F1	96	98	47	2	2	2	17	6.5	10.5	0.382353	2	2	3	2	4.5	5
4Sp21x31/1	Sp	Sp	107	86	42	0	1	2	64	41.5	22.5	0.648438	1	1	1	1	1	1
4A4-1	NC	F1	76	75	29	3	2	2	54	49.5	4.5	0.916667	2	5.5	13.5	2	8	16.5
4F2-N46	NC	F2	65	60	29	0	1	0
5NC3A/1	NC	Ma	73	71	29	3	9	2	56.5	53	3.5	0.938053	2	0	8	2	8.5	13
5B26-4	Sp	F1	92	85	33	1	6	2	30.5	25.5	5	0.836066	2	12.5	13.5	2	5	10
5B24-6	Sp	F1	89	89	39	3	1	2	98	95.5	2.5	0.97449	2	9	15	2	2.5	15.5
5F2-N458	NC	F2	90	73	35	0	4	2	15.5	15	0.5	0.967742	2	15.5	16	2	15	16.5
5A24-11	NC	F1	82	78	40	3	7	2	38.5	26	12.5	0.675325	1	24	25	2	15.5	16
5A36-9	NC	F1	89	72	35	3	7	2	41	25.5	15.5	0.621951	1	4	4	2	5.5	11.5
5F2-N399	NC	F2	74	70	25	0	1	2	78.5	67.5	11	0.859873
5F2-N642	NC	F2	77	80	23	2	1	2	46.5	32	14.5	0.688172
5F2-N588	NC	F2	65	67	28	0	3	2	35	28.5	6.5	0.814286
5F2-S297	Sp	F2	62	56	26	3	6	2	2.5	1.5	1	0.6
5F2-N575	NC	F2	72	63	40	1	4	2	35.5	25	10.5	0.704225
							0
							0
1Sp12-21x16/4	Sp	Sp	95	84	36	0	2	2	67.5	61	6.5	0.903704	2	1.5	3	2	4.5	12.5
1C5-S32	NC	BCSp	92	86	32	1	2	2	82.5	69	13.5	0.836364	2	2	2.5	2	2.5	8
1C5-S12	NC	BCSp	100	89	39	1	1	2	102	93.5	8.5	0.916667	2	5.5	19	2	8.5	13
1C5-S23	NC	BCSp	146	147	65	0	3	2	99	94.5	4.5	0.954545	2	9	10.5	2	1	11
1C8-P5	NC	BCMa	105	99	38	1	1	2	49	42.5	6.5	0.867347	2	2	5	1	3	3
2D11-P11	Sp	BCMa	106	95	35	3	1	2	60	18.5	41.5	0.308333	3	3.66667	8.66667	2	1.5	5.5
2C16-P8	NC	BCMa	112	98	41	3	5	3	74	37.6667	36.3333	0.509009	2	21.5	23.5	1	2	2
2C16-P22	NC	BCMa					1	3	50	49.3333	0.666667	0.986667
2C16-P10	NC	BCMa	88	85	27	2	3	2	71	55.5	15.5	0.78169	2	0.5	6.5	2	4.5	7.5
							0
2C16-P24	NC	BCMa	76	71	33	2	5	2	55.5	47	8.5	0.846847	2	9.5	15.5	5	9.4	11.6
2C16-P7	NC	BCMa	67	67	32	3	3	2	90.5	76	14.5	0.839779	2	8	16	2	14	18
3F2-N153	NC	F2	51	43	27	0	3	2	29.5	27	2.5	0.915254
3F2-N784	NC	F2	53	40	18	1	6	2	44.5	44	0.5	0.988764
3F2-N511	NC	F2	49	48	13	0	3	2	33	32	1	0.969697
3F2-S369	Sp	F2	52	45	26	2	3	2	5.5	5.5	0	1
3F2-N183	NC	F2	64	58	22	0	2	2	81	60	21	0.740741
3F2-N717	NC	F2	58	56	18	3	5	2	81	72.5	8.5	0.895062
3F2-N673	NC	F2	62	64	39	3	3	3	131.333	128	3.33333	0.974619
3F2-N266	NC	F2	80	64	36	1	1	2	63	55.5	7.5	0.880952
3F2-N593	NC	F2	58	50	18	2	4	2	55.5	50	5.5	0.900901
3F2-N636	NC	F2	47	44	13	2	4	2	59.5	37.5	22	0.630252
3F2-N332	NC	F2	57	52	15	0	4	2	31	27.5	3.5	0.887097
3F2-N373	NC	F2	65	60	22	2	6	2	116	96.5	19.5	0.831897
3F2-N325	NC	F2	64	50	35	2	7	2	158.5	139.5	19	0.880126
							0
3F2-N426	NC	F2	65	57	28	3	4	2	52.5	48	4.5	0.914286
3F2-S105	Sp	F2	53	44	14	3	4	3	22.6667	17.6667	5	0.779412
3F2-S25	Sp	F2	54	50	23	2	5	2	1.5	1.5	0	1
3F2-S99	Sp	F2	52	49	19	2	3	2	26	8.5	17.5	0.326923
3F2-N76	NC	F2	66	64	27	1	5	2	47.5	43.5	4	0.915789
3F2-S264	Sp	F2	67	51	15	1	4	2	0	0	0	0
3F2-S204	Sp	F2	52	45	20	0	2	2	0.5	0.5	0	1
3F2-S117	Sp	F2	73	68	39	2	2	2	51.5	14	37.5	0.271845
3F2-S334	Sp	F2	61	52	22	1	7	2	4.5	3	1.5	0.666667
3F2-N841	NC	F2	53	46	20	2	4	2	63.5	34	29.5	0.535433
							0
4NC3A/7	NC	Ma	78	74	30	3	5	2	40	36.5	3.5	0.9125	2	2	8	2	10	13.5
4F2-N75	NC	F2	46	35	18	3	5	2	35.5	27.5	8	0.774648
4B21-1	Sp	F1	87	79	29	2	1	2	53	47.5	5.5	0.896226	2	0	5	2	5	8.5
4F2-N183	NC	F2	63	50	19	1	5	2	37	35	2	0.945946
4F2-N242	NC	F2	73	65	30	2	5	2	32.5	27	5.5	0.830769
4F2-N144	NC	F2	62	53	25	2	2	2	70	64.5	5.5	0.921429
4B11-2	Sp	F1	98	93	31	2	4	2	43	41.5	1.5	0.965116	2	9.5	10	2	7	12
4F2-S113	Sp	F2	94	86	38	2	6	2	6	5	1	0.833333	2	19	22	2	0	16
4F2-N22	NC	F2	55	53	19	1	2	2	128.5	120.5	8	0.937743
4F2-N227	NC	F2	70	61	18	1	1	2	45.5	41.5	4	0.912088
4A19-22	NC	F1	97	81	43	3	4	2	115.5	108.5	7	0.939394	2	2.5	9.5	2	6	15
4F2-S45	Sp	F2	104	76	28	0	2	2	32.5	27.5	5	0.846154	1	0	9	2	5	6.5
4A16-10	NC	F1	92	81	36	3	5	2	28	24.5	3.5	0.875	2	12	20	2	10.5	25
4Sp43x22/9	Sp	Sp	88	84	32	0	1	2	30	27.5	2.5	0.916667	2	12.5	15
4F2-N118	NC	F2	56	56	21	0	2	2	76.5	69	7.5	0.901961
5A25-11	NC	F1	97	95	41	2	2	2	71	64.5	6.5	0.908451
5A34-9	NC	F1	82	68	47	3	5	2	31	29	2	0.935484				2	12	16.5
5A24-4	NC	F1	79	76	32	3	6	2	45.5	42.5	3	0.934066
5F2-S256	Sp	F2	78	63	26	2	1	2	65.5	54	11.5	0.824427	1	0	3	2	3.5	10.5
5F2-N473	NC	F2	92	70	35	2	10	2	46	42.5	3.5	0.923913	2	5.5	9.5	2	7	8.5
5F2-N505	NC	F2	57	53	22	2	8	2	52	49	3	0.942308
5F2-S277	Sp	F2	61	61	23	3	4	2	35	27.5	7.5	0.785714
5F2-S320	Sp	F2	57	47	21	0	2	1	139	122	17	0.877698
5F2-S344	Sp	F2	58	51	21	0	3	2	27.5	25.5	2	0.927273
5F2-S313	Sp	F2	66	62	20	0	1	2	73	69	4	0.945205
5F2-S356	Sp	F2	60	56	22	0	2	2	19	15.5	3.5	0.815789
5A35-12	NC	F1	79	72	28	3	1	0					2	6	8.5	1	0	1
1D1-S12	Sp	BCSp	86	82	42	1	2	2	101.5	91	10.5	0.896552	2	7.5	13.5	2	0.5	4.5
1Sp21x31/5	Sp	Sp	108	79	25	3	1	2	48	41.5	6.5	0.864583	2	12.5	18.5
1C8-P12	NC	BCMa	78	75	34	2	5	2	99	90	9	0.909091	2	10	12	1	16	16
1C8-P3	NC	BCMa	75	67	32	3	4	2	72	57.5	14.5	0.798611	2	9.5	10	2	4.5	6
1D15-P1	Sp	BCMa	116	102	47	3	3	2	69.5	56.5	13	0.81295	3	3.66667	11	2	6	8.5
1C9-S7	NC	BCSp	110	110	52	0	4	2	86	83	3	0.965116	2	10	16.5	3	4	12
2D11-S4	Sp	BCSp	117	110	40	2	4	2	28	22	6	0.785714				2	1	4.5
2C16-S29	NC	BCSp	100	87	47	1	2	2	43.5	41	2.5	0.942529	2	16.5	20	2	12.5	16
2D11-S9	Sp	BCSp	95	94	33	3	3	2	39	37	2	0.948718	2	13.5	14.5	2	8	8
2C1-P6	NC	BCMa	77	73	31	3	4	2	31	30.5	0.5	0.983871	2	16.5	19	2	5	11.5
2C11-S22	NC	BCSp	141	119	77	2	3	2	52	49.5	2.5	0.951923	2	19.5	21.5	2	12.5	15
							0
2D16-P4	Sp	BCMa	78	74	39	3	3	2	54	45.5	8.5	0.842593	2	12	13.5	4	10.75	11
2NC16-6x12-2/2	NC	Ma	75	69	28	3	2	2	41	40.5	0.5	0.987805	2	0.5	1.5	2	7.5	8.5
3F2-N149	NC	F2	52	46	19	2	1	2	98.5	68	30.5	0.690355
3F2-N788	NC	F2	63	56	28	0	5	2	39.5	19	20.5	0.481013
5NC2-8/12	NC	Ma	105	101	50	3	3	2	93	87	6	0.935484
3F2-N752	NC	F2	48	41	25	1	4	2	54	51	3	0.944444
3F2-N179	NC	F2	67	56	22	3	1	2	61.5	49.5	12	0.804878
3F2-N683	NC	F2	66	62	36	3	8	2	96	2	94	0.0208333
3F2-N270	NC	F2	51	48	29	2	4	2	59	57	2	0.966102
3F2-N598	NC	F2	62	55	21	0	1	2	80	74.5	5.5	0.93125
3F2-N667	NC	F2	37	33	10	2	4	2	63.5	40.5	23	0.637795
3F2-N338	NC	F2	43	38	12	2	4	2	88.5	40.5	48	0.457627
3F2-S140	Sp	F2	56	58	25	3	5	2	36	35	1	0.972222
3F2-S310	Sp	F2	51	50	17	0	7	2	51	44	7	0.862745
3Sp43x22/14	Sp	Sp	122	92	50	0	1	2	86.5	84.5	2	0.976879
3F2-S81	Sp	F2	65	57	27	2	7	2	1	1	0	1
3F2-N22	NC	F2	65	54	29	0	8	2	69.5	66	3.5	0.94964
3F2-N545	NC	F2	62	49	25	0	1	2	99.5	92	7.5	0.924623
3F2-S176	Sp	F2	67	57	26	2	5	2	42	37.5	4.5	0.892857
3F2-N38	NC	F2	52	42	22	1	2	2	49	45	4	0.918367
3F2-S227	Sp	F2	74	58	18	2	3	2	106	101.5	4.5	0.957547
3F2-N232	NC	F2	53	50	33	0	7	2	64.5	29	35.5	0.449612
3F2-N815	NC	F2	59	47	24	0	2	2	19	13.5	5.5	0.710526
3F2-S416	Sp	F2	75	62	28	1	2	2	63.5	56.5	7	0.889764
4B7-4	Sp	F1	94	77	38	2	4	2	82	64.5	17.5	0.786585	2	8	15.5	2	9.5	11
4B4-28	Sp	F1	93	84	37	3	5	2	35	31	4	0.885714	2	6	6.5	2	7	8
4Sp18-21x16/8	Sp	Sp	92	80	32	0	2	2	25	19.5	5.5	0.78
4F2-N338	NC	F2	93	77	38	2	3	2	78	69	9	0.884615	2	4	9	2	14	14.5
4F2-S114	Sp	F2	64	56	19	0	1	2	85.5	80	5.5	0.935673
4F2-N239	NC	F2	75	63	20	3	1	2	59	55.5	3.5	0.940678
4F2-N140	NC	F2	76	62	31	3	3	2	36.5	32.5	4	0.890411
							0
4B4-14	Sp	F1	104	90	53	2	2	2	37.5	33.5	4	0.893333	2	6	11	2	16.5	19
4F2-N25	NC	F2	68	57	20	0	0	0
4NC10-6/10	NC	Ma	97	94	51	3	4	3	32.3333	29.6667	2.66667	0.917526
4A10-1	NC	F1	116	99	30	3	1	2	115	90	25	0.782609	1	7	12	2	0	15
4B12-10	Sp	F1	121	114	61	3	3	2	35.5	29	6.5	0.816901	2	4.5	5	2	2	2
4F2-N286	NC	F2	78	68	24	2	5	2	81.5	65	16.5	0.797546	2	9.5	13	1	0	5
4A16-4	NC	F1	70	64	31	3	5	2	71	63.5	7.5	0.894366	2	2.5	10	2	5	11.5
4F2-N122	NC	F2	67	74	25	2	5	2	34	33	1	0.970588
5A29-1	NC	F1	86	81	32	3	1	2	22.5	20.5	2	0.911111	2	4.5	7	2	5	10.5
5F2-S203	Sp	F2	81	68	32	2	9	2	38	30	8	0.789474	2	0	10.5
5A37-5	NC	F1	98	89	36	2	1	0
5A26-2	NC	F1	80	80	31	3	2	2	48	31	17	0.645833	2	0	11	2	18	20
5A30-9	NC	F1	81	73	26	3	11	2	42.5	39	3.5	0.917647				1	8	10
5B25-5	Sp	F1	79	72	34	2	5	2	38.5	34	4.5	0.883117	1	13	14	2	13.5	16
5F2-S233	Sp	F2	42	42	11	2	9	2	46	42	4	0.913043
							0
5F2-N594	NC	F2	62	49	16	0	4	2	124.5	119	5.5	0.955823
5F2-N584	NC	F2	56	53	25	3	2	2	100	90	10	0.9
5NC10-6/11	NC	Ma	110	105	56	3	13	2	121.5	112.5	9	0.925926
5F2-N485	NC	F2	56	47	25	2	3	2	51	45.5	5.5	0.892157
5A32-13	NC	F1	80	70	29	3	1	2	97	88.5	8.5	0.912371	2	29	29.5	2	14	17.5
1C5-S33	NC	BCSp	111	87	54	3	3	4	108.75	103.25	5.5	0.949425	2	4	8	2	0	7
1C5-P12	NC	BCMa	72	73	33	2	9	2	99	79.5	19.5	0.80303	3	10.3333	14.6667	2	20	24.5
1C6-S3	NC	BCSp	154	148	81	3	3	2	33	29	4	0.878788	2	14.5	18.5	2	3.5	8.5
1D1-P5	Sp	BCMa	125	116	61	3	3	2	128	119	9	0.929688	2	5.5	9.5	3	5.66667	11
							0
1C19-S6	NC	BCSp	103	102	56	0	3	2	91.5	86.5	5	0.945355	4	5.25	10	2	5.5	9.5
2C11-P13	NC	BCMa	116	103	47	3	5	2	50	37	13	0.74	3	11	18.3333	2	0.5	6
2C4-P6	NC	BCMa	105	84	35	3	3	2	26	25	1	0.961538	2	11.5	12.5	3	9.33333	10.3333
2C16-P23	NC	BCMa	72	72	30	3	3	2	92.5	79.5	13	0.859459	2	14	18.5	2	17.5	19.5
2C11-P1	NC	BCMa	82	78	37	3	16	2	88	85	3	0.965909	2	1.5	13	3	12	16
2C13-P12	NC	BCMa	59	54	28	3	3	2	129	119	10	0.922481	2	1	8	5	4	7
2C4-P14	NC	BCMa	79	74	29	3	3	2	121.5	117	4.5	0.962963	2	4.5	13.5	2	5.5	14
2C16-S33	NC	BCSp	58	58	21	0	1	2	45.5	40.5	5	0.89011	2	5.5	7	1	0	2
3F2-N142	NC	F2	57	48	25	3	3	2	129	124.5	4.5	0.965116
3F2-S357	Sp	F2	67	51	19	0	1	2	90.5	87	3.5	0.961326
3F2-N521	NC	F2	54	50	27	3	3	2	51.5	21	30.5	0.407767
3Sp43x22/5	Sp	Sp	122	106	62	0	1	2	74	71	3	0.959459
3F2-N173	NC	F2	79	65	22	0	4	2	60.5	52.5	8	0.867769
3F2-N724	NC	F2	54	53	23	3	3	2	43	15.5	27.5	0.360465
3F2-N274	NC	F2	64	57	23	1	3	2	81.5	72.5	9	0.889571
3F2-S302	Sp	F2	46	42	21	2	3	2	59	51.5	7.5	0.872881
3F2-N420	NC	F2	94	96	24	0	1	2	130	24.5	105.5	0.188462
3F2-S135	Sp	F2	60	47	17	0	6	3	91	70	21	0.769231
3F2-N382	NC	F2	53	50	19	2	3	2	58.5	33	25.5	0.564103
							0
3F2-N485	NC	F2	58	55	23	0	2	2	102	91	11	0.892157
3F2-N436	NC	F2	66	60	31	3	2	2	80.5	73.5	7	0.913043
3F2-N2	NC	F2	46	41	23	2	5	2	129	66	63	0.511628
3F2-S53	Sp	F2	54	46	17	0	5	2	66	55	11	0.833333
3F2-S95	Sp	F2	58	48	20	0	1	2	83	75	8	0.903614
3Sp18-21x16/9	Sp	Sp	121	109	58	0	1	2	68.5	68	0.5	0.992701
3F2-S256	Sp	F2	60	46	16	1	1	2	72.5	62	10.5	0.855172
3NC16-6x12-2/4	NC	Ma	89	87	37	3	6	2	101	96.5	4.5	0.955446
3F2-S114	Sp	F2	58	52	23	0	4	2	65	63	2	0.969231
3F2-S330	Sp	F2	83	74	34	0	2	2	10.5	5	5.5	0.47619
3F2-N847	NC	F2	63	60	24	2	6	2	110.5	84.5	26	0.764706
							0
4F2-S88	Sp	F2	75	67	32	0	4	2	55.5	46	9.5	0.828829	2	5	7.5	2	7.5	10
4F2-N78	NC	F2	59	59	21	1	2	2	44.5	35.5	9	0.797753
4B5-6	Sp	F1	85	76	30	3	4	2	37.5	34	3.5	0.906667	2	9.5	10.5	2	4.5	7.5
4F2-N188	NC	F2	46	51	18	2	3	2	26.5	22	4.5	0.830189
4F2-N237	NC	F2	57	57	22	1	6	2	64	57.5	6.5	0.898438
4F2-N372	NC	F2	56	51	24	2	3	2	28.5	26.5	2	0.929825
4B6-10	Sp	F1	119	110	35	3	2	2	113	94.5	18.5	0.836283	2	7.5	8.5	2	9	11.5
4F2-N360	NC	F2	110	103	44	0	1	2	27	25.5	1.5	0.944444	1	5	12	2	7.5	14.5
4F2-S40	Sp	F2	66	64	20	3	3	2	8	8	0	1
4F2-N214	NC	F2	64	58	23	3	4	2	27.5	25.5	2	0.927273
4A19-6	NC	F1	101	94	38	2	3	2	79	67	12	0.848101	2	7	11	2	6	11
4B1-36	Sp	F1	109	106	36	2	1	2	29	23.5	5.5	0.810345	2	0.5	7	1	0	7
4A14-7	NC	F1	87	83	32	2	3	2	23.5	20.5	3	0.87234	2	10.5	13.5	2	0	12.5
4B4-3	Sp	F1	89	83	45	2	8	2	32.5	26.5	6	0.815385	2	14	14.5	2	19.5	22
4F2-N45	NC	F2	62	61	23	0	4	2	61.5	57	4.5	0.926829
5B24-14	Sp	F1	107	97	46	3	1	0					1	8	12	2	4	7.5
5A25-13	NC	F1	70	63	23	2	1	2	46.5	40.5	6	0.870968	2	8	14.5	2	7	26
5F2-N468	NC	F2	87	72	26	0	5	2	45.5	36	9.5	0.791209
5F2-S211	Sp	F2	76	70	20	2	1	2	56	38	18	0.678571	2	9.5	9.5	2	1.5	6
5A37-9	NC	F1	86	89	28	3	3	2	94	87	7	0.925532	2	0	11	2	3	17.5
5F2-S224	Sp	F2	82	75	43	0	4	2	72	61	11	0.847222	2	15.5	16.5	2	7	10.5
5F2-N633	NC	F2	67	69	29	3	1	2	97	86.5	10.5	0.891753
5F2-N539	NC	F2	68	63	17	3	5	2	53.5	48.5	5	0.906542
5F2-N596	NC	F2	73	67	25	3	5	2	14	13.5	0.5	0.964286
5F2-S133	Sp	F2	55	58	12	0	3	2	70	61.5	8.5	0.878571
							0
5F2-S191	Sp	F2	54	45	19	1	1	2	39	35.5	3.5	0.910256
5F2-N400	NC	F2	58	50	18	0	3	1	32	22	10	0.6875
5F2-S362	Sp	F2	79	71	37	3	4	2	115	85	30	0.73913
1C19-P2	NC	BCMa	81	74	41	3	5	2	0	0	0	0	2	0	8.5	2	18.5	22
1C2-P5	NC	BCMa	103	92	36	0	7	2	53	49.5	3.5	0.933962	2	9.5	11	1	1	1
1C5-S31	NC	BCSp	156	135	76	0	2	2	73	66.5	6.5	0.910959	2	8	14	2	5	9
1C19-P3	NC	BCMa	112	102	45	3	2	2	52	43.5	8.5	0.836538	2	3.5	12.5	1	0	1
1D15-S7	Sp	BCSp	81	77	34	3	1	2	43	41.5	1.5	0.965116	2	1.5	13.5	2	10	11
							0
2C16-P9	NC	BCMa	102	99	44	3	4	2	42.5	36	6.5	0.847059	2	18.5	18.5	2	22	23
2C1-S8	NC	BCSp	85	73	41	1	6	2	27.5	22.5	5	0.818182	2	5	15	2	11.5	18
2C11-P17	NC	BCMa	87	80	25	2	2	2	58.5	39	19.5	0.666667	2	7	14	2	5	10.5
2Sp8x4/1	Sp	Sp	84	72	31	0	1	2	47.5	44	3.5	0.926316	2	10.5	12.5	2	11.5	18
2C16-S11	NC	BCSp	70	65	20	0	2	4	45	43.25	1.75	0.961111	2	0	8.5	2	13	18
2C11-P27	NC	BCMa	67	60	33	3	3	2	61	53.5	7.5	0.877049	4	9	17.5	1	8	8
2C16-S31	NC	BCSp	73	71	28	0	2	2	27.5	27.5	0	1	2	19	24.5	2	6.5	14
2C4-P11	NC	BCMa	65	67	25	2	6	2	83	82	1	0.987952	2	7	12	2	16.5	18
3F2-N139	NC	F2	63	43	18	1	0	0
3F2-N795	NC	F2	52	43	21	1	6	2	96.5	79	17.5	0.818653
3F2-N456	NC	F2	57	51	23	1	2	2	54.5	51	3.5	0.93578
3F2-N758	NC	F2	63	58	13	1	4	2	73	72	1	0.986301
3F2-N169	NC	F2	49	42	15	2	4	2	56.5	46	10.5	0.814159
3F2-S378	Sp	F2	58	50	20	0	6	2	52	50.5	1.5	0.971154
3F2-S277	Sp	F2	64	60	19	2	5	2	3	3	0	1
3F2-N279	NC	F2	67	54	28	2	2	2	42	20	22	0.47619
3F2-N606	NC	F2	57	52	21	3	1	2	68.5	45	23.5	0.656934
5NC3A/25	NC	Ma	97	91	45	3	4	2	58.5	55.5	3	0.948718
3F2-N178	NC	F2	65	66	24	1	1	2	56	45.5	10.5	0.8125
3Sp43x22/12	Sp	Sp	86	83	40	0	3	2	91.5	66	25.5	0.721311
3F2-N480	NC	F2	61	65	27	0	6	2	82.5	78	4.5	0.945455
3F2-N442	NC	F2	44	43	22	1	1	2	58	54	4	0.931034
3F2-S58	Sp	F2	62	49	25	3	4	2	139.5	118	21.5	0.845878
3Sp18-21x16/6	Sp	Sp	108	102	50	1	1	2	34.5	32.5	2	0.942029
3F2-S83	Sp	F2	54	43	13	0	6	2	139.5	133	6.5	0.953405
3F2-S194	Sp	F2	50	46	19	0	3	2	34.5	33.5	1	0.971014
3F2-N52	NC	F2	54	53	17	0	5	2	54	51.5	2.5	0.953704
3F2-N237	NC	F2	61	51	21	1	5	2	72	69.5	2.5	0.965278
3F2-N809	NC	F2	58	52	20	3	6	1	74	67	7	0.905405
3F2-S422	Sp	F2	76	69	32	0	1	2	92	87.5	4.5	0.951087
4F2-S31	Sp	F2	103	86	25	0	4	2	41	27	14	0.658537	3	3.33333	5	2	0.5	1
4A16-13	NC	F1	100	85	37	3	7	2	33.5	31.5	2	0.940299	2	9.5	16	2	8.5	13.5
4F2-N98	NC	F2	57	51	24	3	4	2	50.5	46	4.5	0.910891
4A12-2	NC	F1	80	77	22	3	3	2	26	24.5	1.5	0.942308	2	0	6.5	2	4	10.5
4F2-S109	Sp	F2	48	44	14	3	1	2	9	7	2	0.777778
5NC2-8/13	NC	Ma	131	137	52	3	7	2	174.5	152.5	22	0.873926
4F2-N132	NC	F2	59	51	27	2	3	2	48	39.5	8.5	0.822917
4B1-16	Sp	F1	71	63	25	2	6	2	27	26	1	0.962963	2	17.5	19	2	0	7.5
4F2-N33	NC	F2	92	95	40	2	8	2	48.5	43.5	5	0.896907	2	0	17	2	11.5	16.5
4F2-S37	Sp	F2	75	65	28	2	1	2	24	23.5	0.5	0.979167
4A3-5	NC	F1	102	85	40	2	2	2	109.5	80	29.5	0.730594
4B20-8	Sp	F1	93	81	22	3	0	2	124	85	39	0.685484
4B4-9	Sp	F1	78	77	25	3	3	2	56.5	49.5	7	0.876106	1	7	10	2	2	3.5
4A17-13	NC	F1	103	98	31	2	10	2	20.5	0	20.5	0				2	0.5	1.5
4F2-N257	NC	F2	58	56	26	0	2	2	101	83.5	17.5	0.826733
5B26-3	Sp	F1	74	71	30	1	2	2	40.5	40	0.5	0.987654	2	18.5	21	2	18	19.5
5A25-3	NC	F1	75	61	32	2	1	2	37	26.5	10.5	0.716216	2	10.5	14.5	3	5	10.3333
5A33-2	NC	F1	92	74	29	3	2	2	29	29	0	1	1	6	7	2	7	14
5B26-6	Sp	F1	87	71	32	1	5	2	54.5	53.5	1	0.981651	2	1	7	1	1	2
5F2-N483	NC	F2	82	80	32	1	4	2	100	89	11	0.89	2	17	19.5	2	11.5	14.5
5A24-8	NC	F1	69	68	25	3	5	2	40.5	37.5	3	0.925926	3	7	12	2	0	11.5
5F2-S238	Sp	F2	49	49	20	3	5	2	48	40.5	7.5	0.84375
5F2-N543	NC	F2	65	59	12	1	1	2	39.5	36.5	3	0.924051
5F2-N599	NC	F2	55	57	26	1	0	2	85	70	15	0.823529
5F2-S305	Sp	F2	66	66	22	0	4	2	23.5	19.5	4	0.829787
5F2-N595	NC	F2	73	63	22	3	2	2	54.5	45	9.5	0.825688
5F2-S193	Sp	F2	56	44	13	3	3	2	0.5	0.5	0	1
5F2-N403	NC	F2	53	51	17	3	2	2	70.5	50.5	20	0.716312
5F2-S364	Sp	F2	68	62	27	3	4	2	21	16.5	4.5	0.785714
5A36-19	NC	F1	71	67	28	3	4	2	71.5	53	18.5	0.741259	2	12.5	19.5	2	13	17
1NC27-5X6-4/3	NC	Ma	113	101	48	3	3	2	148	145	3	0.97973	2	0	15	2	13	14
1D15-S2	Sp	BCSp	86	74	37	3	2	2	114.5	107	7.5	0.934498	3	10.6667	15.3333	2	4.5	12.5
1C8-P9	NC	BCMa	77	75	25	1	3	2	57	54	3	0.947368	2	19	21	2	9.5	12.5
1D1-P6	Sp	BCMa	82	74	32	2	3	2	17.5	14.5	3	0.828571	2	13.5	18.5	3	13	16
1NC27-5X6-4/6	NC	Ma	76	75	34	3	5	2	89	85.5	3.5	0.960674	2	8.5	12.5	2	13	19
1Sp12-21x16/1	Sp	Sp	84	67	25	0	1	2	29.5	26.5	3	0.898305	2	11.5	17.5	2	21.5	24
2Sp43x22/3	Sp	Sp	95	79	37	0	1	2	47	38	9	0.808511	2	13	14	2	17	19
2C12-S7	NC	BCSp	65	62	32	2	1	2	57.5	48.5	9	0.843478	2	10.5	16	2	6.5	7.5
2C12-S15	NC	BCSp	68	62	32	0	1	1	101	97	4	0.960396	1	11	11	1	5	5
2C1-S9	NC	BCSp	98	89	36	2	2	2	86.5	76.5	10	0.884393	2	15	15.5	2	4	10
2C7-P19	NC	BCMa	76	66	26	3	3	2	81.5	79.5	2	0.97546	1	9	16	3	5.33333	13
2C12-S12	NC	BCSp	67	57	24	3	1	2	55	49.5	5.5	0.9	2	7.5	19	1	9	12
2D16-P11	Sp	BCMa	86	76	33	3	4	2	79.5	69.5	10	0.874214	2	0	4	2	3.5	4
							0
3F2-N122	NC	F2	45	38	23	0	5	2	82.5	56	26.5	0.678788
3Sp43X22/6	Sp	Sp	68	77	27	0	1	2	47	45.5	1.5	0.968085
3F2-N477	NC	F2	47	44	20	0	1	2	69.5	67	2.5	0.964029
3F2-N734	NC	F2	66	44	13	0	6	2	68	60.5	7.5	0.889706
3F2-N111	NC	F2	64	55	37	2	4	2	78	71.5	6.5	0.916667
3F2-N699	NC	F2	49	45	23	2	3	2	52.5	28	24.5	0.533333
							0
3F2-N243	NC	F2	62	57	31	1	2	2	72	64.5	7.5	0.895833
3F2-N557	NC	F2	63	71	33	2	4	2	82	52	30	0.634146
3F2-S430	Sp	F2	89	74	21	1	1	2	45.5	32	13.5	0.703297
3F2-S127	Sp	F2	47	46	21	3	1	2	54.5	47	7.5	0.862385
3F2-N385	NC	F2	63	57	10	0	2	2	44	34	10	0.772727
3F2-N302	NC	F2	70	55	31	3	4	2	83.5	55.5	28	0.664671
3NC10-6/2	NC	Ma	98	90	38	3	15	2	65	59	6	0.907692
3F2-N403	NC	F2	58	47	28	1	2	1	172	165	7	0.959302
3F2-N393	NC	F2	55	54	20	1	0	0
3F2-S61	Sp	F2	52	51	21	2	4	2	59.5	54	5.5	0.907563
3F2-S73	Sp	F2	55	53	23	2	2	2	23	20	3	0.869565
3F2-N49	NC	F2	79	74	33	0	2	2	76.5	70	6.5	0.915033
3F2-N67	NC	F2	55	56	29	0	1	2	64	61	3	0.953125
3F2-N641	NC	F2	53	52	20	1	1	2	76	43.5	32.5	0.572368
3F2-S349	Sp	F2	63	51	19	2	2	2	27.5	25.5	2	0.927273
3F2-N806	NC	F2	61	56	23	3	1	2	92.5	18.5	74	0.2
							0
4A3-3	NC	F1	96	79	48	3	3	2	42	34	8	0.809524	2	7.5	13	1	6	14
4F2-S108	Sp	F2	43	35	12	2	1	2	132	124	8	0.939394
4F2-N166	NC	F2	67	61	25	0	2	2	85.5	82	3.5	0.959064
4F2-S59	Sp	F2	45	41	16	3	2	2	40	36	4	0.9
4F2-N162	NC	F2	52	41	18	3	4	2	96	69.5	26.5	0.723958
4A17-12	NC	F1	103	88	41	3	3	3	43.6667	37.6667	6	0.862595	2	6	6	2	2	8.5
4B20-5	Sp	F1	92	92	40	2	3	2	16	9	7	0.5625	2	11.5	17.5	3	0.333333	5.66667
4F2-N36	NC	F2	49	49	19	2	2	2	28.5	27.5	1	0.964912
4F2-N85	NC	F2	57	54	25	2	4	2	41	39	2	0.95122
4F2-S57	Sp	F2	122	95	54	1	2	2	31	22.5	8.5	0.725806	2	12	16.5	2	18	21
4B1-29	Sp	F1	129	115	54	2	4	2	35.5	23	12.5	0.647887	2	11.5	12.5	2	14	19.5
4B1-4	Sp	F1	102	99	42	2	1	2	20.5	19	1.5	0.926829	2	11	11.5	2	4.5	8
[truncated: 2,112 more rows]
