# Supplementary material for: Cytoplasmic Male Sterility Contributes to Hybrid Incompatibility Between Subspecies of Arabidopsis lyrata
Source: G3 (Bethesda). 2013 Oct 1;3(10):1727–40. doi: 10.1534/g3.113.007815 (PMC3789797; doi:10.1534/g3.113.007815)
Supplement: Supporting Information [file supp_g3.113.007815_FileS3.xls]

## Sheet: 2008 koekasvit
Plant number	Cytoplasm	Type	Mother	Father	Mother of mother	Father of mother	Rosette1	Rosette2	Height	Stained pollen	Total pollen
258	Sp	(SpNC)NCNC	1D8-P8	c120	Sp33-16xNCm2-5	NC7-10	78	67	21	64	77
342	Sp	(SpNC)NCNC	2D16-P11	c120	Sp33-16xNCm2-5	NC7-10	53	52	14	0.5	0.5
1161	Sp	Sp	2Sp43x22/3	s14	Sp43	Sp22	78	68	49	97	98.5
517	Sp	(SpNC)NCNC	1D15-P9	c120	Sp33-16xNCm2-5	NC7-10	76	51	29	0	0
737	Sp	(SpNC)NCNC	2D9-P11	c120	Sp33-16xNCm2-5	NC7-10	45	29	16	51.5	68
232	Sp	(SpNC)NCNC	1D1-P10	c120	Sp33-16xNCm2-5	NC7-10	71	71	26	70	79
1046	Sp	Sp	2Sp8x4/1	s14	Sp8	Sp4	4	2	2
116	Sp	(SpNC)NCNC	1D1-P7	c115	Sp33-16xNCm2-5	NC7-10	78	61	39	34.5	47
449	Sp	(SpNC)NCNC	2D16-P4	c120	Sp33-16xNCm2-5	NC7-10	69	55	38	21.5	22
955	NC	(NCSP)Sp	5A34-4	s14		Sp38-23	80	75	35	122.5	130
998	Sp	(SpNC)NC	4B14-5	c120		NC7-10
1039	Sp	Sp	5Sp43x22/18	s14	Sp43	Sp22	65	65	39	101	103.5
46	Sp	(SpNC)NCNC	1D15-P10	c115	Sp33-16xNCm2-5	NC7-10	55	53	25	0	0
330	Sp	(SpNC)NCNC	2D9-P8	c120	Sp33-16xNCm2-5	NC7-10	65	54	25	38.5	51.5
534	Sp	(SpNC)NCNC	1D15-P5	c115	Sp33-16xNCm2-5	NC7-10	12	4	5	18	32
206	Sp	(SpNC)NCNC	1D8-P1	c120	Sp33-16xNCm2-5	NC7-10	73	65	16	0	12.5
622	Sp	(SpNC)SpSp	2D11-S17	s14	Sp33-16xNCm2-5	Sp38-23	93	73	39	45	68
464	Sp	(SpNC)NCNC	2D9-P21	c120	Sp33-16xNCm2-5	NC7-10	51	46	17	0	0
374	Sp	(SpNC)NCNC	1D14-P6	c120	Sp33-16xNCm2-5	NC7-10	72	60	24	0	0
295	Sp	(SpNC)NCNC	1D1-P13	c120	Sp33-16xNCm2-5	NC7-10	84	74	28	1	1
989	NC	(NCSP)Sp	5A34-13	s14		Sp38-23	5	3	1
338	Sp	(SpNC)NCNC	2D9-P23	c120	Sp33-16xNCm2-5	NC7-10	76	79	35	0.5	0.5
1134	NC	NC	4NC16-6x12-2/7	c120	NC16-6	NC 12-2	59	47	20	129	138.5
193	Sp	(SpNC)NCNC	1D1-P6	c120	Sp33-16xNCm2-5	NC7-10	86	78	31	0	0
1	Sp	(SpNC)NCNC	1D14-P2	c120	Sp33-16xNCm2-5	NC7-10	42	38	26	0	0
451	Sp	(SpNC)NCNC	2D16-P4	c120	Sp33-16xNCm2-5	NC7-10	81	76	26	0	0
350	Sp	(SpNC)NCNC	2D9-P3	c120	Sp33-16xNCm2-5	NC7-10	52	51	26	8.5	11.5
424	Sp	(SpNC)NCNC	2D9-P3	c120	Sp33-16xNCm2-5	NC7-10	87	79	31	0.5	107
1167	Sp	Sp	2Sp43x22/3	s14	Sp43	Sp22	27	5	28
1174	NC	NC	2NC16-6x12-2/3	c120	NC16-6	NC 12-2	38	30	9	89	92
355	Sp	(SpNC)NCNC	2D9-P3	c120	Sp33-16xNCm2-5	NC7-10	50	47	20	2.5	3.5
1182	NC	NC	2NC16-6x12-2/3	c120	NC16-6	NC 12-2	74	73	19	88	91
491	Sp	(SpNC)SpNC	2D11-S11	c120	Sp33-16xNCm2-5	Sp38-23	72	69	31	0	0
48	Sp	(SpNC)NCNC	1D15-P10	c115	Sp33-16xNCm2-5	NC7-10	70	70	27	3.5	15.5
115	Sp	(SpNC)NCNC	1D1-P7	c115	Sp33-16xNCm2-5	NC7-10	79	68	20	114	130
1055	NC	(NCSP)Sp	4A12-13	s14		Sp38-23	82	80	47	92.5	104.5
357	Sp	(SpNC)NCNC	2D9-P3	c120	Sp33-16xNCm2-5	NC7-10	57	52	19	0	0
74	Sp	(SpNC)NCNC	1D15-P10	c115	Sp33-16xNCm2-5	NC7-10	61	61	18	0	0
972	NC	(NCSP)Sp	4A12-5	s14		Sp38-23	7	7	3
165	Sp	(SpNC)NCNC	1D1-P16	c120	Sp33-16xNCm2-5	NC7-10	68	64	18	65	68.5
1096	NC	(NCSP)Sp	5A31-5	s14		Sp38-23	56	43	27	64	67.5
219	Sp	(SpNC)NCNC	1D1-P7	c120	Sp33-16xNCm2-5	NC7-10	83	67	22	0.5	2
405	Sp	(SpNC)NCNC	2D9-P11	c120	Sp33-16xNCm2-5	NC7-10	89	65	21	0	0
463	Sp	(SpNC)NCNC	2D9-P21	c120	Sp33-16xNCm2-5	NC7-10	90	68	42	108	135
169	Sp	(SpNC)NCNC	1D14-P11	c120	Sp33-16xNCm2-5	NC7-10	45	32	14	0	0
186	Sp	(SpNC)NCNC	1D1-P6	c120	Sp33-16xNCm2-5	NC7-10	75	70	23	0	0
1064	Sp	(SpNC)NC	4B12-9	c120		NC7-10	11	6	2	104	131
110	Sp	(SpNC)NCNC	2D11-P21	c120	Sp33-16xNCm2-5	NC7-10	88	75	34	142.5	163.5
221	Sp	(SpNC)NCNC	1D15-P13	c120	Sp33-16xNCm2-5	NC7-10	68	65	15	3	4
930	NC	(NCSP)Sp	4A19-12	s14		Sp38-23	15	7	12
324	Sp	(SpNC)NCNC	2D16-P7	c120	Sp33-16xNCm2-5	NC7-10	57	55	20	76.5	100
541	Sp	(SpNC)NCNC	1D15-P5	c115	Sp33-16xNCm2-5	NC7-10	4	3	2
20	Sp	(SpNC)NCNC	2D16-P2	c120	Sp33-16xNCm2-5	NC7-10	63	59	18	65.5	76
118	Sp	(SpNC)NCNC	1D1-P7	c115	Sp33-16xNCm2-5	NC7-10	48	42	15	54.5	65
1181	NC	NC	2NC16-6x12-2/3	c120	NC16-6	NC 12-2	54	50	14	83	85
203	Sp	(SpNC)NCNC	1D8-P1	c120	Sp33-16xNCm2-5	NC7-10	95	84	22	23.5	39
540	Sp	(SpNC)NCNC	1D15-P5	c115	Sp33-16xNCm2-5	NC7-10	29	20	6	0.5	0.5
436	Sp	(SpNC)NCNC	2D16-P8	c120	Sp33-16xNCm2-5	NC7-10	87	74	28	4	18
53	Sp	(SpNC)NCNC	1D15-P10	c115	Sp33-16xNCm2-5	NC7-10	64	60	18	0	0
609	Sp	(SpNC)SpNC	2D11-S14	c120	Sp33-16xNCm2-5	Sp38-23	77	72	26	8.5	8.5
1042	Sp	Sp	2Sp8x4/1	s14	Sp8	Sp4	79	44	30	71.5	88
289	Sp	(SpNC)NCNC	1D1-P13	c120	Sp33-16xNCm2-5	NC7-10	55	46	10	10	12.5
504	Sp	(SpNC)NCNC	1D14-P5	c120	Sp33-16xNCm2-5	NC7-10	65	57	10	0	0
431	Sp	(SpNC)NCNC	2D9-P3	c120	Sp33-16xNCm2-5	NC7-10	69	56	16	6	8
969	NC	(NCSP)Sp	4A12-5	s14		Sp38-23	50	43	28	29.5	31.5
1010	NC	(NCSP)Sp	5A30-12	s14		Sp38-23	3	1	1
1176	NC	NC	2NC16-6x12-2/3	c120	NC16-6	NC 12-2	83	73	15	102.5	115.5
1003	Sp	(SpNC)NC	4B14-5	c120		NC7-10	2	1	1
403	Sp	(SpNC)NCNC	2D9-P11	c120	Sp33-16xNCm2-5	NC7-10	61	61	27	76.5	89.5
316	Sp	(SpNC)NCNC	2D16-P7	c120	Sp33-16xNCm2-5	NC7-10	81	71	29	61	67
739	Sp	(SpNC)NCNC	2D9-P11	c120	Sp33-16xNCm2-5	NC7-10	35	26	13	57.5	68.5
1041	Sp	Sp	2Sp8x4/1	s14	Sp8	Sp4	21	11	13
76	Sp	(SpNC)NCNC	1D15-P10	c115	Sp33-16xNCm2-5	NC7-10	72	73	15	0.5	6
247	Sp	(SpNC)NCNC	1D1-P10	c120	Sp33-16xNCm2-5	NC7-10	77	54	20	70.5	92
17	Sp	(SpNC)NCNC	2D16-P3	c120	Sp33-16xNCm2-5	NC7-10	84	63	17	0	0
866	Sp	(SpNC)NC	4B21-4	c120		NC7-10
370	Sp	(SpNC)NCNC	1D14-P6	c120	Sp33-16xNCm2-5	NC7-10	62	49	19	0	0
163	Sp	(SpNC)NCNC	1D1-P16	c120	Sp33-16xNCm2-5	NC7-10	74	63	26	73	132
416	Sp	(SpNC)NCNC	2D9-P3	c120	Sp33-16xNCm2-5	NC7-10	109	104	58	0	0
164	Sp	(SpNC)NCNC	1D1-P16	c120	Sp33-16xNCm2-5	NC7-10	65	49	22	0	0
230	Sp	(SpNC)NCNC	1D14-P10	c120	Sp33-16xNCm2-5	NC7-10	67	67	10	84	93.5
6	Sp	(SpNC)NCNC	1D14-P2	c120	Sp33-16xNCm2-5	NC7-10	67	65	16	0	0
601	Sp	(SpNC)SpNC	2D11-S11	c120	Sp33-16xNCm2-5	Sp38-23	21	18	8
489	Sp	(SpNC)SpNC	2D11-S11	c120	Sp33-16xNCm2-5	Sp38-23	87	74	24	0	0
117	Sp	(SpNC)NCNC	1D1-P7	c115	Sp33-16xNCm2-5	NC7-10	68	50	23	114.5	124.5
603	Sp	(SpNC)SpNC	2D11-S14	c120	Sp33-16xNCm2-5	Sp38-23	80	76	30	1.5	2.5
101	Sp	(SpNC)NCNC	2D11-P21	c120	Sp33-16xNCm2-5	NC7-10	72	65	25	0	0
428	Sp	(SpNC)NCNC	2D9-P3	c120	Sp33-16xNCm2-5	NC7-10	98	75	21	0	0
234	Sp	(SpNC)NCNC	1D1-P10	c120	Sp33-16xNCm2-5	NC7-10	77	68	23	0	0
354	Sp	(SpNC)NCNC	2D9-P3	c120	Sp33-16xNCm2-5	NC7-10	46	40	13	17.5	17.5
26	Sp	(SpNC)NCNC	2D16-P2	c120	Sp33-16xNCm2-5	NC7-10	63	47	17	72.5	81.5
235	Sp	(SpNC)NCNC	1D1-P10	c120	Sp33-16xNCm2-5	NC7-10	60	49	10	5	7.5
100	Sp	(SpNC)NCNC	2D9-P11	c120	Sp33-16xNCm2-5	NC7-10	67	62	24	72	77
346	Sp	(SpNC)NCNC	2D9-P3	c120	Sp33-16xNCm2-5	NC7-10	79	67	27	0	0
266	Sp	(SpNC)NCNC	1D15-P1	c120	Sp33-16xNCm2-5	NC7-10	52	56	23	0	0
1026	Sp	(SpNC)NC	5B26-25	c120		NC7-10	17	14	6	31	37
1033	Sp	Sp	5Sp43x22/18	s14	Sp43	Sp22	77	50	40	64	69
312	Sp	(SpNC)NCNC	2D16-P7	c120	Sp33-16xNCm2-5	NC7-10	66	53	20	55	67.5
226	Sp	(SpNC)NCNC	1D14-P10	c120	Sp33-16xNCm2-5	NC7-10	73	72	24	0.5	2.5
307	Sp	(SpNC)NCNC	2D11-P8	c120	Sp33-16xNCm2-5	NC7-10	51	47	12	57	59.5
349	Sp	(SpNC)NCNC	2D9-P3	c120	Sp33-16xNCm2-5	NC7-10	43	42	15	0	0
399	Sp	(SpNC)NCNC	2D9-P11	c120	Sp33-16xNCm2-5	NC7-10	64	46	14	96.5	107.5
208	Sp	(SpNC)NCNC	1D15-P7	c120	Sp33-16xNCm2-5	NC7-10	6	1	1
96	Sp	(SpNC)NCNC	1D15-P10	c115	Sp33-16xNCm2-5	NC7-10	79	79	26	13.5	13.5
849	Sp	(SpNC)NC	4B6-10	c120		NC7-10	22	19	17	79	99
935	Sp	(SpNC)NC	4B18-12	c120		NC7-10	27	10	8	74	91.5
1049	Sp	Sp	2Sp43x22/3	s14	Sp43	Sp22	114	87	61	53	57
1159	Sp	Sp	2Sp43x22/3	s14	Sp43	Sp22	111	48	53	60.5	64
198	Sp	(SpNC)NCNC	1D1-P6	c120	Sp33-16xNCm2-5	NC7-10	75	72	28	0	0
146	Sp	(SpNC)NCNC	2D9-P19	c120	Sp33-16xNCm2-5	NC7-10	64	56	16	0	0
280	Sp	(SpNC)NCNC	1D1-P2	c120	Sp33-16xNCm2-5	NC7-10	111	98	30	5.5	8
404	Sp	(SpNC)NCNC	2D9-P11	c120	Sp33-16xNCm2-5	NC7-10	77	63	24	62.5	64
60	Sp	(SpNC)NCNC	2D9-P17	c120	Sp33-16xNCm2-5	NC7-10	73	65	25	17.5	19.5
421	Sp	(SpNC)NCNC	2D9-P3	c120	Sp33-16xNCm2-5	NC7-10	108	101	14	0	0
987	NC	(NCSP)Sp	5A34-13	s14		Sp38-23	93	41	31	70	70.5
267	Sp	(SpNC)NCNC	1D15-P1	c120	Sp33-16xNCm2-5	NC7-10	100	70	23	0	0
78	Sp	(SpNC)NCNC	1D15-P10	c115	Sp33-16xNCm2-5	NC7-10	85	60	30	0	0
665	Sp	(SpNC)NCNC	2D10-P1	c120	Sp33-16xNCm2-5	NC7-10	3	3	3
335	Sp	(SpNC)NCNC	2D9-P8	c120	Sp33-16xNCm2-5	NC7-10	50	44	15	59	72.5
1102	NC	(NCSP)Sp	5A31-5	s14		Sp38-23	53	35	21	86.5	90
1023	NC	(NCSP)Sp	5A34-1	s14		Sp38-23
326	Sp	(SpNC)NCNC	2D9-P8	c120	Sp33-16xNCm2-5	NC7-10	73	77	20	17.5	37.5
614	Sp	(SpNC)SpSp	2D11-S17	s14	Sp33-16xNCm2-5	Sp38-23	83	66	31	52	64
407	Sp	(SpNC)NCNC	2D10-P8	c120	Sp33-16xNCm2-5	NC7-10	62	60	13	0	0
184	Sp	(SpNC)NCNC	1D1-P5	c120	Sp33-16xNCm2-5	NC7-10	77	71	19	8	8
1031	Sp	Sp	5Sp43x22/18	s14	Sp43	Sp22
1093	NC	(NCSP)Sp	5A31-5	s14		Sp38-23	9	3	5
15	Sp	(SpNC)NCNC	2D16-P3	c120	Sp33-16xNCm2-5	NC7-10	67	60	20	0	0
256	Sp	(SpNC)NCNC	1D8-P8	c120	Sp33-16xNCm2-5	NC7-10	51	41	17	54.5	69.5
127	Sp	(SpNC)NCNC	2D11-P18	c120	Sp33-16xNCm2-5	NC7-10	73	59	23	80.5	100
970	NC	(NCSP)Sp	4A12-5	s14		Sp38-23	77	40	38	40	52
264	Sp	(SpNC)NCNC	1D15-P1	c120	Sp33-16xNCm2-5	NC7-10	84	89	30	0	0
1043	Sp	Sp	2Sp8x4/1	s14	Sp8	Sp4	70	55	15	66	70.5
413	Sp	(SpNC)NCNC	2D9-P3	c120	Sp33-16xNCm2-5	NC7-10	52	40	11	0	0
1185	NC	NC	2NC16-6x12-2/3	c120	NC16-6	NC 12-2	48	46	18	108	110
150	Sp	(SpNC)NCNC	2D9-P19	c120	Sp33-16xNCm2-5	NC7-10	58	47	18	84.5	93.5
1017	NC	(NCSP)Sp	5A30-12	s14		Sp38-23	38	19	20
1196	NC	NC	2NC16-6x12-2/7	c120	NC16-6	NC 12-2	50	32	9	145	148.5
239	Sp	(SpNC)NCNC	1D1-P10	c120	Sp33-16xNCm2-5	NC7-10	77	56	25	15	23
272	Sp	(SpNC)NCNC	1D1-P2	c120	Sp33-16xNCm2-5	NC7-10	90	73	30	0	0
667	Sp	(SpNC)NCNC	2D10-P1	c120	Sp33-16xNCm2-5	NC7-10	5	2	2
532	Sp	(SpNC)NCNC	1D15-P5	c115	Sp33-16xNCm2-5	NC7-10	12	6	8	0	0
2	Sp	(SpNC)NCNC	1D14-P2	c120	Sp33-16xNCm2-5	NC7-10	57	39	13	0	0
241	Sp	(SpNC)NCNC	1D1-P10	c120	Sp33-16xNCm2-5	NC7-10	64	55	10	0	0
24	Sp	(SpNC)NCNC	2D16-P2	c120	Sp33-16xNCm2-5	NC7-10	54	37	26	71	81.5
158	Sp	(SpNC)NCNC	1D1-P16	c120	Sp33-16xNCm2-5	NC7-10	63	60	28	0	0
195	Sp	(SpNC)NCNC	1D1-P6	c120	Sp33-16xNCm2-5	NC7-10	101	80	21	0	0
438	Sp	(SpNC)NCNC	2D16-P6	c120	Sp33-16xNCm2-5	NC7-10	73	63	13	123.5	127.5
1132	NC	NC	4NC16-6x12-2/7	c120	NC16-6	NC 12-2	76	69	20	97	112.5
98	Sp	(SpNC)NCNC	1D15-P10	c115	Sp33-16xNCm2-5	NC7-10	82	70	29	8	8
133	Sp	(SpNC)NCNC	2D11-P18	c120	Sp33-16xNCm2-5	NC7-10	80	74	37	111	132.5
167	Sp	(SpNC)NCNC	1D1-P12	c115	Sp33-16xNCm2-5	NC7-10	84	68	25	39.5	73.5
918	NC	(NCSP)Sp	4A19-12	s14		Sp38-23	106	85	29	171	183
274	Sp	(SpNC)NCNC	1D1-P2	c120	Sp33-16xNCm2-5	NC7-10	81	86	26	0	0
58	Sp	(SpNC)NCNC	1D15-P10	c115	Sp33-16xNCm2-5	NC7-10	62	48	32	0	0
180	Sp	(SpNC)NCNC	1D1-P5	c120	Sp33-16xNCm2-5	NC7-10	65	40	37
929	NC	(NCSP)Sp	4A19-12	s14		Sp38-23	61	43	33	109.5	116.5
144	Sp	(SpNC)NCNC	2D9-P19	c120	Sp33-16xNCm2-5	NC7-10	57	63	24	139	142
284	Sp	(SpNC)NCNC	1D1-P13	c120	Sp33-16xNCm2-5	NC7-10	94	88	29	0	44.5
429	Sp	(SpNC)NCNC	2D9-P3	c120	Sp33-16xNCm2-5	NC7-10	76	66	24	0	0
322	Sp	(SpNC)NCNC	2D16-P7	c120	Sp33-16xNCm2-5	NC7-10	79	68	22	0	0
30	Sp	(SpNC)NCNC	1D14-P8	c120	Sp33-16xNCm2-5	NC7-10	79	67	30	0	0
435	Sp	(SpNC)NCNC	2D16-P8	c120	Sp33-16xNCm2-5	NC7-10	62	65	16
508	Sp	(SpNC)NCNC	1D14-P5	c120	Sp33-16xNCm2-5	NC7-10	83	63	37	47.5	80.5
59	Sp	(SpNC)NCNC	1D15-P10	c115	Sp33-16xNCm2-5	NC7-10	58	43	24	0	0
384	Sp	(SpNC)NCNC	1D15-P10	c115	Sp33-16xNCm2-5	NC7-10	56	46	17	0	30.5
269	Sp	(SpNC)NCNC	1D15-P1	c120	Sp33-16xNCm2-5	NC7-10	84	79	21	0	0
988	NC	(NCSP)Sp	5A34-13	s14		Sp38-23	71	52	30	84	85
273	Sp	(SpNC)NCNC	1D1-P2	c120	Sp33-16xNCm2-5	NC7-10	96	65	30	8	41.5
845	Sp	(SpNC)NC	4B6-10	c120		NC7-10
518	Sp	(SpNC)NCNC	1D15-P9	c120	Sp33-16xNCm2-5	NC7-10	56	56	22	0	0
1037	Sp	Sp	5Sp43x22/18	s14	Sp43	Sp22	41	32	34
1085	NC	(NCSP)Sp	5A31-5	s14		Sp38-23	25	8	9
472	Sp	(SpNC)NCNC	1D14-P1	c120	Sp33-16xNCm2-5	NC7-10	60	47	26	0	0
865	Sp	(SpNC)NC	4B21-4	c120		NC7-10	27	14	12	0	0
135	Sp	(SpNC)NCNC	2D11-P18	c120	Sp33-16xNCm2-5	NC7-10	49	38	24	48.5	85.5
285	Sp	(SpNC)NCNC	1D1-P13	c120	Sp33-16xNCm2-5	NC7-10	78	75	34	8	8.5
615	Sp	(SpNC)SpSp	2D11-S17	s14	Sp33-16xNCm2-5	Sp38-23	88	84	35	53	63.5
1086	NC	(NCSP)Sp	5A31-5	s14		Sp38-23	5	5	5
209	Sp	(SpNC)NCNC	1D15-P7	c120	Sp33-16xNCm2-5	NC7-10	74	70	25	3.5	6
19	Sp	(SpNC)NCNC	2D16-P2	c120	Sp33-16xNCm2-5	NC7-10	56	46	15
917	NC	(NCSP)Sp	4A19-12	s14		Sp38-23	12	10	7
965	NC	(NCSP)Sp	5A34-4	s14		Sp38-23
90	Sp	(SpNC)NCNC	1D15-P10	c115	Sp33-16xNCm2-5	NC7-10	63	53	23	0	0
344	Sp	(SpNC)NCNC	2D9-P3	c120	Sp33-16xNCm2-5	NC7-10	43	33	17	0	0
233	Sp	(SpNC)NCNC	1D1-P10	c120	Sp33-16xNCm2-5	NC7-10	87	77	31	71	84.5
1012	NC	(NCSP)Sp	5A30-12	s14		Sp38-23	55	35	26	106.5	114.5
125	Sp	(SpNC)NCNC	2D11-P18	c120	Sp33-16xNCm2-5	NC7-10	81	58	43	70	80
888	NC	(NCSP)Sp	4A19-21	s14		Sp38-23	89	55	28	63	94
1179	NC	NC	2NC16-6x12-2/3	c120	NC16-6	NC 12-2	57	47	21	82.5	85.5
57	Sp	(SpNC)NCNC	1D15-P10	c115	Sp33-16xNCm2-5	NC7-10
1013	NC	(NCSP)Sp	5A30-12	s14		Sp38-23	37	35	21	82	89
366	Sp	(SpNC)NCNC	2D11-P8	c120	Sp33-16xNCm2-5	NC7-10	84	73	39	30	67.5
353	Sp	(SpNC)NCNC	2D9-P3	c120	Sp33-16xNCm2-5	NC7-10	41	39	19	1.5	1.5
539	Sp	(SpNC)NCNC	1D15-P5	c115	Sp33-16xNCm2-5	NC7-10	52	44	16	0	0
1005	Sp	(SpNC)NC	4B14-5	c120		NC7-10	5	2	2
161	Sp	(SpNC)NCNC	1D1-P16	c120	Sp33-16xNCm2-5	NC7-10	86	79	23	12	61
358	Sp	(SpNC)NCNC	2D9-P3	c120	Sp33-16xNCm2-5	NC7-10	67	62	22	0	0
501	Sp	(SpNC)NCNC	1D14-P5	c120	Sp33-16xNCm2-5	NC7-10	67	64	16	59	99.5
507	Sp	(SpNC)NCNC	1D14-P5	c120	Sp33-16xNCm2-5	NC7-10	75	42	21	75	106.5
503	Sp	(SpNC)NCNC	1D14-P5	c120	Sp33-16xNCm2-5	NC7-10	70	61	25	0	0
332	Sp	(SpNC)NCNC	2D9-P8	c120	Sp33-16xNCm2-5	NC7-10	45	44	23	45.5	54
334	Sp	(SpNC)NCNC	2D9-P8	c120	Sp33-16xNCm2-5	NC7-10	52	44	15	13.5	15.5
417	Sp	(SpNC)NCNC	2D9-P3	c120	Sp33-16xNCm2-5	NC7-10	83	75	27	0	0
103	Sp	(SpNC)NCNC	2D11-P21	c120	Sp33-16xNCm2-5	NC7-10	19	7	10	0	0
409	Sp	(SpNC)NCNC	2D10-P8	c120	Sp33-16xNCm2-5	NC7-10	59	54	24	0	0
287	Sp	(SpNC)NCNC	1D1-P13	c120	Sp33-16xNCm2-5	NC7-10	83	77	37	5.5	5.5
740	Sp	(SpNC)NCNC	2D9-P11	c120	Sp33-16xNCm2-5	NC7-10	63	46	19	18.5	28
663	Sp	(SpNC)NCNC	2D10-P1	c120	Sp33-16xNCm2-5	NC7-10
1021	NC	(NCSP)Sp	5A34-1	s14		Sp38-23	22	16	13	41.5	48
458	Sp	(SpNC)NCNC	2D16-P4	c120	Sp33-16xNCm2-5	NC7-10	44	44	14	0	0
348	Sp	(SpNC)NCNC	2D9-P3	c120	Sp33-16xNCm2-5	NC7-10	36	31	15	0	0
35	Sp	(SpNC)NCNC	1D14-P8	c120	Sp33-16xNCm2-5	NC7-10	62	44	28	1.5	2.5
7	Sp	(SpNC)NCNC	1D14-P2	c120	Sp33-16xNCm2-5	NC7-10	70	69	31	0	0
42	Sp	(SpNC)NCNC	1D15-P10	c115	Sp33-16xNCm2-5	NC7-10	71	66	31	24	30
440	Sp	(SpNC)NCNC	2D16-P6	c120	Sp33-16xNCm2-5	NC7-10	65	59	34	73.5	88
466	Sp	(SpNC)NCNC	2D9-P21	c120	Sp33-16xNCm2-5	NC7-10	66	52	22	7	12
450	Sp	(SpNC)NCNC	2D16-P4	c120	Sp33-16xNCm2-5	NC7-10	54	46	31	3	3
361	Sp	(SpNC)NCNC	2D9-P3	c120	Sp33-16xNCm2-5	NC7-10	33	30	13	0	0
245	Sp	(SpNC)NCNC	1D1-P10	c120	Sp33-16xNCm2-5	NC7-10	60	59	17	0	0
956	NC	(NCSP)Sp	5A34-4	s14		Sp38-23	27	27	12	141.5	144
204	Sp	(SpNC)NCNC	1D8-P1	c120	Sp33-16xNCm2-5	NC7-10	52	38	29	0	0
985	NC	(NCSP)Sp	5A34-13	s14		Sp38-23	35	34	13	96	103
351	Sp	(SpNC)NCNC	2D9-P3	c120	Sp33-16xNCm2-5	NC7-10	55	37	19	0	0
153	Sp	(SpNC)NCNC	2D9-P19	c120	Sp33-16xNCm2-5	NC7-10	48	47	22	58.5	73
1006	Sp	(SpNC)NC	4B14-5	c120		NC7-10	33	30	13	0	0
802	NC	NC	2NC16-6x12-2/3	c120	NC16-6	NC 12-2	23	23	11	113.5	119
212	Sp	(SpNC)NCNC	1D15-P7	c120	Sp33-16xNCm2-5	NC7-10	49	40	14	1	2
227	Sp	(SpNC)NCNC	1D14-P10	c120	Sp33-16xNCm2-5	NC7-10	59	42	15	7	9.5
143	Sp	(SpNC)NCNC	2D9-P19	c120	Sp33-16xNCm2-5	NC7-10	49	47	26	0	0
260	Sp	(SpNC)NCNC	1D15-P1	c120	Sp33-16xNCm2-5	NC7-10	63	56	19	52.5	65.5
16	Sp	(SpNC)NCNC	2D16-P3	c120	Sp33-16xNCm2-5	NC7-10	72	64	20	0	0
302	Sp	(SpNC)NCNC	2D11-P8	c120	Sp33-16xNCm2-5	NC7-10	72	55	21	144	149.5
89	Sp	(SpNC)NCNC	1D15-P10	c115	Sp33-16xNCm2-5	NC7-10	68	61	21	0	0
1115	NC	(NCSP)Sp	5A24-14	s14		Sp38-23	22	11	9
214	Sp	(SpNC)NCNC	1D15-P15	c120	Sp33-16xNCm2-5	NC7-10	60	50	19	0	0
142	Sp	(SpNC)NCNC	2D9-P19	c120	Sp33-16xNCm2-5	NC7-10	64	50	19	96	116
151	Sp	(SpNC)NCNC	2D9-P19	c120	Sp33-16xNCm2-5	NC7-10	7	5	3
986	NC	(NCSP)Sp	5A34-13	s14		Sp38-23	34	27	10	87.5	91
336	Sp	(SpNC)NCNC	2D9-P23	c120	Sp33-16xNCm2-5	NC7-10	54	45	18	0	0
352	Sp	(SpNC)NCNC	2D9-P3	c120	Sp33-16xNCm2-5	NC7-10	56	56	24	0.5	0.5
325	Sp	(SpNC)NCNC	2D16-P7	c120	Sp33-16xNCm2-5	NC7-10	80	62	28	53.5	63.5
959	NC	(NCSP)Sp	5A34-4	s14		Sp38-23	69	52	19	63.5	70.5
462	Sp	(SpNC)NCNC	2D9-P21	c120	Sp33-16xNCm2-5	NC7-10	69	51	28	0	0
736	Sp	(SpNC)NCNC	2D9-P11	c120	Sp33-16xNCm2-5	NC7-10	4	2	2	0	0
393	Sp	(SpNC)NCNC	2D11-P15	c120	Sp33-16xNCm2-5	NC7-10	104	83	44	15.5	17
1090	NC	(NCSP)Sp	5A31-5	s14		Sp38-23	48	17	29	91	94
149	Sp	(SpNC)NCNC	2D9-P19	c120	Sp33-16xNCm2-5	NC7-10	59	53	31	80.5	91
300	Sp	(SpNC)NCNC	1D14-P5	c120	Sp33-16xNCm2-5	NC7-10	82	75	27	0	0
380	Sp	(SpNC)NCNC	1D15-P18	c115	Sp33-16xNCm2-5	NC7-10	51	40	18	1	1
237	Sp	(SpNC)NCNC	1D1-P10	c120	Sp33-16xNCm2-5	NC7-10	61	47	13	74	76.5
22	Sp	(SpNC)NCNC	2D16-P2	c120	Sp33-16xNCm2-5	NC7-10	54	51	26	27	43
511	Sp	(SpNC)NCNC	1D15-P9	c120	Sp33-16xNCm2-5	NC7-10	72	60	21	0.5	0.5
412	Sp	(SpNC)NCNC	2D9-P3	c120	Sp33-16xNCm2-5	NC7-10	50	40	22	11	13
733	Sp	(SpNC)NCNC	2D9-P11	c120	Sp33-16xNCm2-5	NC7-10	16	6	3	79.5	86
345	Sp	(SpNC)NCNC	2D9-P3	c120	Sp33-16xNCm2-5	NC7-10	29	27	9	0	0
1170	NC	NC	2NC16-6x12-2/3	c120	NC16-6	NC 12-2	59	50	20	52.5	56
419	Sp	(SpNC)NCNC	2D9-P3	c120	Sp33-16xNCm2-5	NC7-10	79	56	32	5	5
278	Sp	(SpNC)NCNC	1D1-P2	c120	Sp33-16xNCm2-5	NC7-10	84	71	26	1.5	1.5
255	Sp	(SpNC)NCNC	1D8-P8	c120	Sp33-16xNCm2-5	NC7-10	51	48	19	40	86
396	Sp	(SpNC)NCNC	2D11-P6	c120	Sp33-16xNCm2-5	NC7-10	59	40	20	28.5	46
498	Sp	(SpNC)SpNC	2D11-S11	c120	Sp33-16xNCm2-5	Sp38-23	64	52	27	0	0
426	Sp	(SpNC)NCNC	2D9-P3	c120	Sp33-16xNCm2-5	NC7-10	73	58	25	13.5	14
249	Sp	(SpNC)NCNC	1D1-P10	c120	Sp33-16xNCm2-5	NC7-10	50	41	20	41	45.5
453	Sp	(SpNC)NCNC	2D16-P4	c120	Sp33-16xNCm2-5	NC7-10	58	51	15	47	52.5
148	Sp	(SpNC)NCNC	2D9-P19	c120	Sp33-16xNCm2-5	NC7-10	55	33	22	0	0
398	Sp	(SpNC)NCNC	2D9-P11	c120	Sp33-16xNCm2-5	NC7-10	80	71	25	60.5	97
223	Sp	(SpNC)NCNC	1D15-P13	c120	Sp33-16xNCm2-5	NC7-10	48	45	13	0	0
738	Sp	(SpNC)NCNC	2D9-P11	c120	Sp33-16xNCm2-5	NC7-10	51	35	16	46	54
71	Sp	(SpNC)NCNC	1D15-P10	c115	Sp33-16xNCm2-5	NC7-10	65	43	16	0	0
394	Sp	(SpNC)NCNC	2D11-P15	c120	Sp33-16xNCm2-5	NC7-10	17	10	7
299	Sp	(SpNC)NCNC	1D1-P13	c120	Sp33-16xNCm2-5	NC7-10	76	74	22	2	3
368	Sp	(SpNC)NCNC	1D8-P12	c120	Sp33-16xNCm2-5	NC7-10	71	69	31	1	1
931	NC	(NCSP)Sp	4A19-12	s14		Sp38-23	45	32	27	46	49.5
496	Sp	(SpNC)SpNC	2D11-S11	c120	Sp33-16xNCm2-5	Sp38-23	50	41	14	5	7
944	NC	(NCSP)Sp	4A12-13	s14		Sp38-23	29	22	12	51.5	55
506	Sp	(SpNC)NCNC	1D14-P5	c120	Sp33-16xNCm2-5	NC7-10	94	92	30	0	0
152	Sp	(SpNC)NCNC	2D9-P19	c120	Sp33-16xNCm2-5	NC7-10	52	44	15	61	61.5
33	Sp	(SpNC)NCNC	1D14-P8	c120	Sp33-16xNCm2-5	NC7-10	59	51	20	0	0
177	Sp	(SpNC)NCNC	1D1-P5	c120	Sp33-16xNCm2-5	NC7-10	46	40	14
308	Sp	(SpNC)NCNC	2D11-P8	c120	Sp33-16xNCm2-5	NC7-10	79	62	23	99	134
238	Sp	(SpNC)NCNC	1D1-P10	c120	Sp33-16xNCm2-5	NC7-10	63	62	18	60	64.5
298	Sp	(SpNC)NCNC	1D1-P13	c120	Sp33-16xNCm2-5	NC7-10	44	41	6	0	3.5
1105	NC	(NCSP)Sp	5A31-5	s14		Sp38-23	27	10	11	43.5	46
34	Sp	(SpNC)NCNC	1D14-P8	c120	Sp33-16xNCm2-5	NC7-10	55	32	16	0	0
67	Sp	(SpNC)NCNC	2D9-P17	c120	Sp33-16xNCm2-5	NC7-10	52	42	22	21.5	21.5
13	Sp	(SpNC)NCNC	2D16-P3	c120	Sp33-16xNCm2-5	NC7-10	51	33	22	0	0
664	Sp	(SpNC)NCNC	2D10-P1	c120	Sp33-16xNCm2-5	NC7-10	22	13	6
881	Sp	(SpNC)NC	4B4-17	c120		NC7-10	65	36	18	70	91
919	NC	(NCSP)Sp	4A19-12	s14		Sp38-23
945	NC	(NCSP)Sp	4A12-13	s14		Sp38-23	35	20	7	53.5	54.5
306	Sp	(SpNC)NCNC	2D11-P8	c120	Sp33-16xNCm2-5	NC7-10	75	67	20	50.5	72
542	Sp	(SpNC)NCNC	1D15-P5	c115	Sp33-16xNCm2-5	NC7-10	17	9	10	0	0
327	Sp	(SpNC)NCNC	2D9-P8	c120	Sp33-16xNCm2-5	NC7-10	44	42	23	0	0
341	Sp	(SpNC)NCNC	2D9-P23	c120	Sp33-16xNCm2-5	NC7-10	34	28	11	0	0
331	Sp	(SpNC)NCNC	2D9-P8	c120	Sp33-16xNCm2-5	NC7-10	53	34	22	76.5	77
914	NC	(NCSP)Sp	4A12-19	s14		Sp38-23	5	2	2
173	Sp	(SpNC)NCNC	1D1-P5	c120	Sp33-16xNCm2-5	NC7-10	66	53	25	94.5	107
422	Sp	(SpNC)NCNC	2D9-P3	c120	Sp33-16xNCm2-5	NC7-10	55	33	31	2	3.5
288	Sp	(SpNC)NCNC	1D1-P13	c120	Sp33-16xNCm2-5	NC7-10	70	53	21	0	0
1190	NC	NC	2NC16-6x12-2/7	c120	NC16-6	NC 12-2	48	37	16	136.5	139.5
516	Sp	(SpNC)NCNC	1D15-P9	c120	Sp33-16xNCm2-5	NC7-10	84	79	25	0	0
50	Sp	(SpNC)NCNC	1D15-P10	c115	Sp33-16xNCm2-5	NC7-10	58	48	14	18	22
990	NC	(NCSP)Sp	5A34-13	s14		Sp38-23	46	18	17
320	Sp	(SpNC)NCNC	2D16-P7	c120	Sp33-16xNCm2-5	NC7-10
893	NC	(NCSP)Sp	4A19-21	s14		Sp38-23
343	Sp	(SpNC)NCNC	2D16-P11	c120	Sp33-16xNCm2-5	NC7-10	53	42	14	80	86
460	Sp	(SpNC)NCNC	2D16-P4	c120	Sp33-16xNCm2-5	NC7-10	54	49	24	1	1
499	Sp	(SpNC)SpNC	2D11-S11	c120	Sp33-16xNCm2-5	Sp38-23	55	38	13	0.5	1.5
80	Sp	(SpNC)NCNC	1D15-P10	c115	Sp33-16xNCm2-5	NC7-10	15	9	9	0	0
1153	Sp	Sp	2Sp43x22/3	s14	Sp43	Sp22	40	32	24
39	Sp	(SpNC)NCNC	1D15-P10	c115	Sp33-16xNCm2-5	NC7-10	10	8	10
381	Sp	(SpNC)NCNC	1D15-P18	c115	Sp33-16xNCm2-5	NC7-10	49	48	14	5	6.5
43	Sp	(SpNC)NCNC	1D15-P10	c115	Sp33-16xNCm2-5	NC7-10	50	40	14	77	85
1184	NC	NC	2NC16-6x12-2/3	c120	NC16-6	NC 12-2	43	42	9	71.5	78.5
62	Sp	(SpNC)NCNC	2D9-P17	c120	Sp33-16xNCm2-5	NC7-10	28	26	14	8.5	9.5
1095	NC	(NCSP)Sp	5A31-5	s14		Sp38-23	14	12	4
291	Sp	(SpNC)NCNC	1D1-P13	c120	Sp33-16xNCm2-5	NC7-10	66	58	15	0.5	3
52	Sp	(SpNC)NCNC	1D15-P10	c115	Sp33-16xNCm2-5	NC7-10	49	34	24	47	60
5	Sp	(SpNC)NCNC	1D14-P2	c120	Sp33-16xNCm2-5	NC7-10	39	37	11	0	0
402	Sp	(SpNC)NCNC	2D9-P11	c120	Sp33-16xNCm2-5	NC7-10	65	54	14	5	5
920	NC	(NCSP)Sp	4A19-12	s14		Sp38-23
470	Sp	(SpNC)NCNC	1D15-P14	c120	Sp33-16xNCm2-5	NC7-10	50	47	28	6.5	7
1127	Sp	(SpNC)NC	5B26-19	c120		NC7-10	13	12	8	110.5	129.5
620	Sp	(SpNC)SpSp	2D11-S17	s14	Sp33-16xNCm2-5	Sp38-23	56	49	29
54	Sp	(SpNC)NCNC	1D15-P10	c115	Sp33-16xNCm2-5	NC7-10	58	53	15	23	24.5
202	Sp	(SpNC)NCNC	1D8-P1	c120	Sp33-16xNCm2-5	NC7-10	48	41	17	0	0
145	Sp	(SpNC)NCNC	2D9-P19	c120	Sp33-16xNCm2-5	NC7-10	46	47	23	0	0
376	Sp	(SpNC)NCNC	1D14-P6	c120	Sp33-16xNCm2-5	NC7-10	58	35	18	69	79
375	Sp	(SpNC)NCNC	1D14-P6	c120	Sp33-16xNCm2-5	NC7-10	52	47	24	87	98.5
427	Sp	(SpNC)NCNC	2D9-P3	c120	Sp33-16xNCm2-5	NC7-10	85	74	26	60.5	67
97	Sp	(SpNC)NCNC	1D15-P10	c115	Sp33-16xNCm2-5	NC7-10	65	55	23	14.5	33
321	Sp	(SpNC)NCNC	2D16-P7	c120	Sp33-16xNCm2-5	NC7-10	15	7	6	25.5	29
448	Sp	(SpNC)NCNC	2D16-P4	c120	Sp33-16xNCm2-5	NC7-10	67	41	22	1	4
49	Sp	(SpNC)NCNC	1D15-P10	c115	Sp33-16xNCm2-5	NC7-10
447	Sp	(SpNC)NCNC	2D16-P4	c120	Sp33-16xNCm2-5	NC7-10	70	68	27	82.5	92
194	Sp	(SpNC)NCNC	1D1-P6	c120	Sp33-16xNCm2-5	NC7-10	47	35	21	0.5	1
131	Sp	(SpNC)NCNC	2D11-P18	c120	Sp33-16xNCm2-5	NC7-10	38	26	17	21	44.5
847	Sp	(SpNC)NC	4B6-10	c120		NC7-10	48	25	8	102	113.5
608	Sp	(SpNC)SpNC	2D11-S14	c120	Sp33-16xNCm2-5	Sp38-23	31	25	14	0	0
37	Sp	(SpNC)NCNC	1D14-P8	c120	Sp33-16xNCm2-5	NC7-10	59	51	23	0	20.5
731	Sp	(SpNC)NCNC	2D9-P11	c120	Sp33-16xNCm2-5	NC7-10	24	15	4	3	4
137	Sp	(SpNC)NCNC	2D11-P17	c120	Sp33-16xNCm2-5	NC7-10	32	27	11	15	15.5
1192	NC	NC	2NC16-6x12-2/7	c120	NC16-6	NC 12-2	62	48	14	59	59.5
1030	Sp	Sp	5Sp43x22/18	s14	Sp43	Sp22	29	22	23	62.5	69
993	NC	(NCSP)Sp	5A34-13	s14		Sp38-23	57	26	16	129	139.5
211	Sp	(SpNC)NCNC	1D15-P7	c120	Sp33-16xNCm2-5	NC7-10	59	58	18	4	4
140	Sp	(SpNC)NCNC	2D11-P11	c120	Sp33-16xNCm2-5	NC7-10	72	59	26	59.5	77.5
391	Sp	(SpNC)NCNC	2D11-P15	c120	Sp33-16xNCm2-5	NC7-10	105	85	34	78.5	94.5
461	Sp	(SpNC)NCNC	2D9-P21	c120	Sp33-16xNCm2-5	NC7-10	53	46	21	0	0
415	Sp	(SpNC)NCNC	2D9-P3	c120	Sp33-16xNCm2-5	NC7-10	63	58	23	11.5	14
1126	Sp	(SpNC)NC	5B26-19	c120		NC7-10	9	4	8
191	Sp	(SpNC)NCNC	1D1-P6	c120	Sp33-16xNCm2-5	NC7-10	52	36	22	3	9.5
21	Sp	(SpNC)NCNC	2D16-P2	c120	Sp33-16xNCm2-5	NC7-10	62	52	20	4	24
392	Sp	(SpNC)NCNC	2D11-P15	c120	Sp33-16xNCm2-5	NC7-10	73	62	25	73.5	80
395	Sp	(SpNC)NCNC	2D11-P6	c120	Sp33-16xNCm2-5	NC7-10	77	63	30	45.5	56
1045	Sp	Sp	2Sp8x4/1	s14	Sp8	Sp4	25	14	17
305	Sp	(SpNC)NCNC	2D11-P8	c120	Sp33-16xNCm2-5	NC7-10	97	77	26	72.5	87.5
418	Sp	(SpNC)NCNC	2D9-P3	c120	Sp33-16xNCm2-5	NC7-10	76	54	22	2	2
11	Sp	(SpNC)NCNC	2D16-P3	c120	Sp33-16xNCm2-5	NC7-10	64	44	15	0	3
91	Sp	(SpNC)NCNC	1D15-P10	c115	Sp33-16xNCm2-5	NC7-10	48	39	19	0	0
459	Sp	(SpNC)NCNC	2D16-P4	c120	Sp33-16xNCm2-5	NC7-10	54	45	19	0	0
742	Sp	(SpNC)NCNC	2D9-P11	c120	Sp33-16xNCm2-5	NC7-10	20	18	8	90.5	103
263	Sp	(SpNC)NCNC	1D15-P1	c120	Sp33-16xNCm2-5	NC7-10	59	51	14	52.5	56.5
604	Sp	(SpNC)SpNC	2D11-S14	c120	Sp33-16xNCm2-5	Sp38-23	79	69	20	0	0
294	Sp	(SpNC)NCNC	1D1-P13	c120	Sp33-16xNCm2-5	NC7-10	88	70	23	1.5	3.5
400	Sp	(SpNC)NCNC	2D9-P11	c120	Sp33-16xNCm2-5	NC7-10	70	48	20	0	30
1163	Sp	Sp	2Sp43x22/3	s14	Sp43	Sp22	73	57	37	76	81.5
1191	NC	NC	2NC16-6x12-2/7	c120	NC16-6	NC 12-2	45	29	21	76.5	79
1151	Sp	Sp	2Sp43x22/3	s14	Sp43	Sp22	84	53	40	104.5	113
61	Sp	(SpNC)NCNC	2D9-P17	c120	Sp33-16xNCm2-5	NC7-10	56	50	14	22.5	31.5
102	Sp	(SpNC)NCNC	2D11-P21	c120	Sp33-16xNCm2-5	NC7-10	10	7	3
1131	NC	NC	2NC16-6x12-2/3	c120	NC16-6	NC 12-2	38	29	9	106	110.5
315	Sp	(SpNC)NCNC	2D16-P7	c120	Sp33-16xNCm2-5	NC7-10	72	59	25	79.5	83.5
253	Sp	(SpNC)NCNC	1D8-P8	c120	Sp33-16xNCm2-5	NC7-10	55	43	18	0	0
3	Sp	(SpNC)NCNC	1D14-P2	c120	Sp33-16xNCm2-5	NC7-10	35	30	16	0	0
276	Sp	(SpNC)NCNC	1D1-P2	c120	Sp33-16xNCm2-5	NC7-10	80	68	20	30	35
1097	NC	(NCSP)Sp	5A31-5	s14		Sp38-23	13	9	9	71.5	74
966	NC	(NCSP)Sp	5A34-4	s14		Sp38-23	44	42	21	3	5
1099	NC	(NCSP)Sp	5A31-5	s14		Sp38-23	28	6	12
162	Sp	(SpNC)NCNC	1D1-P16	c120	Sp33-16xNCm2-5	NC7-10	34	22	17	0	0.5
190	Sp	(SpNC)NCNC	1D1-P6	c120	Sp33-16xNCm2-5	NC7-10	75	62	18	0	0
250	Sp	(SpNC)NCNC	1D8-P8	c120	Sp33-16xNCm2-5	NC7-10	50	48	22	5.5	6
323	Sp	(SpNC)NCNC	2D16-P7	c120	Sp33-16xNCm2-5	NC7-10	80	64	22	0	0
386	Sp	(SpNC)NCNC	1D15-P10	c115	Sp33-16xNCm2-5	NC7-10	27	23	13	0	0
139	Sp	(SpNC)NCNC	2D11-P11	c120	Sp33-16xNCm2-5	NC7-10	69	73	20	95.5	103.5
70	Sp	(SpNC)NCNC	1D15-P10	c115	Sp33-16xNCm2-5	NC7-10	55	50	15	34	40
220	Sp	(SpNC)NCNC	1D1-P7	c120	Sp33-16xNCm2-5	NC7-10	44	30	12	69.5	107.5
159	Sp	(SpNC)NCNC	1D1-P16	c120	Sp33-16xNCm2-5	NC7-10	37	29	8	0	0
1089	NC	(NCSP)Sp	5A31-5	s14		Sp38-23	10	3	7
1063	Sp	(SpNC)NC	4B12-9	c120		NC7-10	10	7	5
444	Sp	(SpNC)NCNC	1D1-P3	c120	Sp33-16xNCm2-5	NC7-10	68	58	25	0	0
535	Sp	(SpNC)NCNC	1D15-P5	c115	Sp33-16xNCm2-5	NC7-10	51	43	24	2.5	3
68	Sp	(SpNC)NCNC	1D15-P10	c115	Sp33-16xNCm2-5	NC7-10	60	55	17	30	33.5
44	Sp	(SpNC)NCNC	1D15-P10	c115	Sp33-16xNCm2-5	NC7-10	48	42	17	0	0
921	NC	(NCSP)Sp	4A19-12	s14		Sp38-23	34	22	18	149	165.5
178	Sp	(SpNC)NCNC	1D1-P5	c120	Sp33-16xNCm2-5	NC7-10	103	78	48	0	0.5
297	Sp	(SpNC)NCNC	1D1-P13	c120	Sp33-16xNCm2-5	NC7-10	47	36	11	0	0
433	Sp	(SpNC)NCNC	2D9-P3	c120	Sp33-16xNCm2-5	NC7-10	72	56	23	5	9
329	Sp	(SpNC)NCNC	2D9-P8	c120	Sp33-16xNCm2-5	NC7-10	56	45	17	39	53
1186	NC	NC	2NC16-6x12-2/3	c120	NC16-6	NC 12-2	58	41	15	120	125
1198	NC	NC	2NC16-6x12-2/7	c120	NC16-6	NC 12-2	50	40	9	88	93.5
373	Sp	(SpNC)NCNC	1D14-P6	c120	Sp33-16xNCm2-5	NC7-10	60	52	20	0	0
45	Sp	(SpNC)NCNC	1D15-P10	c115	Sp33-16xNCm2-5	NC7-10	39	34	17	2	4
745	Sp	(SpNC)NCNC	2D9-P11	c120	Sp33-16xNCm2-5	NC7-10	26	23	6	0	23
170	Sp	(SpNC)NCNC	1D1-P5	c120	Sp33-16xNCm2-5	NC7-10	54	51	14	59	81.5
262	Sp	(SpNC)NCNC	1D15-P1	c120	Sp33-16xNCm2-5	NC7-10	53	32	15	51.5	66.5
8	Sp	(SpNC)NCNC	1D14-P2	c120	Sp33-16xNCm2-5	NC7-10	64	53	22	0	0
927	NC	(NCSP)Sp	4A19-12	s14		Sp38-23	32	16	10	40	41.5
613	Sp	(SpNC)SpSp	2D11-S17	s14	Sp33-16xNCm2-5	Sp38-23	87	52	16	49.5	69.5
224	Sp	(SpNC)NCNC	1D15-P13	c120	Sp33-16xNCm2-5	NC7-10	48	29	24	0	5.5
261	Sp	(SpNC)NCNC	1D15-P1	c120	Sp33-16xNCm2-5	NC7-10	60	53	15	5	7
1092	NC	(NCSP)Sp	5A31-5	s14		Sp38-23	34	16	11	83.5	91
513	Sp	(SpNC)NCNC	1D15-P9	c120	Sp33-16xNCm2-5	NC7-10	67	57	19	0	0
414	Sp	(SpNC)NCNC	2D9-P3	c120	Sp33-16xNCm2-5	NC7-10	91	85	18	0	0
1110	NC	(NCSP)Sp	5A24-14	s14		Sp38-23	16	9	6
975	NC	(NCSP)Sp	4A12-5	s14		Sp38-23	29	25	20	66.5	76
318	Sp	(SpNC)NCNC	2D16-P7	c120	Sp33-16xNCm2-5	NC7-10	63	60	22	0	0
1175	NC	NC	2NC16-6x12-2/3	c120	NC16-6	NC 12-2	43	41	11	178	185
423	Sp	(SpNC)NCNC	2D9-P3	c120	Sp33-16xNCm2-5	NC7-10	60	53	17	1.5	5.5
29	Sp	(SpNC)NCNC	1D14-P8	c120	Sp33-16xNCm2-5	NC7-10	66	56	12	0.5	1
199	Sp	(SpNC)NCNC	1D1-P6	c120	Sp33-16xNCm2-5	NC7-10	77	66	23	0	0
328	Sp	(SpNC)NCNC	2D9-P8	c120	Sp33-16xNCm2-5	NC7-10	36	35	19	0	0
36	Sp	(SpNC)NCNC	1D14-P8	c120	Sp33-16xNCm2-5	NC7-10	61	51	17	3.5	5
406	Sp	(SpNC)NCNC	2D9-P11	c120	Sp33-16xNCm2-5	NC7-10	40	33	9	0	0
983	NC	(NCSP)Sp	5A34-13	s14		Sp38-23	49	22	26	70.5	75
1036	Sp	Sp	5Sp43x22/18	s14	Sp43	Sp22	42	39	20
1002	Sp	(SpNC)NC	4B14-5	c120		NC7-10	28	30	19	0	0
65	Sp	(SpNC)NCNC	2D9-P17	c120	Sp33-16xNCm2-5	NC7-10	50	47	11	0.5	1.5
383	Sp	(SpNC)NCNC	1D15-P10	c115	Sp33-16xNCm2-5	NC7-10	71	66	19	18.5	28
1157	Sp	Sp	2Sp43x22/3	s14	Sp43	Sp22	90	60	41	100.5	110
32	Sp	(SpNC)NCNC	1D14-P8	c120	Sp33-16xNCm2-5	NC7-10	53	51	20	0	0
602	Sp	(SpNC)SpNC	2D11-S14	c120	Sp33-16xNCm2-5	Sp38-23	27	24	15	0	0
197	Sp	(SpNC)NCNC	1D1-P6	c120	Sp33-16xNCm2-5	NC7-10	79	68	22	3.5	7.5
497	Sp	(SpNC)SpNC	2D11-S11	c120	Sp33-16xNCm2-5	Sp38-23	37	31	12	0	0
1022	NC	(NCSP)Sp	5A34-1	s14		Sp38-23	14	9	5
923	NC	(NCSP)Sp	4A19-12	s14		Sp38-23	36	9	13
259	Sp	(SpNC)NCNC	1D8-P8	c120	Sp33-16xNCm2-5	NC7-10	58	56	13	102.5	115.5
493	Sp	(SpNC)SpNC	2D11-S11	c120	Sp33-16xNCm2-5	Sp38-23	73	58	20	43.5	46
924	NC	(NCSP)Sp	4A19-12	s14		Sp38-23	55	38	31	69.5	108
1125	Sp	(SpNC)NC	5B26-19	c120		NC7-10	7	6	3	60.5	62
1188	NC	NC	2NC16-6x12-2/7	c120	NC16-6	NC 12-2	76	51	20	105	113
439	Sp	(SpNC)NCNC	2D16-P6	c120	Sp33-16xNCm2-5	NC7-10	59	54	21	4	30.5
474	Sp	(SpNC)NCNC	1D14-P1	c120	Sp33-16xNCm2-5	NC7-10	54	37	8	0	0
79	Sp	(SpNC)NCNC	1D15-P10	c115	Sp33-16xNCm2-5	NC7-10	67	35	16	0	1
275	Sp	(SpNC)NCNC	1D1-P2	c120	Sp33-16xNCm2-5	NC7-10	87	79	34	0	0
605	Sp	(SpNC)SpNC	2D11-S14	c120	Sp33-16xNCm2-5	Sp38-23	32	31	19	0	10
69	Sp	(SpNC)NCNC	1D15-P10	c115	Sp33-16xNCm2-5	NC7-10	73	56	30	0	0
1088	NC	(NCSP)Sp	5A31-5	s14		Sp38-23	39	38	26	69.5	77.5
610	Sp	(SpNC)SpNC	2D11-S14	c120	Sp33-16xNCm2-5	Sp38-23	48	43	12	42.5	51.5
138	Sp	(SpNC)NCNC	2D11-P11	c120	Sp33-16xNCm2-5	NC7-10	69	52	22	74.5	86.5
1169	Sp	Sp	2Sp43x22/3	s14	Sp43	Sp22	106	97	55	34.5	59
1194	NC	NC	2NC16-6x12-2/7	c120	NC16-6	NC 12-2	64	54	22	82	82.5
1084	NC	(NCSP)Sp	5A31-5	s14		Sp38-23	15	8	12
1065	Sp	(SpNC)NC	4B12-9	c120		NC7-10	18	11	5	113.5	119
12	Sp	(SpNC)NCNC	2D16-P3	c120	Sp33-16xNCm2-5	NC7-10	52	43	23	10	11
515	Sp	(SpNC)NCNC	1D15-P9	c120	Sp33-16xNCm2-5	NC7-10	90	73	30	4.5	7
229	Sp	(SpNC)NCNC	1D14-P10	c120	Sp33-16xNCm2-5	NC7-10	68	47	15	0	3
185	Sp	(SpNC)NCNC	1D1-P6	c120	Sp33-16xNCm2-5	NC7-10	51	46	16	0	0
991	NC	(NCSP)Sp	5A34-13	s14		Sp38-23	33	30	32
371	Sp	(SpNC)NCNC	1D14-P6	c120	Sp33-16xNCm2-5	NC7-10	48	40	15	69.5	80
1087	NC	(NCSP)Sp	5A31-5	s14		Sp38-23	23	15	8
1189	NC	NC	2NC16-6x12-2/7	c120	NC16-6	NC 12-2	60	44	11	187.5	193.5
505	Sp	(SpNC)NCNC	1D14-P5	c120	Sp33-16xNCm2-5	NC7-10	53	61	23	0	10.5
56	Sp	(SpNC)NCNC	1D15-P10	c115	Sp33-16xNCm2-5	NC7-10	56	52	12	59	63
1162	Sp	Sp	2Sp43x22/3	s14	Sp43	Sp22	111	66	40	71.5	78
607	Sp	(SpNC)SpNC	2D11-S14	c120	Sp33-16xNCm2-5	Sp38-23	57	40	18	12	18
362	Sp	(SpNC)NCNC	2D9-P3	c120	Sp33-16xNCm2-5	NC7-10	50	42	12	0	0
408	Sp	(SpNC)NCNC	2D10-P8	c120	Sp33-16xNCm2-5	NC7-10	27	25	12	7	7
1171	NC	NC	2NC16-6x12-2/3	c120	NC16-6	NC 12-2	29	22	12	140.5	143.5
337	Sp	(SpNC)NCNC	2D9-P23	c120	Sp33-16xNCm2-5	NC7-10	44	37	13	0	0
885	Sp	(SpNC)NC	4B4-17	c120		NC7-10	35	31	12	0	0
105	Sp	(SpNC)NCNC	2D11-P21	c120	Sp33-16xNCm2-5	NC7-10	47	35	13	87	96.5
379	Sp	(SpNC)NCNC	1D15-P18	c115	Sp33-16xNCm2-5	NC7-10	57	51	27	0	0
182	Sp	(SpNC)NCNC	1D1-P5	c120	Sp33-16xNCm2-5	NC7-10	48	46	16	89	119
174	Sp	(SpNC)NCNC	1D1-P5	c120	Sp33-16xNCm2-5	NC7-10	75	55	20	0	0
188	Sp	(SpNC)NCNC	1D1-P6	c120	Sp33-16xNCm2-5	NC7-10	53	48	14	0	0
851	Sp	(SpNC)NC	4B6-10	c120		NC7-10	23	10	10	89	117.5
974	NC	(NCSP)Sp	4A12-5	s14		Sp38-23	52	45	24	70	86.5
31	Sp	(SpNC)NCNC	1D14-P8	c120	Sp33-16xNCm2-5	NC7-10	61	47	15	0	0
128	Sp	(SpNC)NCNC	2D11-P18	c120	Sp33-16xNCm2-5	NC7-10	67	48	21	92	116.5
187	Sp	(SpNC)NCNC	1D1-P6	c120	Sp33-16xNCm2-5	NC7-10	60	50	12	0	0
313	Sp	(SpNC)NCNC	2D16-P7	c120	Sp33-16xNCm2-5	NC7-10	46	43	18	0	0
619	Sp	(SpNC)SpSp	2D11-S17	s14	Sp33-16xNCm2-5	Sp38-23	53	35	29	94.5	109
72	Sp	(SpNC)NCNC	1D15-P10	c115	Sp33-16xNCm2-5	NC7-10	65	49	21	0	0
277	Sp	(SpNC)NCNC	1D1-P2	c120	Sp33-16xNCm2-5	NC7-10	90	75	22	0	0
244	Sp	(SpNC)NCNC	1D1-P10	c120	Sp33-16xNCm2-5	NC7-10	67	45	17	35	59
850	Sp	(SpNC)NC	4B6-10	c120		NC7-10	77	77	22	37	51.5
377	Sp	(SpNC)NCNC	1D15-P18	c115	Sp33-16xNCm2-5	NC7-10	63	57	18	44.5	51
319	Sp	(SpNC)NCNC	2D16-P7	c120	Sp33-16xNCm2-5	NC7-10	17	5	9	37	72
183	Sp	(SpNC)NCNC	1D1-P5	c120	Sp33-16xNCm2-5	NC7-10	54	38	16	16.5	17
333	Sp	(SpNC)NCNC	2D9-P8	c120	Sp33-16xNCm2-5	NC7-10	56	56	23	33	34
1113	NC	(NCSP)Sp	5A24-14	s14		Sp38-23
1032	Sp	Sp	5Sp43x22/18	s14	Sp43	Sp22	60	33	25
960	NC	(NCSP)Sp	5A34-4	s14		Sp38-23	60	41	35	130.5	143.5
1199	NC	NC	2NC16-6x12-2/3	c120	NC16-6	NC 12-2	54	46	21	98	102.5
225	Sp	(SpNC)NCNC	1D14-P10	c120	Sp33-16xNCm2-5	NC7-10	53	41	18	2.5	2.5
981	Sp	(SpNC)NC	4B16-8	c120		NC7-10	24	11	6	0	0
156	Sp	(SpNC)NCNC	2D9-P19	c120	Sp33-16xNCm2-5	NC7-10	31	20	10	70.5	72.5
175	Sp	(SpNC)NCNC	1D1-P5	c120	Sp33-16xNCm2-5	NC7-10	70	70	19	28	28
112	Sp	(SpNC)NCNC	2D11-P21	c120	Sp33-16xNCm2-5	NC7-10	28	27	12	53	66
1040	Sp	Sp	2Sp8x4/1	s14	Sp8	Sp4	39	19	10
875	Sp	(SpNC)NC	4B20-10	c120		NC7-10	19	10	5	0.5	1.5
155	Sp	(SpNC)NCNC	2D9-P19	c120	Sp33-16xNCm2-5	NC7-10	68	66	19	87	91
109	Sp	(SpNC)NCNC	2D11-P21	c120	Sp33-16xNCm2-5	NC7-10	43	28	28	70	75
621	Sp	(SpNC)SpSp	2D11-S17	s14	Sp33-16xNCm2-5	Sp38-23	54	38	22	88.5	96.5
420	Sp	(SpNC)NCNC	2D9-P3	c120	Sp33-16xNCm2-5	NC7-10	79	72	23	0	0
430	Sp	(SpNC)NCNC	2D9-P3	c120	Sp33-16xNCm2-5	NC7-10	78	62	19	0	0
968	NC	(NCSP)Sp	5A34-4	s14		Sp38-23	41	26	27	142	144.5
47	Sp	(SpNC)NCNC	1D15-P10	c115	Sp33-16xNCm2-5	NC7-10	39	35	18	36.5	42
495	Sp	(SpNC)SpNC	2D11-S11	c120	Sp33-16xNCm2-5	Sp38-23	48	46	14	0	0
271	Sp	(SpNC)NCNC	1D1-P2	c120	Sp33-16xNCm2-5	NC7-10	72	70	20	0	0
217	Sp	(SpNC)NCNC	1D1-P7	c120	Sp33-16xNCm2-5	NC7-10	61	45	10	0	0
1098	NC	(NCSP)Sp	5A31-5	s14		Sp38-23	27	26	16
1082	NC	(NCSP)Sp	5A31-5	s14		Sp38-23	5	2	3
476	Sp	(SpNC)NCNC	1D14-P1	c120	Sp33-16xNCm2-5	NC7-10	68	67	11	0	0
172	Sp	(SpNC)NCNC	1D1-P5	c120	Sp33-16xNCm2-5	NC7-10	84	81	26	0	0
425	Sp	(SpNC)NCNC	2D9-P3	c120	Sp33-16xNCm2-5	NC7-10	83	72	30	1	1
1166	Sp	Sp	2Sp43x22/3	s14	Sp43	Sp22	80	70	33	50	52
93	Sp	(SpNC)NCNC	1D15-P10	c115	Sp33-16xNCm2-5	NC7-10	56	39	18	13.5	23.5
240	Sp	(SpNC)NCNC	1D1-P10	c120	Sp33-16xNCm2-5	NC7-10
443	Sp	(SpNC)NCNC	1D1-P3	c120	Sp33-16xNCm2-5	NC7-10	50	44	16	0	0
215	Sp	(SpNC)NCNC	1D15-P15	c120	Sp33-16xNCm2-5	NC7-10	19	18	9
189	Sp	(SpNC)NCNC	1D1-P6	c120	Sp33-16xNCm2-5	NC7-10	93	78	34	0	0
281	Sp	(SpNC)NCNC	1D1-P2	c120	Sp33-16xNCm2-5	NC7-10	118	86	33	0	0
741	Sp	(SpNC)NCNC	2D9-P11	c120	Sp33-16xNCm2-5	NC7-10
928	NC	(NCSP)Sp	4A19-12	s14		Sp38-23	13	10	4
1195	NC	NC	2NC16-6x12-2/7	c120	NC16-6	NC 12-2	47	27	18	114	122
25	Sp	(SpNC)NCNC	2D16-P2	c120	Sp33-16xNCm2-5	NC7-10	16	14	6
1014	NC	(NCSP)Sp	5A30-12	s14		Sp38-23
251	Sp	(SpNC)NCNC	1D8-P8	c120	Sp33-16xNCm2-5	NC7-10	59	56	31	28	29.5
201	Sp	(SpNC)NCNC	1D8-P1	c120	Sp33-16xNCm2-5	NC7-10	48	40	12	0	0
119	Sp	(SpNC)NCNC	1D1-P7	c115	Sp33-16xNCm2-5	NC7-10	48	46	22	7	7
236	Sp	(SpNC)NCNC	1D1-P10	c120	Sp33-16xNCm2-5	NC7-10	11	7	5	70.5	93.5
388	Sp	(SpNC)NCNC	1D15-P10	c115	Sp33-16xNCm2-5	NC7-10	61	47	17	2.5	4
92	Sp	(SpNC)NCNC	1D15-P10	c115	Sp33-16xNCm2-5	NC7-10	64	43	15	0	0
510	Sp	(SpNC)NCNC	1D15-P9	c120	Sp33-16xNCm2-5	NC7-10	94	86	24	0	0
471	Sp	(SpNC)NCNC	1D15-P14	c120	Sp33-16xNCm2-5	NC7-10	54	54	28	0	0
492	Sp	(SpNC)SpNC	2D11-S11	c120	Sp33-16xNCm2-5	Sp38-23	37	29	12	0	0
672	Sp	(SpNC)NCNC	1D15-P2	c120	Sp33-16xNCm2-5	NC7-10	14	8	6	0	0
467	Sp	(SpNC)NCNC	2D9-P21	c120	Sp33-16xNCm2-5	NC7-10	79	62	21	0	0
340	Sp	(SpNC)NCNC	2D9-P23	c120	Sp33-16xNCm2-5	NC7-10	45	40	20	0	0
1018	NC	(NCSP)Sp	5A30-12	s14		Sp38-23	23	14	20
1101	NC	(NCSP)Sp	5A31-5	s14		Sp38-23	15	5	8
290	Sp	(SpNC)NCNC	1D1-P13	c120	Sp33-16xNCm2-5	NC7-10	64	55	23	0.5	0.5
473	Sp	(SpNC)NCNC	1D14-P1	c120	Sp33-16xNCm2-5	NC7-10	56	55	18	0	0
509	Sp	(SpNC)NCNC	1D15-P9	c120	Sp33-16xNCm2-5	NC7-10	89	86	16	0	0
618	Sp	(SpNC)SpSp	2D11-S17	s14	Sp33-16xNCm2-5	Sp38-23	50	46	25	51	67
246	Sp	(SpNC)NCNC	1D1-P10	c120	Sp33-16xNCm2-5	NC7-10	61	55	20	0	0
192	Sp	(SpNC)NCNC	1D1-P6	c120	Sp33-16xNCm2-5	NC7-10	60	56	22	0	4.5
310	Sp	(SpNC)NCNC	2D16-P7	c120	Sp33-16xNCm2-5	NC7-10	72	37	24	45.5	70
369	Sp	(SpNC)NCNC	1D8-P12	c120	Sp33-16xNCm2-5	NC7-10	90	76	16	51.5	82
456	Sp	(SpNC)NCNC	2D16-P4	c120	Sp33-16xNCm2-5	NC7-10	88	60	17	170	190.5
196	Sp	(SpNC)NCNC	1D1-P6	c120	Sp33-16xNCm2-5	NC7-10	81	78	21	0	0
154	Sp	(SpNC)NCNC	2D9-P19	c120	Sp33-16xNCm2-5	NC7-10	55	49	20	76.5	81
452	Sp	(SpNC)NCNC	2D16-P4	c120	Sp33-16xNCm2-5	NC7-10	69	51	28	0	0
303	Sp	(SpNC)NCNC	2D11-P8	c120	Sp33-16xNCm2-5	NC7-10	20	11	10	27	31
457	Sp	(SpNC)NCNC	2D16-P4	c120	Sp33-16xNCm2-5	NC7-10	65	61	17	58	64
279	Sp	(SpNC)NCNC	1D1-P2	c120	Sp33-16xNCm2-5	NC7-10	84	73	24	9	9
367	Sp	(SpNC)NCNC	2D11-P8	c120	Sp33-16xNCm2-5	NC7-10	68	60	26	79	136
94	Sp	(SpNC)NCNC	1D15-P10	c115	Sp33-16xNCm2-5	NC7-10	70	56	22	1	1
465	Sp	(SpNC)NCNC	2D9-P21	c120	Sp33-16xNCm2-5	NC7-10	58	47	15	86	88.5
1019	NC	(NCSP)Sp	5A30-12	s14		Sp38-23	12	9	4
356	Sp	(SpNC)NCNC	2D9-P3	c120	Sp33-16xNCm2-5	NC7-10	12	6	5
314	Sp	(SpNC)NCNC	2D16-P7	c120	Sp33-16xNCm2-5	NC7-10	44	41	16	0	0
55	Sp	(SpNC)NCNC	1D15-P10	c115	Sp33-16xNCm2-5	NC7-10	56	46	11	1.5	1.5
490	Sp	(SpNC)SpNC	2D11-S11	c120	Sp33-16xNCm2-5	Sp38-23	45	31	13	0	0
455	Sp	(SpNC)NCNC	2D16-P4	c120	Sp33-16xNCm2-5	NC7-10	58	48	9	41.5	42.5
359	Sp	(SpNC)NCNC	2D9-P3	c120	Sp33-16xNCm2-5	NC7-10	58	55	14	47	71
999	Sp	(SpNC)NC	4B14-5	c120		NC7-10
111	Sp	(SpNC)NCNC	2D11-P21	c120	Sp33-16xNCm2-5	NC7-10	57	55	18	47	52.5
95	Sp	(SpNC)NCNC	1D15-P10	c115	Sp33-16xNCm2-5	NC7-10	69	65	21	0	0
254	Sp	(SpNC)NCNC	1D8-P8	c120	Sp33-16xNCm2-5	NC7-10	49	38	16	17.5	43.5
1109	NC	(NCSP)Sp	5A24-14	s14		Sp38-23	11	5	5
283	Sp	(SpNC)NCNC	1D15-P11	c120	Sp33-16xNCm2-5	NC7-10	29	21	6
387	Sp	(SpNC)NCNC	1D15-P10	c115	Sp33-16xNCm2-5	NC7-10	51	37	17	0	0
922	NC	(NCSP)Sp	4A19-12	s14		Sp38-23	39	37	27
397	Sp	(SpNC)NCNC	2D9-P11	c120	Sp33-16xNCm2-5	NC7-10	89	86	25	58.5	72
286	Sp	(SpNC)NCNC	1D1-P13	c120	Sp33-16xNCm2-5	NC7-10	55	50	14	0	0
1128	Sp	(SpNC)NC	5B26-19	c120		NC7-10
401	Sp	(SpNC)NCNC	2D9-P11	c120	Sp33-16xNCm2-5	NC7-10	64	49	16	52	58
432	Sp	(SpNC)NCNC	2D9-P3	c120	Sp33-16xNCm2-5	NC7-10	81	72	19	5.5	6.5
293	Sp	(SpNC)NCNC	1D1-P13	c120	Sp33-16xNCm2-5	NC7-10	77	73	24	2	2
365	Sp	(SpNC)NCNC	2D11-P8	c120	Sp33-16xNCm2-5	NC7-10	47	34	29	60	87.5
360	Sp	(SpNC)NCNC	2D9-P3	c120	Sp33-16xNCm2-5	NC7-10	83	60	21	0	0
99	Sp	(SpNC)NCNC	1D15-P10	c115	Sp33-16xNCm2-5	NC7-10	58	49	16	0	0
616	Sp	(SpNC)SpSp	2D11-S17	s14	Sp33-16xNCm2-5	Sp38-23	76	38	30	81	89.5
952	Sp	(SpNC)NC	5B25-6	c120		NC7-10	81	56	28	0.5	0.5
10	Sp	(SpNC)NCNC	2D16-P3	c120	Sp33-16xNCm2-5	NC7-10	51	50	23	0	0
252	Sp	(SpNC)NCNC	1D8-P8	c120	Sp33-16xNCm2-5	NC7-10	67	67	24	0.5	0.5
655	Sp	(SpNC)NCNC	2D11-P14	c120	Sp33-16xNCm2-5	NC7-10	7	3	1
1130	Sp	(SpNC)NC	5B26-19	c120		NC7-10	9	9	5	75	85.5
1152	Sp	Sp	2Sp43x22/3	s14	Sp43	Sp22	62	60	28
296	Sp	(SpNC)NCNC	1D1-P13	c120	Sp33-16xNCm2-5	NC7-10	46	46	13	0	0
434	Sp	(SpNC)NCNC	2D16-P8	c120	Sp33-16xNCm2-5	NC7-10	83	64	22	15	15
41	Sp	(SpNC)NCNC	1D15-P10	c115	Sp33-16xNCm2-5	NC7-10	68	60	21	46.5	49.5
66	Sp	(SpNC)NCNC	2D9-P17	c120	Sp33-16xNCm2-5	NC7-10	34	29	14	0	0
176	Sp	(SpNC)NCNC	1D1-P5	c120	Sp33-16xNCm2-5	NC7-10	47	44	10	3	4
181	Sp	(SpNC)NCNC	1D1-P5	c120	Sp33-16xNCm2-5	NC7-10	46	37	17	0	0
64	Sp	(SpNC)NCNC	2D9-P17	c120	Sp33-16xNCm2-5	NC7-10	63	48	7	29	42.5
1106	NC	(NCSP)Sp	5A31-5	s14		Sp38-23	17	8	11
617	Sp	(SpNC)SpSp	2D11-S17	s14	Sp33-16xNCm2-5	Sp38-23	80	57	35	65.5	71
126	Sp	(SpNC)NCNC	2D11-P18	c120	Sp33-16xNCm2-5	NC7-10	71	69	26	54	62
4	Sp	(SpNC)NCNC	1D14-P2	c120	Sp33-16xNCm2-5	NC7-10	55	44	9	0	0
531	Sp	(SpNC)NCNC	1D1-P8	c120	Sp33-16xNCm2-5	NC7-10	8	4	3
512	Sp	(SpNC)NCNC	1D15-P9	c120	Sp33-16xNCm2-5	NC7-10	79	73	20	0	0
270	Sp	(SpNC)NCNC	1D15-P10	c120	Sp33-16xNCm2-5	NC7-10	84	78	21	11.5	19.5
378	Sp	(SpNC)NCNC	1D15-P18	c115	Sp33-16xNCm2-5	NC7-10	66	46	25	1	1
216	Sp	(SpNC)NCNC	1D8-P9	c120	Sp33-16xNCm2-5	NC7-10	45	30	14	73.5	78
441	Sp	(SpNC)NCNC	1D1-P3	c120	Sp33-16xNCm2-5	NC7-10	56	36	20	0	0
437	Sp	(SpNC)NCNC	2D16-P8	c120	Sp33-16xNCm2-5	NC7-10	55	36	14	77	116.5
222	Sp	(SpNC)NCNC	1D15-P13	c120	Sp33-16xNCm2-5	NC7-10	63	50	13	26	30
900	Sp	(SpNC)NC	5B25-6	c120		NC7-10	45	21	13	41.5	45.5
454	Sp	(SpNC)NCNC	2D16-P4	c120	Sp33-16xNCm2-5	NC7-10	65	49	11	0	0
494	Sp	(SpNC)SpNC	2D11-S11	c120	Sp33-16xNCm2-5	Sp38-23	64	57	22	1	2
1116	NC	(NCSP)Sp	5A24-14	s14		Sp38-23	5	2	3
213	Sp	(SpNC)NCNC	1D15-P7	c120	Sp33-16xNCm2-5	NC7-10	49	39	12	0	0
147	Sp	(SpNC)NCNC	2D9-P19	c120	Sp33-16xNCm2-5	NC7-10	43	43	8	86.5	99
963	NC	(NCSP)Sp	5A34-4	s14		Sp38-23	21	11	7
948	NC	(NCSP)Sp	4A12-13	s14		Sp38-23	16	10	10
134	Sp	(SpNC)NCNC	2D11-P18	c120	Sp33-16xNCm2-5	NC7-10	24	20	8	92.5	102
1050	Sp	Sp	2Sp43x22/3	s14	Sp43	Sp22	70	51	27	48	52
210	Sp	(SpNC)NCNC	1D15-P7	c120	Sp33-16xNCm2-5	NC7-10	68	61	18	0	0
1104	NC	(NCSP)Sp	5A31-5	s14		Sp38-23	29	10	9	81	91
964	NC	(NCSP)Sp	5A34-4	s14		Sp38-23
73	Sp	(SpNC)NCNC	1D15-P10	c115	Sp33-16xNCm2-5	NC7-10	44	42	12	3	4
51	Sp	(SpNC)NCNC	1D15-P10	c115	Sp33-16xNCm2-5	NC7-10	55	34	17	16	18.5
207	Sp	(SpNC)NCNC	1D8-P1	c120	Sp33-16xNCm2-5	NC7-10	43	33	14	1.5	2
1165	Sp	Sp	2Sp43x22/3	s14	Sp43	Sp22	98	71	28	38.5	41
282	Sp	(SpNC)NCNC	1D1-P2	c120	Sp33-16xNCm2-5	NC7-10	10	7	4	0	0
868	Sp	(SpNC)NC	4B21-4	c120		NC7-10	36	29	9	0	0
1156	Sp	Sp	2Sp43x22/3	s14	Sp43	Sp22	95	62	37
502	Sp	(SpNC)NCNC	1D14-P5	c120	Sp33-16xNCm2-5	NC7-10	29	22	11	1	1
242	Sp	(SpNC)NCNC	1D1-P10	c120	Sp33-16xNCm2-5	NC7-10	57	37	8	17.5	21
200	Sp	(SpNC)NCNC	1D1-P6	c120	Sp33-16xNCm2-5	NC7-10	72	52	15	3	3
317	Sp	(SpNC)NCNC	2D16-P7	c120	Sp33-16xNCm2-5	NC7-10	58	46	20	55	69.5
28	Sp	(SpNC)NCNC	2D16-P2	c120	Sp33-16xNCm2-5	NC7-10	24	20	9	0	0
243	Sp	(SpNC)NCNC	1D1-P10	c120	Sp33-16xNCm2-5	NC7-10	36	31	12	55	59
958	NC	(NCSP)Sp	5A34-4	s14		Sp38-23	51	20	25	97.5	119.5
311	Sp	(SpNC)NCNC	2D16-P7	c120	Sp33-16xNCm2-5	NC7-10	59	57	17	0	0
160	Sp	(SpNC)NCNC	1D1-P16	c120	Sp33-16xNCm2-5	NC7-10	81	74	31	4.5	4.5
205	Sp	(SpNC)NCNC	1D8-P1	c120	Sp33-16xNCm2-5	NC7-10	54	54	19	30.5	40
257	Sp	(SpNC)NCNC	1D8-P8	c120	Sp33-16xNCm2-5	NC7-10	59	51	14	1.5	1.5
63	Sp	(SpNC)NCNC	2D9-P17	c120	Sp33-16xNCm2-5	NC7-10	40	36	13	0	0
18	Sp	(SpNC)NCNC	2D16-P3	c120	Sp33-16xNCm2-5	NC7-10	74	57	18	0	0
309	Sp	(SpNC)NCNC	2D11-P8	c120	Sp33-16xNCm2-5	NC7-10	62	64	32	53	60
228	Sp	(SpNC)NCNC	1D14-P10	c120	Sp33-16xNCm2-5	NC7-10	57	45	10	24	67
953	Sp	(SpNC)NC	5B25-6	c120		NC7-10	35	28	15	0	0
514	Sp	(SpNC)NCNC	1D15-P9	c120	Sp33-16xNCm2-5	NC7-10	78	72	22	0	0
157	Sp	(SpNC)NCNC	1D1-P16	c120	Sp33-16xNCm2-5	NC7-10	52	42	19	154.5	163
1160	Sp	Sp	2Sp43x22/3	s14	Sp43	Sp22	102	68	26	100	103
926	NC	(NCSP)Sp	4A19-12	s14		Sp38-23
301	Sp	(SpNC)NCNC	2D11-P8	c120	Sp33-16xNCm2-5	NC7-10	83	71	30	44.5	70
347	Sp	(SpNC)NCNC	2D9-P3	c120	Sp33-16xNCm2-5	NC7-10	11	4	6
88	Sp	(SpNC)NCNC	1D15-P10	c115	Sp33-16xNCm2-5	NC7-10	64	45	16	0	5.5
732	Sp	(SpNC)NCNC	2D9-P11	c120	Sp33-16xNCm2-5	NC7-10	7	5	5
669	Sp	(SpNC)NCNC	2D10-P1	c120	Sp33-16xNCm2-5	NC7-10
529	Sp	(SpNC)NCNC	1D1-P8	c120	Sp33-16xNCm2-5	NC7-10	39	31	17	0	0
992	NC	(NCSP)Sp	5A34-13	s14		Sp38-23
573	Sp	F2	4B6-1	4a12-18	Sp2-13	NC7-10	103	93	22	124.5	131
797	Sp	F2	4B1-34	4a12-19	Sp6-11	NC7-10	71	63	43	55	61
712	NC	F2	5A35-2	5b23	NC3-2	Sp38-23	23	6	11
637	NC	F2	4A12-10	4b18-7	NC9-7	Sp38-23
792	NC	F2	5A25-10	5b25-8	NC3B("todennäköisesti")	Sp38-23	106	104	30	53.5	61
815	NC	F2	4A16-19	4b4-21	NC3A	Sp38-23	70	68	31	128.5	135.5
634	NC	F2	4A12-10	4b18-7	NC9-7	Sp38-23	56	48	17	88.5	93.5
800	Sp	F2	4B1-34	4a12-19	Sp6-11	NC7-10
1197	NC	NC	2NC16-6x12-2/7	c120	NC16-6	NC 12-2	63	40	16	173.5	179
586	Sp	F2	4B6-1	4a12-18	Sp2-13	NC7-10	36	26	11	17.5	28
749	Sp	F2	4B4-22	4a1-6	Sp2-19	NC7-10	41	35	19	0	0
777	NC	F2	5A37-7	5b24-7	NC9-1	Sp38-23	91	59	41	61	69
629	NC	F2	5A29-8	5b26-10	NC9D	Sp38-23	28	11	5	101	110.5
784	NC	F2	5A37-7	5b24-7	NC9-1	Sp38-23	57	55	19	99	102
578	Sp	F2	4B6-1	4a12-18	Sp2-13	NC7-10	70	56	25	20.5	23
710	NC	F2	5A35-2	5b23	NC3-2	Sp38-23
681	Sp	F2	4B1-12	4a14-2	Sp6-11	NC7-10	64	54	16	79.5	84
799	Sp	F2	4B1-34	4a12-19	Sp6-11	NC7-10	43	40	23	20	42.5
801	Sp	F2	4B1-34	4a12-19	Sp6-11	NC7-10	58	47	16	1.5	1.5
566	Sp	F2	4B4-15	4a12-13	Sp2-19	NC7-10	25	18	16	0	0
1187	NC	NC	2NC16-6x12-2/3	c120	NC16-6	NC 12-2	48	35	15	81	86
828	Sp	F2	4B18-6	4a6-6	Sp2-12	NC7-10	47	43	13	88	93.5
580	Sp	F2	4B6-1	4a12-18	Sp2-13	NC7-10	64	59	28	80.5	85
773	NC	F2	5A37-7	5b24-7	NC9-1	Sp38-23	73	59	43	157	163
700	NC	F2	4A14-2	4b1-12	NC3B	Sp38-23	41	37	29	68.5	73.5
582	Sp	F2	4B6-1	4a12-18	Sp2-13	NC7-10	57	33	18	0	0
575	Sp	F2	4B6-1	4a12-18	Sp2-13	NC7-10	56	49	14
817	Sp	F2	4B7-9	4a6-12	Sp9-16	NC7-10	54	39	26	134.5	138.5
650	NC	F2	4A19-17	4b8-20	NC3-5	Sp38-23	35	23	10	108	112.5
821	NC	F2	4A3-4	4b1-31	NC9-10	Sp38-23	63	59	20	104	109
581	Sp	F2	4B6-1	4a12-18	Sp2-13	NC7-10	42	26	18	2	2
698	NC	F2	4A14-2	4b1-12	NC3B	Sp38-23	31	17	7	52.5	59.5
563	Sp	F2	4B4-15	4a12-13	Sp2-19	NC7-10	20	5	3	57.5	65.5
766	Sp	F2	5B25-8	5a26-4	Sp2-18	NC7-10	41	24	12	122	138
631	NC	F2	4A12-10	4b18-7	NC9-7	Sp38-23
776	NC	F2	5A37-7	5b24-7	NC9-1	Sp38-23	74	54	37	66.5	68
558	Sp	F2	5B24-1	5A36-2	Sp4-15	NC7-10	11	6	4
589	Sp	F2	4B6-1	4a12-18	Sp2-13	NC7-10	64	39	20	61	82.5
827	Sp	F2	4B18-6	4a6-6	Sp2-12	NC7-10	48	39	22	86.5	91.5
682	Sp	F2	4B1-12	4a14-2	Sp6-11	NC7-10	77	65	29	52	59
729	Sp	F2	4B17-1	4A12-19	Sp9-18	NC7-10	4	2	2
703	NC	F2	5A35-2	5b23	NC3-2	Sp38-23	27	8	12	56.5	60
760	Sp	F2	5B25-8	5a26-4	Sp2-18	NC7-10	14	12	5
820	NC	F2	4A3-4	4b1-31	NC9-10	Sp38-23	57	56	25	145.5	148
585	Sp	F2	4B6-1	4a12-18	Sp2-13	NC7-10	41	27	15
810	Sp	F2	4B16-2	4a16-18	Sp6-12	NC7-10	96	84	40	0	0
808	Sp	F2	4B16-2	4a16-18	Sp6-12	NC7-10	83	83	29	0	0
687	Sp	F2	4B1-12	4a14-2	Sp6-11	NC7-10	81	51	18	42	54
806	NC	F2	4A1-6	4b7-4	NC9-9	Sp38-23	27	24	11	70.5	74.5
572	Sp	F2	4B6-1	4a12-18	Sp2-13	NC7-10	17	7	3	18.5	26
673	Sp	F2	4B8-8	4a3-1	Sp2-17	NC7-10	45	32	9	46.5	52
790	NC	F2	5A25-10	5b25-8	NC3B("todennäköisesti")	Sp38-23	49	35	15	23	53
1044	Sp	Sp	2Sp8x4/1	s14	Sp8	Sp4	34	24	16	80	87.5
748	Sp	F2	4B4-22	4a1-6	Sp2-19	NC7-10	29	27	13	24	27
684	Sp	F2	4B1-12	4a14-2	Sp6-11	NC7-10	87	84	21	101.5	123
674	Sp	F2	4B8-8	4a3-1	Sp2-17	NC7-10	57	44	14	117	125
685	Sp	F2	4B1-12	4a14-2	Sp6-11	NC7-10	101	68	26	55	57.5
809	Sp	F2	4B16-2	4a16-18	Sp6-12	NC7-10	112	96	35	82	95.5
590	Sp	F2	4B4-8	4a12-7	Sp2-19	NC7-10	56	43	22	77	86
1173	NC	NC	2NC16-6x12-2/3	c120	NC16-6	NC 12-2	62	54	8	93	97
774	NC	F2	5A37-7	5b24-7	NC9-1	Sp38-23	84	48	49	86	90
706	NC	F2	5A35-2	5b23	NC3-2	Sp38-23	6	2	3
574	Sp	F2	4B6-1	4a12-18	Sp2-13	NC7-10	59	49	24	0	0
1183	NC	NC	2NC16-6x12-2/3	c120	NC16-6	NC 12-2	54	34	9	122	135.5
772	NC	F2	5A37-7	5b24-7	NC9-1	Sp38-23	81	53	17	60	68.5
1168	Sp	Sp	2Sp43x22/3	s14	Sp43	Sp22	64	45	33
823	NC	F2	4A3-4	4b1-31	NC9-10	Sp38-23	64	61	28	78	85.5
717	Sp	F2	4B17-1	4A12-19	Sp9-18	NC7-10	23	12	7	44	51
714	Sp	F2	4B17-1	4A12-19	Sp9-18	NC7-10	11	6	3	37.5	50.5
1164	Sp	Sp	2Sp43x22/3	s14	Sp43	Sp22	68	70	35	88	93
759	Sp	F2	5B25-8	5a26-4	Sp2-18	NC7-10	29	20	11
647	NC	F2	4A19-17	4b8-20	NC3-5	Sp38-23
1177	NC	NC	2NC16-6x12-2/3	c120	NC16-6	NC 12-2	47	34	8	115	120
704	NC	F2	5A35-2	5b23	NC3-2	Sp38-23	82	41	16	56	62.5
690	Sp	F2	4B1-12	4a14-2	Sp6-11	NC7-10	103	67	26	95	120.5
1193	NC	NC	2NC16-6x12-2/7	c120	NC16-6	NC 12-2	36	36	6	110	116.5
814	NC	F2	4A16-19	4b4-21	NC3A	Sp38-23	45	40	16	113.5	121.5
584	Sp	F2	4B6-1	4a12-18	Sp2-13	NC7-10	44	39	11	27	37
795	Sp	F2	4B1-34	4a12-19	Sp6-11	NC7-10	60	46	24	142.5	155
750	Sp	F2	4B4-22	4a1-6	Sp2-19	NC7-10	38	34	17	71	89.5
824	NC	F2	4A3-4	4b1-31	NC9-10	Sp38-23	34	21	14	58	63.5
730	Sp	F2	4B17-1	4A12-19	Sp9-18	NC7-10
826	Sp	F2	4B18-6	4a6-6	Sp2-12	NC7-10	88	69	41	68	76
794	NC	F2	5A25-10	5b25-8	NC3B("todennäköisesti")	Sp38-23	103	70	25	74.5	85.5
577	Sp	F2	4B6-1	4a12-18	Sp2-13	NC7-10	57	48	25	13.5	13.5
778	NC	F2	5A37-7	5b24-7	NC9-1	Sp38-23	72	51	43	55.5	58.5
793	NC	F2	5A25-10	5b25-8	NC3B("todennäköisesti")	Sp38-23	52	49	20	93	99
770	NC	F2	5A37-7	5b24-7	NC9-1	Sp38-23	74	57	33
693	Sp	F2	4B4-22	4a1-6	Sp2-19	NC7-10	36	20	9	75	79
779	NC	F2	5A37-7	5b24-7	NC9-1	Sp38-23	47	39	16	62.5	72
829	Sp	F2	4B18-6	4a6-6	Sp2-12	NC7-10	70	45	19	89	98.5
576	Sp	F2	4B6-1	4a12-18	Sp2-13	NC7-10	59	50	28	0	0
813	NC	F2	4A16-19	4b4-21	NC3A	Sp38-23	51	40	15	78	86.5
692	Sp	F2	4B1-12	4a14-2	Sp6-11	NC7-10	101	76	11	35	44
638	NC	F2	4A12-10	4b18-7	NC9-7	Sp38-23	47	41	23	0	0
583	Sp	F2	4B6-1	4a12-18	Sp2-13	NC7-10	65	48	21	53.5	75.5
1034	Sp	Sp	5Sp43x22/18	s14	Sp43	Sp22	28	18	11
565	Sp	F2	4B4-15	4a12-13	Sp2-19	NC7-10	29	22	14	75	79.5
816	NC	F2	4A16-19	4b4-21	NC3A	Sp38-23	49	34	18	96	104
556	Sp	F2	5B24-1	5A36-2	Sp4-15	NC7-10	12	8	5	49	75.5
767	Sp	F2	5B25-8	5a26-4	Sp2-18	NC7-10	49	46	23	48	58
560	Sp	F2	5B24-1	5A36-2	Sp4-15	NC7-10	27	20	10	69	74
686	Sp	F2	4B1-12	4a14-2	Sp6-11	NC7-10	85	49	15	19	48.5
571	Sp	F2	4B6-1	4a12-18	Sp2-13	NC7-10	40	29	17	57.5	101.5
757	Sp	F2	4B8-30	4a14-8	Sp2-17	NC7-10	24	22	12	52.5	54.5
587	Sp	F2	4B6-1	4a12-18	Sp2-13	NC7-10	9	3	6
591	Sp	F2	4B4-8	4a12-7	Sp2-19	NC7-10	54	36	16	69.5	79
707	NC	F2	5A35-2	5b23	NC3-2	Sp38-23	4	1	1
593	NC	F2	4A6-13	4b6-3	NC2-2	Sp38-23
677	Sp	F2	4B8-8	4a3-1	Sp2-17	NC7-10	49	48	15	87.5	93.5
691	Sp	F2	4B1-12	4a14-2	Sp6-11	NC7-10	85	78	25	51.5	52.5
831	Sp	F2	4B18-6	4a6-6	Sp2-12	NC7-10	60	41	16	10	11
781	NC	F2	5A37-7	5b24-7	NC9-1	Sp38-23	62	48	25	69.5	80
783	NC	F2	5A37-7	5b24-7	NC9-1	Sp38-23	41	38	20	103	108.5
683	Sp	F2	4B1-12	4a14-2	Sp6-11	NC7-10	80	66	19	91	93
812	NC	F2	4A16-19	4b4-21	NC3A	Sp38-23	36	30	12	69.5	85.5
761	Sp	F2	5B25-8	5a26-4	Sp2-18	NC7-10	7	6	4
789	NC	F2	5A25-10	5b25-8	NC3B("todennäköisesti")	Sp38-23	96	88	23	137	146.5
822	NC	F2	4A3-4	4b1-31	NC9-10	Sp38-23	78	62	34	72.5	75.5
705	NC	F2	5A35-2	5b23	NC3-2	Sp38-23	21	11	8	83	101.5
689	Sp	F2	4B1-12	4a14-2	Sp6-11	NC7-10	130	105	15	0	0
752	Sp	F2	4B4-22	4a1-6	Sp2-19	NC7-10	63	58	28	81	97.5
768	Sp	F2	5B25-8	5a26-4	Sp2-18	NC7-10
780	NC	F2	5A37-7	5b24-7	NC9-1	Sp38-23	81	38	32	70	74
559	Sp	F2	5B24-1	5A36-2	Sp4-15	NC7-10
569	Sp	F2	4B20-7	4a19-7	Sp6-16	NC7-10	23	19	16
805	NC	F2	4A1-6	4b7-4	NC9-9	Sp38-23	58	48	31	83.5	103.5
680	Sp	F2	4B1-12	4a14-2	Sp6-11	NC7-10	57	37	11	31.5	35.5
818	NC	F2	4A3-4	4b1-31	NC9-10	Sp38-23	64	55	30	47	47.5
708	NC	F2	5A35-2	5b23	NC3-2	Sp38-23
675	Sp	F2	4B8-8	4a3-1	Sp2-17	NC7-10	67	47	22	75.5	84
579	Sp	F2	4B6-1	4a12-18	Sp2-13	NC7-10	67	47	21	69	77
697	NC	F2	4A14-2	4b1-12	NC3B	Sp38-23	16	10	6	30	45
830	Sp	F2	4B18-6	4a6-6	Sp2-12	NC7-10	67	41	21	67.5	76.5
1154	Sp	Sp	2Sp43x22/3	s14	Sp43	Sp22	64	51	26
807	NC	F2	4A1-6	4b7-4	NC9-9	Sp38-23	65	56	26	60.5	69.5
725	Sp	F2	4B17-1	4A12-19	Sp9-18	NC7-10	27	12	13	57	69
1158	Sp	Sp	2Sp43x22/3	s14	Sp43	Sp22	109	60	31	77	82.5
769	Sp	F2	5B25-8	5a26-4	Sp2-18	NC7-10	14	14	11
782	NC	F2	5A37-7	5b24-7	NC9-1	Sp38-23	18	9	11
713	Sp	F2	4B17-1	4A12-19	Sp9-18	NC7-10	7	2	3
721	Sp	F2	4B17-1	4A12-19	Sp9-18	NC7-10
819	NC	F2	4A3-4	4b1-31	NC9-10	Sp38-23	62	54	22	54	59
798	Sp	F2	4B1-34	4a12-19	Sp6-11	NC7-10	86	74	39	162	166
688	Sp	F2	4B1-12	4a14-2	Sp6-11	NC7-10	57	44	10	76	136.5
564	Sp	F2	4B4-15	4a12-13	Sp2-19	NC7-10
642	NC	F2	4A19-17	4b8-20	NC3-5	Sp38-23	66	36	10	75.5	90.5
557	Sp	F2	5B24-1	5A36-2	Sp4-15	NC7-10	54	35	24	40.5	44
1038	Sp	Sp	5Sp43x22/18	s14	Sp43	Sp22	44	34	30	76.5	86.5
588	Sp	F2	4B6-1	4a12-18	Sp2-13	NC7-10	72	43	25	42	45.5
676	Sp	F2	4B8-8	4a3-1	Sp2-17	NC7-10	68	48	11	81	85.5
1719	Sp	(SpNC)SpNC	2D11-S14	c120	Sp33-16xNCm2-5	Sp38-23	27	18	14	29	41
1762	NC	(NCSp)Sp	5A26-5	s14		Sp38-23	82	62	29	87	96.5
1215	Sp	(SpNC)NC	4B20-10	c120		NC7-10	55	33	16	0	0
1731	Sp	(SpNC)NCNC	2D11-P10	c120	Sp33-16xNCm2-5	NC7-10	40	31	11	0	0
2011	NC	NC	1NC27-5X6-4/5	c120	NC27-5	NC6-4	63	54	15	110	113.5
1470	Sp	Sp	1Sp21x31/4	s14	Sp21	Sp31	69	60	44	141	145.5
1514	NC	(NCSp)Sp	5A34-8	s14		Sp38-23	36	26	25
1340	NC	(NCSp)Sp	5A26-5	s14		Sp38-23	74	57	32
1805	Sp	(SpNC)NCNC	2D10-P1	c120	Sp33-16xNCm2-5	NC7-10	36	33	10	0	0
2102	Sp	(SpNC)NCNC	2D9-P7	c120	Sp33-16xNCm2-5	NC7-10	26	19	12	28	35
1476	Sp	(SpNC)NCNC	2D16-P4	c120	Sp33-16xNCm2-5	NC7-10	58	46	19	0	0
1936	Sp	(SpNC)NCNC	1D15-P10	c115	Sp33-16xNCm2-5	NC7-10	57	47	14	10.5	10.5
1785	NC	(NCSp)Sp	5A31-5	s14		Sp38-23	61	65	38	106	112
2064	NC	(NCSp)Sp	4A11-7	s14		Sp38-23	91	49	26	88.5	94
1663	Sp	(SpNC)NCNC	1D8-P3	c120	Sp33-16xNCm2-5	NC7-10	41	37	12	0	0
1240	Sp	(SpNC)NC	4B17-1	c120		NC7-10	57	57	16	54	65.5
1669	Sp	(SpNC)NCNC	2D11-P15	c120	Sp33-16xNCm2-5	NC7-10	34	13	12
1755	NC	(NCSp)Sp	5A26-5	s14		Sp38-23	75	54	31	144	155.5
1808	Sp	(SpNC)NCNC	2D10-P1	c120	Sp33-16xNCm2-5	NC7-10	48	27	16	0	0
2090	Sp	(SpNC)NCNC	2D16-P4	c120	Sp33-16xNCm2-5	NC7-10	54	40	15	0	0
2104	Sp	(SpNC)NCNC	2D9-P7	c120	Sp33-16xNCm2-5	NC7-10	58	53	24	0	0
1565	Sp	(SpNC)NCNC	2D9-P19	c120	Sp33-16xNCm2-5	NC7-10	63	48	18	0	0
1960	Sp	(SpNC)NCNC	1D1-P10	c120	Sp33-16xNCm2-5	NC7-10	78	56	29	0	0
2068	NC	(NCSp)Sp	4A11-7	s14		Sp38-23	87	59	41	149	154
1524	Sp	(SpNC)NCNC	2D11-P7	c120	Sp33-16xNCm2-5	NC7-10	10	8	5	74.5	97
1403	Sp	(SpNC)NCNC	2D10-P6	c120	Sp33-16xNCm2-5	NC7-10	57	46	26	125	137.5
1959	Sp	(SpNC)NCNC	1D1-P10	c120	Sp33-16xNCm2-5	NC7-10	71	67	25	122	136.5
1897	NC	NC	1NC27-5X6-4/2	c115	NC27-5	NC6-4	59	49	20	126	132
2106	Sp	(SpNC)NCNC	2D9-P7	c120	Sp33-16xNCm2-5	NC7-10	50	30	16
1819	Sp	(SpNC)NCNC	2D9-P3	c120	Sp33-16xNCm2-5	NC7-10	41	30	16	12	13
1904	NC	(NCSp)Sp	5A36-19	s14		Sp38-23	53	54	23
1600	Sp	(SpNC)SpNC	2D11-S7	c120	Sp33-16xNCm2-5	Sp38-23	26	22	14	0	0
2075	Sp	(SpNC)NCNC	2D9-P13	c120	Sp33-16xNCm2-5	NC7-10	74	74	29	0	1
1753	NC	(NCSp)Sp	5A26-5	s14		Sp38-23	86	72	33	46	48.5
1701	Sp	(SpNC)NCNC	2D9-P15	c120	Sp33-16xNCm2-5	NC7-10	58	45	21	0	0
1554	Sp	(SpNC)NCNC	1D1-P16	c120	Sp33-16xNCm2-5	NC7-10	41	37	18	43.5	104.5
1439	Sp	(SpNC)SpNC	2D11-S7	c120	Sp33-16xNCm2-5	Sp38-23	47	44	17	0	0
1343	NC	(NCSp)Sp	5A26-5	s14		Sp38-23	52	23	32	101	105
1299	Sp	(SpNC)NCNC	2D10-P6	c120	Sp33-16xNCm2-5	NC7-10	59	48	24	98	111
1842	Sp	(SpNC)NCNC	1D14-P8	c120	Sp33-16xNCm2-5	NC7-10	51	32	11	0	0
1696	Sp	(SpNC)NCNC	2D9-P11	c120	Sp33-16xNCm2-5	NC7-10	67	50	20	3	4
1519	Sp	(SpNC)NCNC	2D10-P7	c120	Sp33-16xNCm2-5	NC7-10	51	39	22	0	0
1966	Sp	(SpNC)NCNC	1D1-P10	c120	Sp33-16xNCm2-5	NC7-10	11	9	5	42.5	55.5
1348	Sp	(SpNC)NCNC	1D15-P16	c120	Sp33-16xNCm2-5	NC7-10	66	62	23	7.5	10.5
1236	Sp	(SpNC)NC	4B17-1	c120		NC7-10	59	54	18	45	56
1373	Sp	(SpNC)NC	4B13-2	c120		NC7-10	93	81	34	26	33
2077	Sp	(SpNC)NCNC	2D9-P13	c120	Sp33-16xNCm2-5	NC7-10	74	71	17	0	0
1729	Sp	(SpNC)NCNC	2D11-P10	c120	Sp33-16xNCm2-5	NC7-10	63	54	24	22.5	28.5
1424	NC	(NCSp)Sp	5A34-13	s14		Sp38-23	36	24	19	71.5	82.5
1252	Sp	Sp	1Sp43x22/1	s14	Sp43	Sp22	73	51	37	101.5	109
1541	Sp	(SpNC)NCNC	2D9-P17	c120	Sp33-16xNCm2-5	NC7-10	40	33	13	71.5	79.5
1441	Sp	(SpNC)SpNC	2D11-S7	c120	Sp33-16xNCm2-5	Sp38-23	39	32	17	1	1
1794	Sp	(SpNC)NC	5B24-11	c120		NC7-10	20	12	12	58	82
2179	Sp	(SpNC)NCNC	2D16-P6	c120	Sp33-16xNCm2-5	NC7-10	58	53	24	125.5	140.5
1935	Sp	(SpNC)NCNC	1D15-P10	c115	Sp33-16xNCm2-5	NC7-10	58	52	10	0	0
1617	Sp	(SpNC)NC	4B6-3	c120		NC7-10	71	62	15	0	0
1838	NC	NC	1NC27-5X6-4/2	c115	NC27-5	NC6-4	11	2	4	72	76.5
1633	Sp	(SpNC)NC	4B14-5	c120		NC7-10	63	58	14	72.5	91.5
1418	NC	(NCSp)Sp	5A34-4	s14		Sp38-23	68	67	32	64	68
1380	Sp	(SpNC)NC	4B13-2	c120		NC7-10	70	52	13	97.5	114
1757	NC	(NCSp)Sp	5A26-5	s14		Sp38-23	72	68	26	75	103.5
1256	Sp	Sp	1Sp43x22/1	s14	Sp43	Sp22	50	21	46
1578	Sp	(SpNC)NCNC	2D9-P19	c120	Sp33-16xNCm2-5	NC7-10	56	45	12	137.5	147.5
1626	Sp	(SpNC)NC	4B14-5	c120		NC7-10	54	53	17	0	0
1964	Sp	(SpNC)NCNC	1D1-P10	c120	Sp33-16xNCm2-5	NC7-10	60	45	22	51	60
1958	Sp	(SpNC)NCNC	1D1-P10	c120	Sp33-16xNCm2-5	NC7-10	55	45	9	43.5	72
1623	Sp	(SpNC)NC	4B14-5	c120		NC7-10	65	50	18	0	0
1520	Sp	(SpNC)NCNC	2D11-P7	c120	Sp33-16xNCm2-5	NC7-10	55	43	12	0	0
1257	Sp	(SpNC)NCNC	1D15-P10	c115	Sp33-16xNCm2-5	NC7-10	64	57	20	0	0
1892	NC	NC	1NC27-5X6-4/2	c115	NC27-5	NC6-4	37	31	9	49	80.5
1512	NC	(NCSp)Sp	5A34-8	s14		Sp38-23	69	63	24	63	72.5
1981	Sp	(SpNC)NCNC	1D14-P5	c115	Sp33-16xNCm2-5	NC7-10	42	36	10	0	0
1916	NC	(NCSp)Sp	5A36-19	s14		Sp38-23	67	62	23	72.5	75.5
1804	Sp	(SpNC)NCNC	2D10-P1	c120	Sp33-16xNCm2-5	NC7-10	25	17	11	0	0
1395	Sp	(SpNC)NC	5B26-22	c120		NC7-10	23	11	5	6.5	18
1328	NC	NC	5NC3A/8	c120	NC3A		80	77	21	82.5	86.5
1487	Sp	(SpNC)SpSp	2D11-S11	s15	Sp33-16xNCm2-5	Sp38-23	44	34	26	22.5	30
1529	Sp	(SpNC)NCNC	2D16-P7	c120	Sp33-16xNCm2-5	NC7-10	34	16	8	22.5	27
1422	NC	(NCSp)Sp	5A34-4	s14		Sp38-23	80	57	18	44.5	53
1730	Sp	(SpNC)NCNC	2D11-P10	c120	Sp33-16xNCm2-5	NC7-10	38	38	8	15	26.5
2129	Sp	(SpNC)NCNC	2D11-P21	c120	Sp33-16xNCm2-5	NC7-10	61	58	21	46	55
1821	Sp	(SpNC)NCNC	2D9-P3	c120	Sp33-16xNCm2-5	NC7-10	47	40	12	0	0
1416	NC	(NCSp)Sp	5A34-4	s14		Sp38-23	67	56	35	35.5	40
1796	Sp	(SpNC)NC	5B24-11	c120		NC7-10	41	30	12	122	136
1347	Sp	(SpNC)NC	5B26-20	c120		NC7-10	74	47	23	75	83
1721	Sp	(SpNC)SpNC	2D11-S14	c120	Sp33-16xNCm2-5	Sp38-23	65	48	15	0	0
1642	Sp	(SpNC)NCNC	2D9-P1	c120	Sp33-16xNCm2-5	NC7-10	58	48	15	0	0
1499	Sp	(SpNC)SpNC	2D11-S7	c120	Sp33-16xNCm2-5	Sp38-23	53	47	13	22	23.5
1517	Sp	(SpNC)NCNC	2D10-P7	c120	Sp33-16xNCm2-5	NC7-10	31	22	5	0	0
1581	Sp	(SpNC)NCNC	2D9-P19	c120	Sp33-16xNCm2-5	NC7-10	65	63	9	0	0
1351	Sp	(SpNC)NCNC	1D15-P16	c120	Sp33-16xNCm2-5	NC7-10	70	54	20	0	0
2091	Sp	(SpNC)NCNC	2D16-P4	c120	Sp33-16xNCm2-5	NC7-10	68	62	18	11	11.5
1437	Sp	(SpNC)NCNC	2D11-P19	c120	Sp33-16xNCm2-5	NC7-10	39	29	10	0	0
1632	Sp	(SpNC)NC	4B14-5	c120		NC7-10	62	48	23	55	59
1323	NC	(NCSp)Sp	4A14-8	s14		Sp38-23	84	57	23	94	104.5
1616	Sp	(SpNC)NC	4B6-3	c120		NC7-10	75	55	20	0	0
2039	Sp	(SpNC)NC	4B1-12	c120		NC7-10	63	52	16	98	139.5
1584	Sp	(SpNC)NCNC	2D9-P19	c120	Sp33-16xNCm2-5	NC7-10	64	43	7	78.5	89.5
2116	Sp	(SpNC)NCNC	1D14-P10	c120	Sp33-16xNCm2-5	NC7-10	64	59	19	9	11
2198	Sp	(SpNC)NCNC	2D9-P23	c120	Sp33-16xNCm2-5	NC7-10	64	54	8	0	0
1362	Sp	(SpNC)NCNC	2D9-P4	c120	Sp33-16xNCm2-5	NC7-10	96	68	25	109.5	123
1722	Sp	(SpNC)SpNC	2D11-S14	c120	Sp33-16xNCm2-5	Sp38-23	61	61	11	0	0
1361	Sp	(SpNC)NCNC	1D15-P16	c120	Sp33-16xNCm2-5	NC7-10	62	60	13	8	14
2017	NC	NC	1NC27-5X6-4/5	c120	NC27-5	NC6-4	83	70	10	46	50
2124	Sp	(SpNC)NCNC	2D11-P21	c120	Sp33-16xNCm2-5	NC7-10	65	44	25	64	74.5
1290	Sp	Sp	1Sp43x22/3	s14	Sp43	Sp22	75	62	21	69.5	80
1706	Sp	(SpNC)NCNC	2D9-P15	c120	Sp33-16xNCm2-5	NC7-10	46	30	10	0	0
1734	Sp	(SpNC)NCNC	2D11-P10	c120	Sp33-16xNCm2-5	NC7-10	50	40	13	17.5	19.5
1857	Sp	(SpNC)NCNC	2D9-P21	c120	Sp33-16xNCm2-5	NC7-10	40	39	9	0	0
1788	Sp	(SpNC)NC	5B24-11	c120		NC7-10	65	55	14	99	108.5
1803	Sp	(SpNC)NCNC	2D9-P11	c120	Sp33-16xNCm2-5	NC7-10	15	9	8	0	0
1871	Sp	(SpNC)NCNC	2D11-P2	c120	Sp33-16xNCm2-5	NC7-10	63	49	18	0	0
1737	Sp	(SpNC)NCNC	1D15-P10	c115	Sp33-16xNCm2-5	NC7-10	55	52	18	0	0
2059	Sp	(SpNC)NC	4B14-1	c120		NC7-10	59	48	24	89.5	103.5
1336	NC	NC	5NC3A/8	c120	NC3A		46	36	17	177.5	183
2245	NC	(NCSp)Sp	5A26-5	s14		Sp38-23	93	61	39
1579	Sp	(SpNC)NCNC	2D9-P19	c120	Sp33-16xNCm2-5	NC7-10	54	59	22	0	0
1879	Sp	(SpNC)NCNC	2D11-P2	c120	Sp33-16xNCm2-5	NC7-10	46	37	27	54.5	62.5
1778	NC	(NCSp)Sp	5A31-5	s14		Sp38-23	77	64	30	124.5	132.5
1326	NC	NC	5NC3A/8	c120	NC3A		69	54	18	112.5	123.5
1339	NC	NC	5NC3A/8	c120	NC3A		74	70	27	17.5	18
1391	Sp	(SpNC)NC	5B26-22	c120		NC7-10	57	53	22	36.5	37.5
1406	Sp	(SpNC)NCNC	2D10-P6	c120	Sp33-16xNCm2-5	NC7-10	43	36	30	89	100
1385	NC	(NCSp)Sp	4A19-17	s14		Sp38-23	76	44	32	62.5	72
1460	Sp	Sp	1Sp43x22/1	s14	Sp43	Sp22	98	54	58
2004	Sp	(SpNC)NCNC	1D1-P6	c120	Sp33-16xNCm2-5	NC7-10	63	69	30	0	0
1510	Sp	(SpNC)NC	5B26-12	c120		NC7-10	34	24	13	28	33
1931	Sp	(SpNC)NCNC	1D15-P10	c115	Sp33-16xNCm2-5	NC7-10	48	47	16	0	0
2084	Sp	(SpNC)NCNC	2D9-P13	c120	Sp33-16xNCm2-5	NC7-10	74	62	18	0	0
1205	Sp	(SpNC)NC	4B20-10	c120		NC7-10	74	67	27	121.5	141
2056	Sp	(SpNC)NC	4B14-1	c120		NC7-10	39	35	11
1330	NC	NC	5NC3A/8	c120	NC3A		68	43	21	53.5	57
1817	Sp	(SpNC)NCNC	2D9-P3	c120	Sp33-16xNCm2-5	NC7-10	55	40	19	0	0
1829	NC	NC	1NC27-5X6-4/2	c115	NC27-5	NC6-4	57	63	21	89.5	96.5
1742	Sp	(SpNC)NCNC	1D15-P10	c115	Sp33-16xNCm2-5	NC7-10	66	57	18	0.5	1
1273	Sp	Sp	1Sp43x22/3	s14	Sp43	Sp22	76	62	43	78	83.5
1275	Sp	Sp	1Sp43x22/3	s14	Sp43	Sp22	42	39	20
1717	Sp	(SpNC)SpNC	2D11-S14	c120	Sp33-16xNCm2-5	Sp38-23	38	30	16	21	23.5
1828	NC	NC	1NC27-5X6-4/2	c115	NC27-5	NC6-4	59	43	14	49.5	52
1421	NC	(NCSp)Sp	5A34-4	s14		Sp38-23	75	60	27	97	101.5
1800	Sp	(SpNC)NCNC	2D9-P11	c120	Sp33-16xNCm2-5	NC7-10	61	53	20	57	72.5
1990	Sp	(SpNC)NCNC	1D15-P1	c120	Sp33-16xNCm2-5	NC7-10	46	37	13	0	0
1782	NC	(NCSp)Sp	5A31-5	s14		Sp38-23	77	65	33	85	93
1469	Sp	Sp	1Sp21x31/4	s14	Sp21	Sp31	67	37	32
1723	Sp	(SpNC)SpNC	2D11-S14	c120	Sp33-16xNCm2-5	Sp38-23	58	48	25	3.5	4
1402	Sp	(SpNC)NCNC	2D10-P6	c120	Sp33-16xNCm2-5	NC7-10	75	63	36	112	120
1390	Sp	(SpNC)NC	5B26-22	c120		NC7-10	65	58	28	0	0
1991	Sp	(SpNC)NCNC	1D15-P1	c120	Sp33-16xNCm2-5	NC7-10	50	40	15	2.5	47.5
1774	NC	(NCSp)Sp	5A31-5	s14		Sp38-23	68	53	35	49	53.5
1693	Sp	(SpNC)NCNC	2D9-P11	c120	Sp33-16xNCm2-5	NC7-10	53	46	21	0	0
2200	Sp	(SpNC)NCNC	2D9-P23	c120	Sp33-16xNCm2-5	NC7-10	67	62	24	110	127.5
1379	Sp	(SpNC)NC	4B13-2	c120		NC7-10	84	81	26	25.5	38.5
1501	Sp	(SpNC)NC	5B26-12	c120		NC7-10	70	60	16	66.5	71
1331	NC	NC	5NC3A/8	c120	NC3A		54	37	20	94.5	103
1772	NC	(NCSp)Sp	5A31-5	s14		Sp38-23	82	72	25	96.5	105
2046	Sp	(SpNC)NCNC	2D9-P8	c120	Sp33-16xNCm2-5	NC7-10	48	41	12	16.5	24
1295	Sp	Sp	1Sp43x22/3	s14	Sp43	Sp22	55	37	34	104.5	115.5
1386	NC	(NCSp)Sp	4A19-17	s14		Sp38-23	15	11	14
2078	Sp	(SpNC)NCNC	2D9-P13	c120	Sp33-16xNCm2-5	NC7-10	66	63	22	0	0
1587	Sp	(SpNC)NCNC	2D16-P2	c120	Sp33-16xNCm2-5	NC7-10	66	57	28	56	61
1218	Sp	(SpNC)NC	4B12-8	c120		NC7-10	88	68	33	83.5	90
1884	Sp	(SpNC)NCNC	2D10-P1	c120	Sp33-16xNCm2-5	NC7-10	44	27	16	0	0
1445	Sp	(SpNC)SpNC	2D11-S7	c120	Sp33-16xNCm2-5	Sp38-23	50	48	20	32	35.5
1243	Sp	(SpNC)NC	4B17-1	c120		NC7-10	55	44	15	42.5	57
1602	Sp	(SpNC)NCNC	2D11-P6	c120	Sp33-16xNCm2-5	NC7-10	64	57	19	50.5	58.5
1274	Sp	Sp	1Sp43x22/3	s14	Sp43	Sp22	40	30	21
1293	Sp	Sp	1Sp43x22/3	s14	Sp43	Sp22	91	70	40	55	61.5
2002	Sp	(SpNC)NCNC	1D1-P6	c120	Sp33-16xNCm2-5	NC7-10	48	46	5	3	8.5
1472	Sp	Sp	1Sp21x31/4	s14	Sp21	Sp31	97	79	48	44	52.5
1276	Sp	Sp	1Sp43x22/3	s14	Sp43	Sp22	36	35	31	137	153
1258	Sp	(SpNC)NCNC	1D15-P10	c115	Sp33-16xNCm2-5	NC7-10	46	53	15	22	35
1356	Sp	(SpNC)NCNC	1D15-P16	c120	Sp33-16xNCm2-5	NC7-10	71	59	15	0	0
1145	Sp	(SpNC)NC	4B18-4	c120		NC7-10	95	75	15	8	12
2014	NC	NC	1NC27-5X6-4/5	c120	NC27-5	NC6-4	57	38	14	70	74
2012	NC	NC	1NC27-5X6-4/5	c120	NC27-5	NC6-4	71	55	13	29	32
1254	Sp	Sp	1Sp43x22/1	s14	Sp43	Sp22	93	57	30	116.5	121
1532	Sp	(SpNC)NCNC	2D16-P7	c120	Sp33-16xNCm2-5	NC7-10	37	27	10	0	0
1586	Sp	(SpNC)NCNC	2D16-P2	c120	Sp33-16xNCm2-5	NC7-10	56	47	12
1234	Sp	(SpNC)NC	4B17-1	c120		NC7-10	63	60	15	0	0
1847	Sp	(SpNC)NCNC	1D14-P8	c120	Sp33-16xNCm2-5	NC7-10	63	54	11	3.5	3.5
1889	NC	NC	1NC27-5X6-4/2	c115	NC27-5	NC6-4	50	50	13	71	82.5
1776	NC	(NCSp)Sp	5A31-5	s14		Sp38-23	66	66	34	40	42.5
2054	Sp	(SpNC)NC	4B14-1	c120		NC7-10	47	39	10
1341	NC	(NCSp)Sp	5A26-5	s14		Sp38-23	72	70	17	43	57.5
1285	Sp	Sp	1Sp43x22/3	s14	Sp43	Sp22	81	53	32	22.5	24
1636	Sp	(SpNC)NCNC	2D9-P1	c120	Sp33-16xNCm2-5	NC7-10	41	41	10	0	0
1802	Sp	(SpNC)NCNC	2D9-P11	c120	Sp33-16xNCm2-5	NC7-10	59	44	11	42.5	55.5
1463	Sp	Sp	1Sp21x31/4	s14	Sp21	Sp31	72	43	23
1888	Sp	(SpNC)NCNC	2D10-P1	c120	Sp33-16xNCm2-5	NC7-10	55	40	16	0	0
1349	Sp	(SpNC)NCNC	1D15-P16	c120	Sp33-16xNCm2-5	NC7-10	62	57	11	0	0
1972	Sp	(SpNC)NCNC	1D1-P10	c120	Sp33-16xNCm2-5	NC7-10	51	36	14	0	0
1479	Sp	(SpNC)NCNC	2D16-P4	c120	Sp33-16xNCm2-5	NC7-10	46	46	17	0	0
1676	Sp	(SpNC)NCNC	2D10-P5	c120	Sp33-16xNCm2-5	NC7-10	56	51	18	95.5	122
1926	Sp	(SpNC)NCNC	1D15-P10	c115	Sp33-16xNCm2-5	NC7-10	53	45	15	56.5	72
2015	NC	NC	1NC27-5X6-4/5	c120	NC27-5	NC6-4	54	50	13	79	90
1970	Sp	(SpNC)NCNC	1D1-P10	c120	Sp33-16xNCm2-5	NC7-10	60	42	17	15	46
2097	Sp	(SpNC)NCNC	1D15-P9	c120	Sp33-16xNCm2-5	NC7-10	54	50	20	0	0
1922	NC	(NCSp)Sp	5A34-23	s14		Sp38-23	109	65	22	218	253
1724	Sp	(SpNC)SpNC	2D11-S14	c120	Sp33-16xNCm2-5	Sp38-23	58	52	22	12.5	27.5
1619	Sp	(SpNC)NC	4B6-3	c120		NC7-10	78	68	16	61	99.5
1685	Sp	(SpNC)NCNC	2D10-P5	c120	Sp33-16xNCm2-5	NC7-10	39	29	8	0	0
2072	NC	(NCSp)Sp	4A12-18	s14		Sp38-23	72	48	18	59	71
1733	Sp	(SpNC)NCNC	2D11-P10	c120	Sp33-16xNCm2-5	NC7-10	54	51	8	3.5	5
1876	Sp	(SpNC)NCNC	2D11-P2	c120	Sp33-16xNCm2-5	NC7-10	49	44	9	71.5	82.5
2183	Sp	(SpNC)NCNC	2D9-P22	c120	Sp33-16xNCm2-5	NC7-10	63	48	11
1979	Sp	(SpNC)NCNC	1D14-P5	c115	Sp33-16xNCm2-5	NC7-10	62	45	12
2189	Sp	(SpNC)NCNC	2D9-P23	c120	Sp33-16xNCm2-5	NC7-10	67	59	12	0	0
1382	Sp	(SpNC)NC	4B13-2	c120		NC7-10	94	58	10	93	98.5
2065	NC	(NCSp)Sp	4A11-7	s14		Sp38-23	86	75	46	73	78
1855	Sp	(SpNC)NCNC	2D9-P21	c120	Sp33-16xNCm2-5	NC7-10	112	88	22	21.5	39
1270	Sp	Sp	1Sp43x22/3	s14	Sp43	Sp22	85	21	34	75.5	81.5
1399	NC	(NCSp)Sp	5A26-3	s14		Sp38-23	54	40	23	106	122.5
1250	Sp	Sp	1Sp43x22/1	s14	Sp43	Sp22	60	25	44	0	22
1763	NC	(NCSp)Sp	5A26-5	s14		Sp38-23	70	60	23	107	113
1671	Sp	(SpNC)NCNC	2D11-P15	c120	Sp33-16xNCm2-5	NC7-10	64	52	24	37.5	39
1925	Sp	(SpNC)NCNC	1D15-P10	c115	Sp33-16xNCm2-5	NC7-10	37	33	11	2.5	10
1599	Sp	(SpNC)NCNC	2D9-P15	c120	Sp33-16xNCm2-5	NC7-10	76	57	19
2199	Sp	(SpNC)NCNC	2D9-P23	c120	Sp33-16xNCm2-5	NC7-10	64	51	17	5	13.5
1572	Sp	(SpNC)NCNC	2D9-P19	c120	Sp33-16xNCm2-5	NC7-10	63	46	25	0	0
1673	Sp	(SpNC)NCNC	2D11-P15	c120	Sp33-16xNCm2-5	NC7-10	30	21	16	85.5	91
1335	NC	NC	5NC3A/8	c120	NC3A		56	32	18	93	101
1317	NC	(NCSp)Sp	4A14-8	s14		Sp38-23	136	77	35	41.5	48.5
1300	NC	(NCSp)Sp	4A15-2	s14		Sp38-23
1940	Sp	(SpNC)NCNC	1D15-P10	c115	Sp33-16xNCm2-5	NC7-10	45	45	17	68.5	72
2001	Sp	(SpNC)NCNC	1D1-P6	c120	Sp33-16xNCm2-5	NC7-10	55	50	19	3.5	3.5
1423	NC	(NCSp)Sp	5A34-4	s14		Sp38-23	18	13	8
1749	Sp	(SpNC)NCNC	1D15-P10	c115	Sp33-16xNCm2-5	NC7-10	16	5	3
1638	Sp	(SpNC)NCNC	2D9-P1	c120	Sp33-16xNCm2-5	NC7-10	60	51	16
1957	Sp	(SpNC)NCNC	1D1-P10	c120	Sp33-16xNCm2-5	NC7-10	58	42	17	62.5	71
1643	Sp	(SpNC)NCNC	2D9-P1	c120	Sp33-16xNCm2-5	NC7-10	46	44	14	0	0
1929	Sp	(SpNC)NCNC	1D15-P10	c115	Sp33-16xNCm2-5	NC7-10	60	48	17	86.5	90.5
2131	Sp	(SpNC)NCNC	2D16-P8	c120	Sp33-16xNCm2-5	NC7-10	31	24	10	0	0
1505	Sp	(SpNC)NC	5B26-12	c120		NC7-10	74	66	26	16	16.5
1994	Sp	(SpNC)NC	4B19-11	c120		NC7-10	39	29	13	9.5	16
1521	Sp	(SpNC)NCNC	2D11-P7	c120	Sp33-16xNCm2-5	NC7-10	50	48	16	4	7
1202	Sp	(SpNC)NC	4B20-10	c120		NC7-10	75	48	22	100.5	115
1265	Sp	(SpNC)NCNC	1D15-P10	c115	Sp33-16xNCm2-5	NC7-10	56	47	16	10.5	15.5
1608	Sp	(SpNC)NCNC	1D15-P10	c115	Sp33-16xNCm2-5	NC7-10	65	56	23	36	44.5
1826	Sp	(SpNC)NCNC	1D8-P7	c120	Sp33-16xNCm2-5	NC7-10	47	39	18	74	120
1561	Sp	(SpNC)NCNC	2D9-P19	c120	Sp33-16xNCm2-5	NC7-10	61	57	23	111	126.5
1777	NC	(NCSp)Sp	5A31-5	s14		Sp38-23	68	60	30	34.5	39.5
2135	Sp	(SpNC)NCNC	2D16-P8	c120	Sp33-16xNCm2-5	NC7-10	10	4	4
2020	Sp	(SpNC)NCNC	1D1-P3	c120	Sp33-16xNCm2-5	NC7-10	52	43	13
1854	Sp	(SpNC)NCNC	2D9-P21	c120	Sp33-16xNCm2-5	NC7-10	72	66	20	0	0
1294	Sp	Sp	1Sp43x22/3	s14	Sp43	Sp22	67	41	33	61.5	63
1656	Sp	(SpNC)NCNC	2D9-P7	c120	Sp33-16xNCm2-5	NC7-10	38	35	13	0	0
1655	Sp	(SpNC)SpNC	2D11-S17	c120	Sp33-16xNCm2-5	Sp38-23	17	8	10
1262	Sp	(SpNC)NCNC	1D15-P10	c115	Sp33-16xNCm2-5	NC7-10	64	56	16	33.5	41
1408	Sp	(SpNC)NCNC	2D10-P6	c120	Sp33-16xNCm2-5	NC7-10	62	59	33	52.5	59
1977	Sp	(SpNC)NCNC	1D14-P5	c115	Sp33-16xNCm2-5	NC7-10	62	52	19	87	93
2186	Sp	(SpNC)NCNC	1D8-P11	c120	Sp33-16xNCm2-5	NC7-10	56	51	17	13	22.5
1531	Sp	(SpNC)NCNC	2D16-P7	c120	Sp33-16xNCm2-5	NC7-10	25	19	11	61.5	72
1237	Sp	(SpNC)NC	4B17-1	c120		NC7-10	57	47	24	2	14
1364	Sp	(SpNC)NCNC	2D11-P4	c120	Sp33-16xNCm2-5	NC7-10	76	71	32	1.5	1.5
1988	Sp	(SpNC)NCNC	1D14-P5	c115	Sp33-16xNCm2-5	NC7-10	54	46	19	14	15.5
1506	Sp	(SpNC)NC	5B26-12	c120		NC7-10	78	62	23	87	95.5
1448	Sp	(SpNC)SpNC	2D11-S7	c120	Sp33-16xNCm2-5	Sp38-23	61	58	23	0	0
1468	Sp	Sp	1Sp21x31/4	s14	Sp21	Sp31	44	39	23
2082	Sp	(SpNC)NCNC	2D9-P13	c120	Sp33-16xNCm2-5	NC7-10	48	39	13	0	0
1353	Sp	(SpNC)NCNC	1D15-P16	c120	Sp33-16xNCm2-5	NC7-10	63	42	20	0	0
1865	Sp	(SpNC)NCNC	2D11-P2	c120	Sp33-16xNCm2-5	NC7-10	58	56	14	12	17.5
1444	Sp	(SpNC)SpNC	2D11-S7	c120	Sp33-16xNCm2-5	Sp38-23	60	48	20	0	0
1534	Sp	(SpNC)NCNC	2D16-P7	c120	Sp33-16xNCm2-5	NC7-10	63	54	30	0.5	0.5
2120	Sp	(SpNC)NCNC	1D14-P10	c120	Sp33-16xNCm2-5	NC7-10	53	42	15	65	75
1923	Sp	(SpNC)NCNC	1D1-P12	c115	Sp33-16xNCm2-5	NC7-10	56	46	20	0	0
2191	Sp	(SpNC)NCNC	2D9-P23	c120	Sp33-16xNCm2-5	NC7-10	75	70	22	0	0
1679	Sp	(SpNC)NCNC	2D10-P5	c120	Sp33-16xNCm2-5	NC7-10	41	27	18	64.5	70.5
1147	Sp	(SpNC)NC	4B20-10	c120		NC7-10	68	62	29	45	61
1567	Sp	(SpNC)NCNC	2D9-P19	c120	Sp33-16xNCm2-5	NC7-10	65	59	16	1	1
1662	Sp	(SpNC)NCNC	1D8-P3	c120	Sp33-16xNCm2-5	NC7-10	51	40	19	34.5	40.5
1446	Sp	(SpNC)SpNC	2D11-S7	c120	Sp33-16xNCm2-5	Sp38-23	60	45	8	0	0
2048	Sp	(SpNC)NCNC	2D9-P8	c120	Sp33-16xNCm2-5	NC7-10	62	53	15	63.5	85
1921	NC	(NCSp)Sp	5A34-23	s14		Sp38-23	89	30	26	64	65
2033	Sp	(SpNC)NC	4B1-12	c120		NC7-10	74	56	21	0	0
1485	Sp	(SpNC)SpSp	2D11-S11	s15	Sp33-16xNCm2-5	Sp38-23	51	42	17
1769	NC	(NCSp)Sp	5A34-16	s14		Sp38-23	82	68	33	67	73
1924	Sp	(SpNC)NCNC	1D15-P10	c115	Sp33-16xNCm2-5	NC7-10	56	33	11	6	9
2019	Sp	(SpNC)NCNC	1D1-P3	c120	Sp33-16xNCm2-5	NC7-10	53	35	16	43.5	61
1927	Sp	(SpNC)NCNC	1D15-P10	c115	Sp33-16xNCm2-5	NC7-10	73	58	19	6	6.5
2117	Sp	(SpNC)NCNC	1D14-P10	c120	Sp33-16xNCm2-5	NC7-10	64	54	18	0	0
1144	NC	(NCSp)Sp	5A36-13	s14		Sp38-23	26	19	7
1436	NC	(NCSp)Sp	5A34-13	s14		Sp38-23	47	36	15	90.5	98
1748	Sp	(SpNC)NCNC	1D15-P10	c115	Sp33-16xNCm2-5	NC7-10	40	34	10	0	0
2062	Sp	(SpNC)NC	4B20-9	c120		NC7-10	76	44	28	55	59
2023	Sp	(SpNC)NCNC	1D14-P6	c120	Sp33-16xNCm2-5	NC7-10	43	36	8	23	33
2181	Sp	(SpNC)NCNC	2D16-P6	c120	Sp33-16xNCm2-5	NC7-10	61	52	10	7	7
1630	Sp	(SpNC)NC	4B14-5	c120		NC7-10	50	44	10	0	0
1781	NC	(NCSp)Sp	5A31-5	s14		Sp38-23	111	55	45	30.5	35
1725	Sp	(SpNC)SpNC	2D11-S14	c120	Sp33-16xNCm2-5	Sp38-23	57	52	11	0	0
1758	NC	(NCSp)Sp	5A26-5	s14		Sp38-23	22	53	26	76	94.5
1690	Sp	(SpNC)NCNC	2D10-P5	c120	Sp33-16xNCm2-5	NC7-10	66	43	25	0	0
1752	NC	(NCSp)Sp	5A26-5	s14		Sp38-23	50	48	20	69.5	75.5
1344	NC	(NCSp)Sp	5A26-5	s14		Sp38-23	106	78	45	32	36.5
1704	Sp	(SpNC)NCNC	2D9-P15	c120	Sp33-16xNCm2-5	NC7-10	46	41	15	23.5	30.5
1909	NC	(NCSp)Sp	5A36-19	s14		Sp38-23	68	55	25	25	26.5
2055	Sp	(SpNC)NC	4B14-1	c120		NC7-10	59	45	10	0	0
1442	Sp	(SpNC)SpNC	2D11-S7	c120	Sp33-16xNCm2-5	Sp38-23	76	52	25	0	0
1710	Sp	(SpNC)SpNC	2D11-S14	c120	Sp33-16xNCm2-5	Sp38-23	8	5	2
1564	Sp	(SpNC)NCNC	2D9-P19	c120	Sp33-16xNCm2-5	NC7-10	66	61	22	0	0
1566	Sp	(SpNC)NCNC	2D9-P19	c120	Sp33-16xNCm2-5	NC7-10	61	52	14	0	0
1467	Sp	Sp	1Sp21x31/4	s14	Sp21	Sp31	105	95	15
1983	Sp	(SpNC)NCNC	1D14-P5	c115	Sp33-16xNCm2-5	NC7-10	58	53	20	87.5	95.5
1944	Sp	(SpNC)NCNC	1D15-P10	c115	Sp33-16xNCm2-5	NC7-10	62	57	19	37	44.5
1450	Sp	Sp	1Sp43x22/1	s14	Sp43	Sp22	67	67	62
1552	Sp	(SpNC)NCNC	1D1-P16	c120	Sp33-16xNCm2-5	NC7-10	61	51	15	13	34.5
1697	Sp	(SpNC)NCNC	2D9-P11	c120	Sp33-16xNCm2-5	NC7-10	50	40	16	30.5	42
1878	Sp	(SpNC)NCNC	2D11-P2	c120	Sp33-16xNCm2-5	NC7-10	61	47	7	0	0
1296	Sp	Sp	1Sp43x22/3	s14	Sp43	Sp22	100	50	26
1136	NC	(NCSp)Sp	5A36-13	s14		Sp38-23	80	65	31	107	113.5
2032	Sp	(SpNC)NC	4B1-12	c120		NC7-10	65	53	13	65	82
1504	Sp	(SpNC)NC	5B26-12	c120		NC7-10	52	52	17	69.5	122
1968	Sp	(SpNC)NCNC	1D1-P10	c120	Sp33-16xNCm2-5	NC7-10	8	7	4
1289	Sp	Sp	1Sp43x22/3	s14	Sp43	Sp22	71	51	33
1401	Sp	(SpNC)NCNC	2D10-P6	c120	Sp33-16xNCm2-5	NC7-10	84	50	22
1743	Sp	(SpNC)NCNC	1D15-P10	c115	Sp33-16xNCm2-5	NC7-10	56	54	17	0	0
1214	Sp	(SpNC)NC	4B20-10	c120		NC7-10	70	55	18	47	49.5
2028	Sp	(SpNC)NC	4B1-12	c120		NC7-10	65	68	15
1596	Sp	(SpNC)NCNC	2D9-P15	c120	Sp33-16xNCm2-5	NC7-10	52	45	19
1434	NC	(NCSp)Sp	5A34-13	s14		Sp38-23	76	61	21	59	76
1881	Sp	(SpNC)NCNC	2D10-P1	c120	Sp33-16xNCm2-5	NC7-10	47	36	6
1845	Sp	(SpNC)NCNC	1D14-P8	c120	Sp33-16xNCm2-5	NC7-10	53	40	6	0	0
1873	Sp	(SpNC)NCNC	2D11-P2	c120	Sp33-16xNCm2-5	NC7-10	64	54	13	0	0
1754	NC	(NCSp)Sp	5A26-5	s14		Sp38-23	70	51	36	77.5	85
2063	Sp	(SpNC)NC	4B20-9	c120		NC7-10	65	41	24	24.5	29
1637	Sp	(SpNC)NCNC	2D9-P1	c120	Sp33-16xNCm2-5	NC7-10	55	53	14	0	0
1556	Sp	(SpNC)NCNC	1D1-P16	c120	Sp33-16xNCm2-5	NC7-10	56	47	20
1887	Sp	(SpNC)NCNC	2D10-P1	c120	Sp33-16xNCm2-5	NC7-10	49	41	11	0	0
1279	Sp	Sp	1Sp43x22/3	s14	Sp43	Sp22	96	100	52	82	85.5
1880	Sp	(SpNC)NCNC	2D10-P1	c120	Sp33-16xNCm2-5	NC7-10	44	39	21	0	0
1352	Sp	(SpNC)NCNC	1D15-P16	c120	Sp33-16xNCm2-5	NC7-10	63	54	23	0.5	0.5
1455	Sp	Sp	1Sp43x22/1	s14	Sp43	Sp22	87	45	55
1577	Sp	(SpNC)NCNC	2D9-P19	c120	Sp33-16xNCm2-5	NC7-10	69	63	26	51	55
1646	Sp	(SpNC)NCNC	2D9-P1	c120	Sp33-16xNCm2-5	NC7-10	17	5	10
2109	Sp	(SpNC)NCNC	2D9-P7	c120	Sp33-16xNCm2-5	NC7-10	57	48	20	0	0
1675	Sp	(SpNC)NCNC	2D11-P15	c120	Sp33-16xNCm2-5	NC7-10	42	32	20	45	69.5
2103	Sp	(SpNC)NCNC	2D9-P7	c120	Sp33-16xNCm2-5	NC7-10	48	23	14	6.5	6.5
1869	Sp	(SpNC)NCNC	2D11-P2	c120	Sp33-16xNCm2-5	NC7-10	54	49	12	30.5	50.5
2043	Sp	(SpNC)NCNC	2D9-P8	c120	Sp33-16xNCm2-5	NC7-10	67	57	19
1830	NC	NC	1NC27-5X6-4/2	c115	NC27-5	NC6-4	36	19	7	74.5	77.5
2031	Sp	(SpNC)NC	4B1-12	c120		NC7-10	36	32	13	65	68.5
1482	Sp	(SpNC)NCNC	2D16-P4	c120	Sp33-16xNCm2-5	NC7-10	60	56	28
1539	Sp	(SpNC)NCNC	2D9-P17	c120	Sp33-16xNCm2-5	NC7-10	36	31	12	32	35
1707	Sp	(SpNC)NCNC	2D9-P15	c120	Sp33-16xNCm2-5	NC7-10	37	35	17	5.5	16.5
2058	Sp	(SpNC)NC	4B14-1	c120		NC7-10	51	48	19	86	95.5
1384	Sp	(SpNC)NC	4B20-19	c120		NC7-10	65	61	29	73	92.5
2197	Sp	(SpNC)NCNC	2D9-P23	c120	Sp33-16xNCm2-5	NC7-10	67	63	30	62.5	66
1528	Sp	(SpNC)NCNC	2D16-P7	c120	Sp33-16xNCm2-5	NC7-10	54	49	16	50.5	60.5
1360	Sp	(SpNC)NCNC	1D15-P16	c120	Sp33-16xNCm2-5	NC7-10	67	65	28	16.5	28
1648	Sp	(SpNC)NCNC	2D9-P1	c120	Sp33-16xNCm2-5	NC7-10	52	44	23	12	21
1716	Sp	(SpNC)SpNC	2D11-S14	c120	Sp33-16xNCm2-5	Sp38-23	15	9	5
1654	Sp	(SpNC)SpNC	2D11-S17	c120	Sp33-16xNCm2-5	Sp38-23	52	25	7	0	0
1363	Sp	(SpNC)NCNC	2D11-P4	c120	Sp33-16xNCm2-5	NC7-10	87	70	26	68	89.5
1324	NC	NC	5NC3A/8	c120	NC3A		68	51	20	150.5	158.5
1141	NC	(NCSp)Sp	5A36-13	s14		Sp38-23	100	41	43
2194	Sp	(SpNC)NCNC	2D9-P23	c120	Sp33-16xNCm2-5	NC7-10	76	72	15	0	7.5
1750	Sp	(SpNC)NCNC	2D9-P1	c120	Sp33-16xNCm2-5	NC7-10	49	42	17
1850	Sp	(SpNC)NCNC	2D9-P21	c120	Sp33-16xNCm2-5	NC7-10	59	53	17	14	15
1338	NC	NC	5NC3A/8	c120	NC3A		69	64	28	122.5	127
1392	Sp	(SpNC)NC	5B26-22	c120		NC7-10	21	17	15
2088	Sp	(SpNC)NCNC	2D16-P4	c120	Sp33-16xNCm2-5	NC7-10	24	15	14	0	0
1746	Sp	(SpNC)NCNC	1D15-P10	c115	Sp33-16xNCm2-5	NC7-10	51	44	16	50	80
1377	Sp	(SpNC)NC	4B13-2	c120		NC7-10	82	69	34
1458	Sp	Sp	1Sp43x22/1	s14	Sp43	Sp22	70	62	34
2111	Sp	(SpNC)NCNC	2D9-P7	c120	Sp33-16xNCm2-5	NC7-10	59	58	17	0	0
1780	NC	(NCSp)Sp	5A31-5	s14		Sp38-23	60	50	34	62	75.5
1513	NC	(NCSp)Sp	5A34-8	s14		Sp38-23	45	32	18
1430	NC	(NCSp)Sp	5A34-13	s14		Sp38-23	97	52	31	68	71.5
2119	Sp	(SpNC)NCNC	1D14-P10	c120	Sp33-16xNCm2-5	NC7-10	41	29	8	0	0
1509	Sp	(SpNC)NC	5B26-12	c120		NC7-10	68	54	24	83	90
2133	Sp	(SpNC)NCNC	2D16-P8	c120	Sp33-16xNCm2-5	NC7-10	44	42	22	0	0
1714	Sp	(SpNC)SpNC	2D11-S14	c120	Sp33-16xNCm2-5	Sp38-23	36	21	12	0	0
1376	Sp	(SpNC)NC	4B13-2	c120		NC7-10	71	70	25	5	5.5
1984	Sp	(SpNC)NCNC	1D14-P5	c115	Sp33-16xNCm2-5	NC7-10	41	34	21	72	75.5
1635	Sp	(SpNC)NCNC	2D9-P1	c120	Sp33-16xNCm2-5	NC7-10	50	40	14	2	6.5
1359	Sp	(SpNC)NCNC	1D15-P16	c120	Sp33-16xNCm2-5	NC7-10	70	70	24	86.5	123.5
2076	Sp	(SpNC)NCNC	2D9-P13	c120	Sp33-16xNCm2-5	NC7-10	56	47	23	7	8
1641	Sp	(SpNC)NCNC	2D9-P1	c120	Sp33-16xNCm2-5	NC7-10	60	57	19	47	47.5
1609	Sp	(SpNC)NCNC	1D15-P10	c115	Sp33-16xNCm2-5	NC7-10	52	50	19	78.5	130.5
1779	NC	(NCSp)Sp	5A31-5	s14		Sp38-23	61	55	40
1611	Sp	(SpNC)NCNC	1D15-P10	c115	Sp33-16xNCm2-5	NC7-10	76	58	30	0	0
1396	Sp	(SpNC)NC	5B26-22	c120		NC7-10	79	68	20	60.5	64
1249	Sp	Sp	1Sp43x22/1	s14	Sp43	Sp22	88	85	35
1260	Sp	(SpNC)NCNC	1D15-P10	c115	Sp33-16xNCm2-5	NC7-10	66	61	9	82	85
1912	NC	(NCSp)Sp	5A36-19	s14		Sp38-23	61	45	24
1708	Sp	(SpNC)SpNC	2D11-S14	c120	Sp33-16xNCm2-5	Sp38-23	24	14	6	0	0
1405	Sp	(SpNC)NCNC	2D10-P6	c120	Sp33-16xNCm2-5	NC7-10	70	58	30	41.5	48
1142	NC	(NCSp)Sp	5A36-13	s14		Sp38-23	93	72	37	9.5	10
1216	Sp	(SpNC)NC	4B20-10	c120		NC7-10	74	67	13	114.5	126.5
1203	Sp	(SpNC)NC	4B20-10	c120		NC7-10	68	67	12	0	0
1863	Sp	(SpNC)NCNC	2D11-P2	c120	Sp33-16xNCm2-5	NC7-10	42	34	5	20	32
1462	Sp	Sp	1Sp43x22/1	s14	Sp43	Sp22	53	12	40	34.5	37
1267	Sp	(SpNC)NCNC	1D15-P10	c115	Sp33-16xNCm2-5	NC7-10	74	60	17	0	0
2079	Sp	(SpNC)NCNC	2D9-P13	c120	Sp33-16xNCm2-5	NC7-10	65	60	14	0	0
1999	Sp	(SpNC)NC	4B19-11	c120		NC7-10	59	48	10	83.5	87.5
1307	NC	(NCSp)Sp	4A14-8	s14		Sp38-23	7	5	2
1606	Sp	(SpNC)NCNC	1D15-P10	c115	Sp33-16xNCm2-5	NC7-10	58	46	22	0	0
1792	Sp	(SpNC)NC	5B24-11	c120		NC7-10	69	65	12	49.5	55
1848	Sp	(SpNC)NCNC	1D14-P8	c120	Sp33-16xNCm2-5	NC7-10	60	52	9	0	0
1366	Sp	(SpNC)NCNC	2D11-P4	c120	Sp33-16xNCm2-5	NC7-10	77	77	18	47	62
2083	Sp	(SpNC)NCNC	2D9-P13	c120	Sp33-16xNCm2-5	NC7-10	60	45	12	0	0
1639	Sp	(SpNC)NCNC	2D9-P1	c120	Sp33-16xNCm2-5	NC7-10	50	41	10	0	0
1420	NC	(NCSp)Sp	5A34-4	s14		Sp38-23	69	64	29	67	74
1367	Sp	(SpNC)NCNC	2D11-P4	c120	Sp33-16xNCm2-5	NC7-10	96	85	32	73.5	100.5
1582	Sp	(SpNC)NCNC	2D9-P19	c120	Sp33-16xNCm2-5	NC7-10	73	67	19	72	104.5
1997	Sp	(SpNC)NC	4B19-11	c120		NC7-10	61	58	23	58.5	80.5
1346	NC	(NCSp)Sp	5A26-5	s14		Sp38-23	81	56	22	99	106
1732	Sp	(SpNC)NCNC	2D11-P10	c120	Sp33-16xNCm2-5	NC7-10	56	51	10	0	0
1787	NC	(NCSp)Sp	5A31-5	s14		Sp38-23	78	76	17
1452	Sp	Sp	1Sp43x22/1	s14	Sp43	Sp22	84	40	43
1245	Sp	Sp	1Sp43x22/1	s14	Sp43	Sp22	48	47	48
1319	NC	(NCSp)Sp	4A14-8	s14		Sp38-23	93	85	28	51	55
1255	Sp	Sp	1Sp43x22/1	s14	Sp43	Sp22	6	2	2
1378	Sp	(SpNC)NC	4B13-2	c120		NC7-10	107	95	29	0.5	0.5
1839	NC	NC	1NC27-5X6-4/2	c115	NC27-5	NC6-4	27	22	10
1764	NC	(NCSp)Sp	5A26-5	s14		Sp38-23	95	80	28	74.5	81.5
2067	NC	(NCSp)Sp	4A11-7	s14		Sp38-23	78	73	30	64	80
1877	Sp	(SpNC)NCNC	2D11-P2	c120	Sp33-16xNCm2-5	NC7-10	51	40	13	31.5	39
1480	Sp	(SpNC)NCNC	2D16-P4	c120	Sp33-16xNCm2-5	NC7-10	53	40	8	0	0
1261	Sp	(SpNC)NCNC	1D15-P10	c115	Sp33-16xNCm2-5	NC7-10	53	53	10	43.5	52.5
1251	Sp	Sp	1Sp43x22/1	s14	Sp43	Sp22	43	36	37
1571	Sp	(SpNC)NCNC	2D9-P19	c120	Sp33-16xNCm2-5	NC7-10	62	57	27	129.5	135.5
1816	Sp	(SpNC)NCNC	2D9-P3	c120	Sp33-16xNCm2-5	NC7-10	58	47	7	0	0
1786	NC	(NCSp)Sp	5A31-5	s14		Sp38-23	91	72	15	66.5	77.5
1767	NC	(NCSp)Sp	5A34-16	s14		Sp38-23	75	62	17	34.5	39.5
1629	Sp	(SpNC)NC	4B14-5	c120		NC7-10	50	44	12	2	5.5
1700	Sp	(SpNC)NCNC	2D9-P15	c120	Sp33-16xNCm2-5	NC7-10	80	77	21	21.5	44
1668	Sp	(SpNC)NCNC	2D11-P15	c120	Sp33-16xNCm2-5	NC7-10	53	53	20	86.5	98.5
1558	Sp	(SpNC)NCNC	1D1-P16	c120	Sp33-16xNCm2-5	NC7-10	17	4	9	31	62.5
1919	NC	(NCSp)Sp	5A36-19	s14		Sp38-23	81	58	27	30.5	55
1680	Sp	(SpNC)NCNC	2D10-P5	c120	Sp33-16xNCm2-5	NC7-10	46	40	11	0	0
1453	Sp	Sp	1Sp43x22/1	s14	Sp43	Sp22	76	61	50
1812	Sp	(SpNC)NCNC	2D9-P3	c120	Sp33-16xNCm2-5	NC7-10	48	48	7	0	0
1610	Sp	(SpNC)NCNC	1D15-P10	c115	Sp33-16xNCm2-5	NC7-10	61	34	19	0	0
1394	Sp	(SpNC)NC	5B26-22	c120		NC7-10	89	74	28	54	56
1942	Sp	(SpNC)NCNC	1D15-P10	c115	Sp33-16xNCm2-5	NC7-10	49	45	20	0	0
1357	Sp	(SpNC)NCNC	1D15-P16	c120	Sp33-16xNCm2-5	NC7-10	77	61	16	0	0
1824	Sp	(SpNC)NCNC	1D8-P7	c120	Sp33-16xNCm2-5	NC7-10	61	37	9	0	0
1691	Sp	(SpNC)NCNC	2D11-P3	c120	Sp33-16xNCm2-5	NC7-10	38	21	8	0	0
1543	Sp	(SpNC)NCNC	2D9-P17	c120	Sp33-16xNCm2-5	NC7-10	47	34	13	71	83.5
2034	Sp	(SpNC)NC	4B1-12	c120		NC7-10	75	61	25	65.5	72.5
1242	Sp	(SpNC)NC	4B17-1	c120		NC7-10	78	50	17
1993	Sp	(SpNC)NC	4B19-11	c120		NC7-10	52	49	10
1985	Sp	(SpNC)NCNC	1D14-P5	c115	Sp33-16xNCm2-5	NC7-10	46	33	15
1526	Sp	(SpNC)NCNC	2D16-P7	c120	Sp33-16xNCm2-5	NC7-10	23	20	9	106.5	119.5
1350	Sp	(SpNC)NCNC	1D15-P16	c120	Sp33-16xNCm2-5	NC7-10	57	52	18	47.5	59
1651	Sp	(SpNC)SpNC	2D11-S17	c120	Sp33-16xNCm2-5	Sp38-23	50	47	14	3.5	3.5
1856	Sp	(SpNC)NCNC	2D9-P21	c120	Sp33-16xNCm2-5	NC7-10	59	53	14	27	28
1955	Sp	(SpNC)NCNC	1D1-P10	c120	Sp33-16xNCm2-5	NC7-10	50	46	17	97.5	126.5
1980	Sp	(SpNC)NCNC	1D14-P5	c115	Sp33-16xNCm2-5	NC7-10	55	45	15	56.5	64
1603	Sp	(SpNC)NCNC	1D15-P10	c115	Sp33-16xNCm2-5	NC7-10	50	41	15	85.5	88
1674	Sp	(SpNC)NCNC	2D11-P15	c120	Sp33-16xNCm2-5	NC7-10	63	56	23	0	0
1872	Sp	(SpNC)NCNC	2D11-P2	c120	Sp33-16xNCm2-5	NC7-10	69	52	21	0	0
1756	NC	(NCSp)Sp	5A26-5	s14		Sp38-23	54	13	30
1894	NC	NC	1NC27-5X6-4/2	c115	NC27-5	NC6-4	61	39	10	168.5	181
1329	NC	NC	5NC3A/8	c120	NC3A		64	51	15	46	51
2007	NC	NC	1NC27-5X6-4/5	c120	NC27-5	NC6-4	64	47	9	46	46
2005	Sp	(SpNC)NCNC	1D1-P6	c120	Sp33-16xNCm2-5	NC7-10	67	60	19	0	0
1789	Sp	(SpNC)NC	5B24-11	c120		NC7-10	76	63	25	215	222.5
1618	Sp	(SpNC)NC	4B6-3	c120		NC7-10	76	62	23	30	45.5
1334	NC	NC	5NC3A/8	c120	NC3A		64	46	16	97	103
1783	NC	(NCSp)Sp	5A31-5	s14		Sp38-23	96	83	35	65	70.5
1705	Sp	(SpNC)NCNC	2D9-P15	c120	Sp33-16xNCm2-5	NC7-10	27	24	10	0	0
1139	NC	(NCSp)Sp	5A36-13	s14		Sp38-23	80	65	26	60	66.5
1612	Sp	(SpNC)NCNC	2D11-P13	c120	Sp33-16xNCm2-5	NC7-10	38	37	22	66	72.5
1263	Sp	(SpNC)NCNC	1D15-P10	c115	Sp33-16xNCm2-5	NC7-10	68	52	24	17	21.5
2053	Sp	(SpNC)NC	4B14-1	c120		NC7-10	30	10	10	0	0
1681	Sp	(SpNC)NCNC	2D10-P5	c120	Sp33-16xNCm2-5	NC7-10	42	37	12	0	0
1515	Sp	(SpNC)NCNC	2D16-P1	c120	Sp33-16xNCm2-5	NC7-10	52	45	20	0	0
1620	Sp	(SpNC)NC	4B14-5	c120		NC7-10	65	50	17	51.5	56
2096	Sp	(SpNC)NCNC	1D15-P9	c120	Sp33-16xNCm2-5	NC7-10	38	35	14	58	68.5
1770	NC	(NCSp)Sp	5A34-16	s14		Sp38-23	64	40	33	19.5	26
1138	NC	(NCSp)Sp	5A36-13	s14		Sp38-23	65	45	20
1494	Sp	(SpNC)SpSp	2D11-S11	s15	Sp33-16xNCm2-5	Sp38-23	42	33	21
2126	Sp	(SpNC)NCNC	2D11-P21	c120	Sp33-16xNCm2-5	NC7-10	66	47	17	36.5	51.5
1217	Sp	(SpNC)NC	4B20-10	c120		NC7-10	3	3	2
2071	NC	(NCSp)Sp	4A12-18	s14		Sp38-23	74	55	25	33.5	36.5
2184	Sp	(SpNC)NCNC	1D8-P11	c120	Sp33-16xNCm2-5	NC7-10	52	45	13
1309	NC	(NCSp)Sp	4A14-8	s14		Sp38-23	41	11	11
2118	Sp	(SpNC)NCNC	1D14-P10	c120	Sp33-16xNCm2-5	NC7-10	44	29	14	14	18
1882	Sp	(SpNC)NCNC	2D10-P1	c120	Sp33-16xNCm2-5	NC7-10	57	50	14	23.5	58
1666	Sp	(SpNC)NCNC	2D11-P15	c120	Sp33-16xNCm2-5	NC7-10	61	41	37	79	100.5
1486	Sp	(SpNC)SpSp	2D11-S11	s15	Sp33-16xNCm2-5	Sp38-23	66	56	22
2195	Sp	(SpNC)NCNC	2D9-P23	c120	Sp33-16xNCm2-5	NC7-10	70	53	14	82	108.5
1965	Sp	(SpNC)NCNC	1D1-P10	c120	Sp33-16xNCm2-5	NC7-10	56	48	14	43.5	64.5
1607	Sp	(SpNC)NCNC	1D15-P10	c115	Sp33-16xNCm2-5	NC7-10	61	48	12	0	0
1899	NC	NC	1NC27-5X6-4/2	c115	NC27-5	NC6-4	52	52	9	82	85.5
1738	Sp	(SpNC)NCNC	1D15-P10	c115	Sp33-16xNCm2-5	NC7-10	40	35	10	0	0
1843	Sp	(SpNC)NCNC	1D14-P8	c120	Sp33-16xNCm2-5	NC7-10	67	57	15	0	0
1982	Sp	(SpNC)NCNC	1D14-P5	c115	Sp33-16xNCm2-5	NC7-10	57	54	25	0	11.5
1573	Sp	(SpNC)NCNC	2D9-P19	c120	Sp33-16xNCm2-5	NC7-10	70	67	18	42	57.5
1885	Sp	(SpNC)NCNC	2D10-P1	c120	Sp33-16xNCm2-5	NC7-10	72	65	18	21	54.5
2086	Sp	(SpNC)NCNC	2D9-P8	c120	Sp33-16xNCm2-5	NC7-10	67	53	19	65.5	86
1525	Sp	(SpNC)NCNC	2D11-P7	c120	Sp33-16xNCm2-5	NC7-10	38	38	5	73	90.5
1694	Sp	(SpNC)NCNC	2D9-P11	c120	Sp33-16xNCm2-5	NC7-10	53	38	12	0	0
1585	Sp	(SpNC)NCNC	2D16-P2	c120	Sp33-16xNCm2-5	NC7-10	61	56	36	68.5	79
1649	Sp	(SpNC)NCNC	2D9-P1	c120	Sp33-16xNCm2-5	NC7-10	57	36	16	0	0
1489	Sp	(SpNC)SpSp	2D11-S11	s15	Sp33-16xNCm2-5	Sp38-23	48	45	21
1597	Sp	(SpNC)NCNC	2D9-P15	c120	Sp33-16xNCm2-5	NC7-10	6	4	2
1647	Sp	(SpNC)NCNC	2D9-P1	c120	Sp33-16xNCm2-5	NC7-10	60	46	14	21.5	28
1542	Sp	(SpNC)NCNC	2D9-P17	c120	Sp33-16xNCm2-5	NC7-10	43	30	11	39	50.5
1840	Sp	(SpNC)NCNC	1D15-P12	c115	Sp33-16xNCm2-5	NC7-10	41	31	15	11	23.5
1739	Sp	(SpNC)NCNC	1D15-P10	c115	Sp33-16xNCm2-5	NC7-10	9	19	5	35	48
2066	NC	(NCSp)Sp	4A11-7	s14		Sp38-23	67	69	41	56.5	64
1231	Sp	(SpNC)NC	4B17-1	c120		NC7-10	49	41	14	45	57
2080	Sp	(SpNC)NCNC	2D9-P13	c120	Sp33-16xNCm2-5	NC7-10	58	56	12	0	0
1941	Sp	(SpNC)NCNC	1D15-P10	c115	Sp33-16xNCm2-5	NC7-10	45	34	8	122.5	138
1702	Sp	(SpNC)NCNC	2D9-P15	c120	Sp33-16xNCm2-5	NC7-10	61	50	13	0	0
1518	Sp	(SpNC)NCNC	2D10-P7	c120	Sp33-16xNCm2-5	NC7-10	51	38	18	0	0
1291	Sp	Sp	1Sp43x22/3	s14	Sp43	Sp22	83	72	25	29.5	30.5
1259	Sp	(SpNC)NCNC	1D15-P10	c115	Sp33-16xNCm2-5	NC7-10	64	58	26	3.5	3.5
1741	Sp	(SpNC)NCNC	1D15-P10	c115	Sp33-16xNCm2-5	NC7-10	61	61	11	110.5	120
1432	NC	(NCSp)Sp	5A34-13	s14		Sp38-23	81	71	23	9.5	20.5
1689	Sp	(SpNC)NCNC	2D10-P5	c120	Sp33-16xNCm2-5	NC7-10	37	32	6	0	0
2087	Sp	(SpNC)NCNC	2D9-P8	c120	Sp33-16xNCm2-5	NC7-10	72	57	8	0	0
1530	Sp	(SpNC)NCNC	2D16-P7	c120	Sp33-16xNCm2-5	NC7-10	25	21	6	72.5	82.5
1906	NC	(NCSp)Sp	5A36-19	s14		Sp38-23	83	40	30	59	70
1956	Sp	(SpNC)NCNC	1D1-P10	c120	Sp33-16xNCm2-5	NC7-10	55	45	15	48	61
2095	Sp	(SpNC)NCNC	1D15-P9	c120	Sp33-16xNCm2-5	NC7-10	34	21	12	53.5	58
1911	NC	(NCSp)Sp	5A36-19	s14		Sp38-23	87	52	30	65.5	70
1502	Sp	(SpNC)NC	5B26-12	c120		NC7-10	65	55	15	77	83
2115	Sp	(SpNC)NCNC	1D14-P10	c120	Sp33-16xNCm2-5	NC7-10	46	32	14	16	30.5
1908	NC	(NCSp)Sp	5A36-19	s14		Sp38-23	59	43	37	60.5	80
1306	NC	(NCSp)Sp	4A14-8	s14		Sp38-23	17	7	6
1481	Sp	(SpNC)NCNC	2D16-P4	c120	Sp33-16xNCm2-5	NC7-10	64	53	15	0	0
1574	Sp	(SpNC)NCNC	2D9-P19	c120	Sp33-16xNCm2-5	NC7-10	78	71	22	0	0
1206	Sp	(SpNC)NC	4B20-10	c120		NC7-10	69	60	15	0	0
1677	Sp	(SpNC)NCNC	2D10-P5	c120	Sp33-16xNCm2-5	NC7-10	36	33	7	0	0
1540	Sp	(SpNC)NCNC	2D9-P17	c120	Sp33-16xNCm2-5	NC7-10	59	52	14	27	35
1667	Sp	(SpNC)NCNC	2D11-P15	c120	Sp33-16xNCm2-5	NC7-10	46	35	18	57.5	69.5
1498	Sp	(SpNC)SpNC	2D11-S7	c120	Sp33-16xNCm2-5	Sp38-23	56	49	14	44.5	48.5
2101	Sp	(SpNC)NCNC	2D9-P7	c120	Sp33-16xNCm2-5	NC7-10	70	61	22	0	0
1720	Sp	(SpNC)SpNC	2D11-S14	c120	Sp33-16xNCm2-5	Sp38-23	53	50	12	9.5	13.5
1846	Sp	(SpNC)NCNC	1D14-P8	c120	Sp33-16xNCm2-5	NC7-10	46	46	13	0	0
1333	NC	NC	5NC3A/8	c120	NC3A		76	53	15	141	147
1298	Sp	Sp	1Sp43x22/3	s14	Sp43	Sp22	73	62	37	92	98.5
1798	NC	(NCSp)Sp	5A33-4	s14		Sp38-23	71	23	23	74.5	80.5
1507	Sp	(SpNC)NC	5B26-12	c120		NC7-10	77	67	22
1488	Sp	(SpNC)SpSp	2D11-S11	s15	Sp33-16xNCm2-5	Sp38-23	55	53	25	98.5	99.5
1368	Sp	(SpNC)NCNC	2D11-P4	c120	Sp33-16xNCm2-5	NC7-10	92	78	16	81.5	91.5
1644	Sp	(SpNC)NCNC	2D9-P1	c120	Sp33-16xNCm2-5	NC7-10	63	49	14	24.5	29
1978	Sp	(SpNC)NCNC	1D14-P5	c115	Sp33-16xNCm2-5	NC7-10	51	50	14	0	0
2016	NC	NC	1NC27-5X6-4/5	c120	NC27-5	NC6-4	58	54	8	133.5	145.5
1310	NC	(NCSp)Sp	4A14-8	s14		Sp38-23	115	104	28	90	96.5
1625	Sp	(SpNC)NC	4B14-5	c120		NC7-10	52	52	22	102.5	108
1222	Sp	(SpNC)NC	4B12-8	c120		NC7-10	54	46	33
1650	Sp	(SpNC)SpNC	2D11-S17	c120	Sp33-16xNCm2-5	Sp38-23	25	23	8	0	0
1998	Sp	(SpNC)NC	4B19-11	c120		NC7-10	54	53	24	5.5	8
2073	NC	(NCSp)Sp	4A12-18	s14		Sp38-23	74	67	26	75	89
1766	NC	(NCSp)Sp	5A26-5	s14		Sp38-23	69	69	36
1711	Sp	(SpNC)SpNC	2D11-S14	c120	Sp33-16xNCm2-5	Sp38-23	43	27	12
1580	Sp	(SpNC)NCNC	2D9-P19	c120	Sp33-16xNCm2-5	NC7-10	58	47	13	65	72.5
2047	Sp	(SpNC)NCNC	2D9-P8	c120	Sp33-16xNCm2-5	NC7-10	63	58	19	112	127.5
1318	NC	(NCSp)Sp	4A14-8	s14		Sp38-23	66	28	23	98	115.5
1316	NC	(NCSp)Sp	4A14-8	s14		Sp38-23	96	89	29	85.5	93
1355	Sp	(SpNC)NCNC	1D15-P16	c120	Sp33-16xNCm2-5	NC7-10	72	45	27	0	0
1229	Sp	(SpNC)NC	4B17-1	c120		NC7-10	66	40	18	87.5	96
1428	NC	(NCSp)Sp	5A34-13	s14		Sp38-23	16	2	1
1670	Sp	(SpNC)NCNC	2D11-P15	c120	Sp33-16xNCm2-5	NC7-10	50	50	18	108	116
1345	NC	(NCSp)Sp	5A26-5	s14		Sp38-23	69	47	15	96.5	104
1917	NC	(NCSp)Sp	5A36-19	s14		Sp38-23	6	2	5
2029	Sp	(SpNC)NC	4B1-12	c120		NC7-10	76	65	11	0	0
1268	Sp	(SpNC)NCNC	1D15-P10	c115	Sp33-16xNCm2-5	NC7-10	53	40	13	0	0
2006	NC	NC	1NC27-5X6-4/5	c120	NC27-5	NC6-4	52	48	16	106.5	112
1264	Sp	(SpNC)NCNC	1D15-P10	c115	Sp33-16xNCm2-5	NC7-10	56	48	17	62	66.5
2061	Sp	(SpNC)NC	4B14-1	c120		NC7-10	61	60	26	0	0
1555	Sp	(SpNC)NCNC	1D1-P16	c120	Sp33-16xNCm2-5	NC7-10	59	44	14
1975	Sp	(SpNC)NCNC	1D1-P10	c120	Sp33-16xNCm2-5	NC7-10	50	40	17
1393	Sp	(SpNC)NC	5B26-22	c120		NC7-10	75	60	21	90.5	97
2057	Sp	(SpNC)NC	4B14-1	c120		NC7-10	40	33	10
1549	Sp	(SpNC)SpNC	2D11-S17	c120	Sp33-16xNCm2-5	Sp38-23	42	35	17	0	0
1383	Sp	(SpNC)NC	4B13-2	c120		NC7-10	83	63	25	83.5	111
1726	Sp	(SpNC)SpNC	2D11-S14	c120	Sp33-16xNCm2-5	Sp38-23	56	50	8	0	0
1429	NC	(NCSp)Sp	5A34-13	s14		Sp38-23	125	108	31
2085	Sp	(SpNC)NCNC	2D9-P13	c120	Sp33-16xNCm2-5	NC7-10	35	32	21	0	0
2107	Sp	(SpNC)NCNC	2D9-P7	c120	Sp33-16xNCm2-5	NC7-10	60	60	15	0	0
2108	Sp	(SpNC)NCNC	2D9-P7	c120	Sp33-16xNCm2-5	NC7-10	16	16	12
1791	Sp	(SpNC)NC	5B24-11	c120		NC7-10	71	61	13	61.5	103.5
1775	NC	(NCSp)Sp	5A31-5	s14		Sp38-23	69	30	39	97.5	101.5
1634	Sp	(SpNC)NCNC	2D9-P1	c120	Sp33-16xNCm2-5	NC7-10	56	41	18	0	0
1568	Sp	(SpNC)NCNC	2D9-P19	c120	Sp33-16xNCm2-5	NC7-10	56	46	15	64.5	101
2098	Sp	(SpNC)NCNC	1D15-P9	c120	Sp33-16xNCm2-5	NC7-10	49	20	11	0	0
1286	Sp	Sp	1Sp43x22/3	s14	Sp43	Sp22	94	38	26
1727	Sp	(SpNC)SpNC	2D11-S14	c120	Sp33-16xNCm2-5	Sp38-23	60	56	17	0	0
2188	Sp	(SpNC)NCNC	2D9-P23	c120	Sp33-16xNCm2-5	NC7-10	70	62	22	54.5	65
2030	Sp	(SpNC)NC	4B1-12	c120		NC7-10	83	61	16	37.5	61
1948	Sp	(SpNC)NCNC	1D15-P10	c115	Sp33-16xNCm2-5	NC7-10	52	47	13	0	0
1426	NC	(NCSp)Sp	5A34-13	s14		Sp38-23	78	73	38	84	93.5
1859	Sp	(SpNC)NCNC	2D9-P21	c120	Sp33-16xNCm2-5	NC7-10	63	28	12	0	0
1874	Sp	(SpNC)NCNC	2D11-P2	c120	Sp33-16xNCm2-5	NC7-10	49	54	15	74	80
1475	Sp	(SpNC)NCNC	2D16-P4	c120	Sp33-16xNCm2-5	NC7-10	69	69	22	0	0
1454	Sp	Sp	1Sp43x22/1	s14	Sp43	Sp22	67	30	55	71	75.5
1744	Sp	(SpNC)NCNC	1D15-P10	c115	Sp33-16xNCm2-5	NC7-10	52	43	11	26	30
1810	Sp	(SpNC)NCNC	2D9-P3	c120	Sp33-16xNCm2-5	NC7-10	49	42	10	0	0
1523	Sp	(SpNC)NCNC	2D11-P7	c120	Sp33-16xNCm2-5	NC7-10	9	9	6	77.5	96
1511	Sp	(SpNC)NC	5B26-12	c120		NC7-10	71	57	35	109	129.5
1715	Sp	(SpNC)SpNC	2D11-S14	c120	Sp33-16xNCm2-5	Sp38-23	47	44	19
2196	Sp	(SpNC)NCNC	2D9-P23	c120	Sp33-16xNCm2-5	NC7-10	59	55	27	0	0
1640	Sp	(SpNC)NCNC	2D9-P1	c120	Sp33-16xNCm2-5	NC7-10	52	49	19
1372	Sp	(SpNC)NC	4B13-2	c120		NC7-10	91	79	23	43	55.5
1695	Sp	(SpNC)NCNC	2D9-P11	c120	Sp33-16xNCm2-5	NC7-10	70	50	18	100	121
1862	Sp	(SpNC)NCNC	2D11-P2	c120	Sp33-16xNCm2-5	NC7-10	45	32	12	0	0
1592	Sp	(SpNC)NCNC	2D16-P2	c120	Sp33-16xNCm2-5	NC7-10	48	32	19	0	0
1241	Sp	(SpNC)NC	4B17-1	c120		NC7-10	70	46	21	0	0
1354	Sp	(SpNC)NCNC	1D15-P16	c120	Sp33-16xNCm2-5	NC7-10	62	50	22	0	0
1664	Sp	(SpNC)NCNC	1D1-P2	c115	Sp33-16xNCm2-5	NC7-10	21	11	10
1615	Sp	(SpNC)NC	4B6-3	c120		NC7-10	83	65	37	142.5	155
1219	Sp	(SpNC)NC	4B12-8	c120		NC7-10	49	36	21
2100	Sp	(SpNC)NCNC	2D9-P7	c120	Sp33-16xNCm2-5	NC7-10	21	17	14	0	0
1866	Sp	(SpNC)NCNC	2D11-P2	c120	Sp33-16xNCm2-5	NC7-10	55	45	17
1569	Sp	(SpNC)NCNC	2D9-P19	c120	Sp33-16xNCm2-5	NC7-10	64	55	26	26.5	34
2081	Sp	(SpNC)NCNC	2D9-P13	c120	Sp33-16xNCm2-5	NC7-10	57	57	18	0	0
1413	Sp	(SpNC)NCNC	2D11-P12	c115	Sp33-16xNCm2-5	NC7-10	84	81	23	86	92.5
1891	NC	NC	1NC27-5X6-4/2	c115	NC27-5	NC6-4	57	45	23	199.5	214
1204	Sp	(SpNC)NC	4B20-10	c120		NC7-10	88	70	38	108.5	127
1284	Sp	Sp	1Sp43x22/3	s14	Sp43	Sp22	94	76	48	52	54.5
2036	Sp	(SpNC)NC	4B1-12	c120		NC7-10	74	58	17	43	46
1853	Sp	(SpNC)NCNC	2D9-P21	c120	Sp33-16xNCm2-5	NC7-10	74	54	25	0	0
1604	Sp	(SpNC)NCNC	1D15-P10	c115	Sp33-16xNCm2-5	NC7-10	68	54	28	0	0
1464	Sp	Sp	1Sp21x31/4	s14	Sp21	Sp31	90	85	47	91	94
2190	Sp	(SpNC)NCNC	2D9-P23	c120	Sp33-16xNCm2-5	NC7-10	77	63	25	0	0
1659	Sp	(SpNC)NCNC	1D8-P3	c120	Sp33-16xNCm2-5	NC7-10	49	35	15	0	24
1918	NC	(NCSp)Sp	5A36-19	s14		Sp38-23	52	42	40
1233	Sp	(SpNC)NC	4B17-1	c120		NC7-10
1989	Sp	(SpNC)NCNC	1D15-P1	c120	Sp33-16xNCm2-5	NC7-10	19	14	14
1365	Sp	(SpNC)NCNC	2D11-P4	c120	Sp33-16xNCm2-5	NC7-10	69	59	25
1246	Sp	Sp	1Sp43x22/1	s14	Sp43	Sp22	50	42	52
2060	Sp	(SpNC)NC	4B14-1	c120		NC7-10	33	21	14	68	96.5
1852	Sp	(SpNC)NCNC	2D9-P21	c120	Sp33-16xNCm2-5	NC7-10	65	54	16	55	59
1560	Sp	(SpNC)NCNC	1D1-P16	c120	Sp33-16xNCm2-5	NC7-10	63	46	14	51.5	55
2010	NC	NC	1NC27-5X6-4/5	c120	NC27-5	NC6-4	47	32	11	130.5	135.5
1645	Sp	(SpNC)NCNC	2D9-P1	c120	Sp33-16xNCm2-5	NC7-10	43	43	23	0	0
1913	NC	(NCSp)Sp	5A36-19	s14		Sp38-23	86	70	34	124.5	135
1910	NC	(NCSp)Sp	5A36-19	s14		Sp38-23	43	39	32
1851	Sp	(SpNC)NCNC	2D9-P21	c120	Sp33-16xNCm2-5	NC7-10	72	71	28	0	0
1563	Sp	(SpNC)NCNC	2D9-P19	c120	Sp33-16xNCm2-5	NC7-10	60	53	25	0	0
1861	Sp	(SpNC)NCNC	2D11-P2	c120	Sp33-16xNCm2-5	NC7-10	67	60	32	0	0
1228	Sp	(SpNC)NC	4B17-1	c120		NC7-10	69	44	21	0	0
1813	Sp	(SpNC)NCNC	2D9-P3	c120	Sp33-16xNCm2-5	NC7-10	24	21	22	0	0
1594	Sp	(SpNC)NCNC	2D16-P2	c120	Sp33-16xNCm2-5	NC7-10	60	39	25
1835	NC	NC	1NC27-5X6-4/2	c115	NC27-5	NC6-4	23	19	18
1684	Sp	(SpNC)NCNC	2D10-P5	c120	Sp33-16xNCm2-5	NC7-10	29	26	6	0	0
1903	NC	(NCSp)Sp	5A36-19	s14		Sp38-23	93	61	40	61.5	69.5
2045	Sp	(SpNC)NCNC	2D9-P8	c120	Sp33-16xNCm2-5	NC7-10	59	52	15	73	74
1621	Sp	(SpNC)NC	4B14-5	c120		NC7-10	43	43	21	78	96.5
1208	Sp	(SpNC)NC	4B20-10	c120		NC7-10	20	17	12	0	0
1447	Sp	(SpNC)SpNC	2D11-S7	c120	Sp33-16xNCm2-5	Sp38-23	52	40	16	0	0
1227	Sp	(SpNC)NC	4B17-1	c120		NC7-10	53	43	19	54.5	76.5
1500	Sp	(SpNC)NC	5B26-12	c120		NC7-10	69	65	31	55.5	58.5
1928	Sp	(SpNC)NCNC	1D15-P10	c115	Sp33-16xNCm2-5	NC7-10	48	40	15	61.5	65
1537	Sp	(SpNC)NCNC	2D16-P7	c120	Sp33-16xNCm2-5	NC7-10	40	31	8	112	125
1688	Sp	(SpNC)NCNC	2D10-P5	c120	Sp33-16xNCm2-5	NC7-10	49	46	20	31.5	38.5
2041	Sp	(SpNC)NCNC	2D9-P8	c120	Sp33-16xNCm2-5	NC7-10	59	57	15	0	0
2074	NC	(NCSp)Sp	4A12-18	s14		Sp38-23	68	55	25	104.5	112
1308	NC	(NCSp)Sp	4A14-8	s14		Sp38-23	93	84	19	80	95.5
1313	NC	(NCSp)Sp	4A14-8	s14		Sp38-23	76	52	26	120	128
1728	Sp	(SpNC)SpNC	2D11-S14	c120	Sp33-16xNCm2-5	Sp38-23	54	50	13	0	0
1759	NC	(NCSp)Sp	5A26-5	s14		Sp38-23	76	44	23
2037	Sp	(SpNC)NC	4B1-12	c120		NC7-10	88	57	33	95	113.5
1712	Sp	(SpNC)SpNC	2D11-S14	c120	Sp33-16xNCm2-5	Sp38-23	36	31	12	0	0
1815	Sp	(SpNC)NCNC	2D9-P3	c120	Sp33-16xNCm2-5	NC7-10	27	21	8	0	0
1281	Sp	Sp	1Sp43x22/3	s14	Sp43	Sp22	63	46	40	42	49
1867	Sp	(SpNC)NCNC	2D11-P2	c120	Sp33-16xNCm2-5	NC7-10	35	43	14
1814	Sp	(SpNC)NCNC	2D9-P3	c120	Sp33-16xNCm2-5	NC7-10	59	58	21	3.5	4.5
1652	Sp	(SpNC)SpNC	2D11-S17	c120	Sp33-16xNCm2-5	Sp38-23	49	45	20	0	0
2132	Sp	(SpNC)NCNC	2D16-P8	c120	Sp33-16xNCm2-5	NC7-10	31	26	7	0	0
1465	Sp	Sp	1Sp21x31/4	s14	Sp21	Sp31	99	55	29
1713	Sp	(SpNC)SpNC	2D11-S14	c120	Sp33-16xNCm2-5	Sp38-23	48	27	16	0	0
1496	Sp	(SpNC)SpSp	2D11-S11	s15	Sp33-16xNCm2-5	Sp38-23	59	54	37	127	136.5
1508	Sp	(SpNC)NC	5B26-12	c120		NC7-10	69	52	11	54.5	59.5
1823	Sp	(SpNC)NCNC	1D8-P7	c120	Sp33-16xNCm2-5	NC7-10	36	25	4	0	0
1907	NC	(NCSp)Sp	5A36-19	s14		Sp38-23	63	52	24	73.5	74
1938	Sp	(SpNC)NCNC	1D15-P10	c115	Sp33-16xNCm2-5	NC7-10	55	44	16	0	0
1950	Sp	(SpNC)NCNC	1D15-P8	c120	Sp33-16xNCm2-5	NC7-10	35	35	12	27.5	38
1687	Sp	(SpNC)NCNC	2D10-P5	c120	Sp33-16xNCm2-5	NC7-10	45	33	13	0	0
1146	Sp	(SpNC)NC	4B18-4	c120		NC7-10	44	63	21
1419	NC	(NCSp)Sp	5A34-4	s14		Sp38-23	66	41	18	104	117.5
1868	Sp	(SpNC)NCNC	2D11-P2	c120	Sp33-16xNCm2-5	NC7-10	48	38	10	0	0
1553	Sp	(SpNC)NCNC	1D1-P16	c120	Sp33-16xNCm2-5	NC7-10	68	47	34	121.5	139.5
1201	Sp	(SpNC)NC	4B20-10	c120		NC7-10	81	72	24	166	172.5
1224	Sp	(SpNC)NC	4B12-8	c120		NC7-10	79	65	24	0	0
1793	Sp	(SpNC)NC	5B24-11	c120		NC7-10	58	52	19	99	112.5
2128	Sp	(SpNC)NCNC	2D11-P21	c120	Sp33-16xNCm2-5	NC7-10	53	53	13	46.5	48.5
1538	Sp	(SpNC)NCNC	2D9-P17	c120	Sp33-16xNCm2-5	NC7-10	42	35	10	5	11.5
1943	Sp	(SpNC)NCNC	1D15-P10	c115	Sp33-16xNCm2-5	NC7-10	52	47	13
1433	NC	(NCSp)Sp	5A34-13	s14		Sp38-23	52	40	34
2040	Sp	(SpNC)NCNC	2D9-P8	c120	Sp33-16xNCm2-5	NC7-10	67	62	12	71	73.5
2187	Sp	(SpNC)NCNC	1D8-P11	c120	Sp33-16xNCm2-5	NC7-10	52	40	20	93	106
1371	Sp	(SpNC)NC	4B13-2	c120		NC7-10	88	70	18	0	0
1870	Sp	(SpNC)NCNC	2D11-P2	c120	Sp33-16xNCm2-5	NC7-10	60	43	13	0	0
1661	Sp	(SpNC)NCNC	1D8-P3	c120	Sp33-16xNCm2-5	NC7-10	24	20	11	87.5	101
1283	Sp	Sp	1Sp43x22/3	s14	Sp43	Sp22	36	10	20
1503	Sp	(SpNC)NC	5B26-12	c120		NC7-10	62	56	20
1996	Sp	(SpNC)NC	4B19-11	c120		NC7-10	40	35	15	35.5	56.5
1811	Sp	(SpNC)NCNC	2D9-P3	c120	Sp33-16xNCm2-5	NC7-10	45	37	11	19.5	24.5
1665	Sp	(SpNC)NCNC	1D1-P2	c115	Sp33-16xNCm2-5	NC7-10	41	28	20
1477	Sp	(SpNC)NCNC	2D16-P4	c120	Sp33-16xNCm2-5	NC7-10	69	55	14	5	5.5
1795	Sp	(SpNC)NC	5B24-11	c120		NC7-10	63	26	14	67	72.5
1411	Sp	(SpNC)NCNC	2D11-P12	c115	Sp33-16xNCm2-5	NC7-10	85	78	24	89.5	96
2024	Sp	(SpNC)NCNC	1D14-P6	c120	Sp33-16xNCm2-5	NC7-10	29	20	10
1593	Sp	(SpNC)NCNC	2D16-P2	c120	Sp33-16xNCm2-5	NC7-10	19	9	9	25	32
1304	NC	(NCSp)Sp	4A14-8	s14		Sp38-23	9	5	10
1536	Sp	(SpNC)NCNC	2D16-P7	c120	Sp33-16xNCm2-5	NC7-10	55	45	17	66	72.5
1624	Sp	(SpNC)NC	4B14-5	c120		NC7-10	55	46	17
1544	Sp	(SpNC)NCNC	2D9-P17	c120	Sp33-16xNCm2-5	NC7-10	36	27	12
1761	NC	(NCSp)Sp	5A26-5	s14		Sp38-23	68	61	29	85.5	94.5
1427	NC	(NCSp)Sp	5A34-13	s14		Sp38-23	109	106	33	98	107.5
1995	Sp	(SpNC)NC	4B19-11	c120		NC7-10	45	37	13
1844	Sp	(SpNC)NCNC	1D14-P8	c120	Sp33-16xNCm2-5	NC7-10	57	42	10	2	2
1570	Sp	(SpNC)NCNC	2D9-P19	c120	Sp33-16xNCm2-5	NC7-10	58	50	19	76	82.5
2110	Sp	(SpNC)NCNC	2D9-P7	c120	Sp33-16xNCm2-5	NC7-10	48	46	18	0	0
1575	Sp	(SpNC)NCNC	2D9-P19	c120	Sp33-16xNCm2-5	NC7-10	63	45	9	0	0
1370	Sp	(SpNC)NC	4B13-2	c120		NC7-10	83	51	15	0	0
1937	Sp	(SpNC)NCNC	1D15-P10	c115	Sp33-16xNCm2-5	NC7-10	52	38	12	0	0
1235	Sp	(SpNC)NC	4B17-1	c120		NC7-10	59	52	27	0	0
2022	Sp	(SpNC)NCNC	1D14-P6	c120	Sp33-16xNCm2-5	NC7-10	29	18	7
1818	Sp	(SpNC)NCNC	2D9-P3	c120	Sp33-16xNCm2-5	NC7-10	60	56	30
1768	NC	(NCSp)Sp	5A34-16	s14		Sp38-23	68	59	30	89.5	96
1557	Sp	(SpNC)NCNC	1D1-P16	c120	Sp33-16xNCm2-5	NC7-10	60	54	9	81	119.5
1864	Sp	(SpNC)NCNC	2D11-P2	c120	Sp33-16xNCm2-5	NC7-10	32	22	18	29.5	39
1490	Sp	(SpNC)SpSp	2D11-S11	s15	Sp33-16xNCm2-5	Sp38-23	70	42	17	44.5	88
2185	Sp	(SpNC)NCNC	1D8-P11	c120	Sp33-16xNCm2-5	NC7-10	64	50	17	91.5	134.5
1801	Sp	(SpNC)NCNC	2D9-P11	c120	Sp33-16xNCm2-5	NC7-10	52	52	15	100.5	109
1932	Sp	(SpNC)NCNC	1D15-P10	c115	Sp33-16xNCm2-5	NC7-10	53	44	11	24.5	26
1375	Sp	(SpNC)NC	4B13-2	c120		NC7-10	74	71	15	68.5	87
1883	Sp	(SpNC)NCNC	2D10-P1	c120	Sp33-16xNCm2-5	NC7-10	72	46	19	70.5	97
1765	NC	(NCSp)Sp	5A26-5	s14		Sp38-23	87	86	32	101.5	104.5
1660	Sp	(SpNC)NCNC	1D8-P3	c120	Sp33-16xNCm2-5	NC7-10	40	26	7	0	0
2042	Sp	(SpNC)NCNC	2D9-P8	c120	Sp33-16xNCm2-5	NC7-10	65	55	23	0	0
1210	Sp	(SpNC)NC	4B20-10	c120		NC7-10	89	58	21	0	0
1797	NC	(NCSp)Sp	5A33-4	s14		Sp38-23	54	27	16
1849	Sp	(SpNC)NCNC	1D14-P8	c120	Sp33-16xNCm2-5	NC7-10	57	44	14	0	0
1902	NC	(NCSp)Sp	5A36-19	s14		Sp38-23	67	49	32	84.5	92.5
1497	Sp	(SpNC)SpNC	2D11-S7	c120	Sp33-16xNCm2-5	Sp38-23	57	51	23	33.5	34.5
1431	NC	(NCSp)Sp	5A34-13	s14		Sp38-23	75	68	30	56	69.5
1305	NC	(NCSp)Sp	4A14-8	s14		Sp38-23	120	99	24	92	94.5
1591	Sp	(SpNC)NCNC	2D16-P2	c120	Sp33-16xNCm2-5	NC7-10	62	50	18	112.5	136
1483	Sp	(SpNC)NCNC	2D16-P4	c120	Sp33-16xNCm2-5	NC7-10	75	59	28	0	0
1771	NC	(NCSp)Sp	5A34-16	s14		Sp38-23	53	47	25	106	112
1963	Sp	(SpNC)NCNC	1D1-P10	c120	Sp33-16xNCm2-5	NC7-10	38	35	16	0	0
1212	Sp	(SpNC)NC	4B20-10	c120		NC7-10	66	58	23	0.5	1.5
1137	NC	(NCSp)Sp	5A36-13	s14		Sp38-23	78	58	33	71.5	76
1492	Sp	(SpNC)SpSp	2D11-S11	s15	Sp33-16xNCm2-5	Sp38-23	60	56	20	30.5	32.5
1266	Sp	(SpNC)NCNC	1D15-P10	c115	Sp33-16xNCm2-5	NC7-10	31	26	12	93.5	112
2130	Sp	(SpNC)NCNC	2D11-P21	c120	Sp33-16xNCm2-5	NC7-10	66	49	28	76.5	80
1703	Sp	(SpNC)NCNC	2D9-P15	c120	Sp33-16xNCm2-5	NC7-10	64	51	13	0	0
1628	Sp	(SpNC)NC	4B14-5	c120		NC7-10	48	41	25	39	47
2003	Sp	(SpNC)NCNC	1D1-P6	c120	Sp33-16xNCm2-5	NC7-10	56	46	21	70.5	81
1459	Sp	Sp	1Sp43x22/1	s14	Sp43	Sp22	33	17	8
2044	Sp	(SpNC)NCNC	2D9-P8	c120	Sp33-16xNCm2-5	NC7-10	67	66	18	8	26
1278	Sp	Sp	1Sp43x22/3	s14	Sp43	Sp22	92	71	52	55	62
1149	Sp	(SpNC)NC	4B20-10	c120		NC7-10	66	57	21	92	100.5
1992	Sp	(SpNC)NC	4B19-11	c120		NC7-10	62	54	24	1	6.5
2026	Sp	(SpNC)NC	4B1-12	c120		NC7-10	36	27	18	49	56
1751	NC	(NCSp)Sp	5A26-5	s14		Sp38-23	60	53	27	103.5	116
2178	Sp	(SpNC)NCNC	2D16-P6	c120	Sp33-16xNCm2-5	NC7-10	85	59	20	38	41.5
1271	Sp	Sp	1Sp43x22/3	s14	Sp43	Sp22	85	47	34
1836	NC	NC	1NC27-5X6-4/2	c115	NC27-5	NC6-4	47	35	9	83	89
2105	Sp	(SpNC)NCNC	2D9-P7	c120	Sp33-16xNCm2-5	NC7-10	59	42	17
1598	Sp	(SpNC)NCNC	2D9-P15	c120	Sp33-16xNCm2-5	NC7-10	66	69	21	0	0
1740	Sp	(SpNC)NCNC	1D15-P10	c115	Sp33-16xNCm2-5	NC7-10	60	39	19	0	0
1915	NC	(NCSp)Sp	5A36-19	s14		Sp38-23	85	76	23	95	126
1672	Sp	(SpNC)NCNC	2D11-P15	c120	Sp33-16xNCm2-5	NC7-10	56	52	19	63.5	69.5
1410	Sp	(SpNC)NCNC	2D11-P12	c115	Sp33-16xNCm2-5	NC7-10	73	63	23	92	101.5
1886	Sp	(SpNC)NCNC	2D10-P1	c120	Sp33-16xNCm2-5	NC7-10	48	46	15
1790	Sp	(SpNC)NC	5B24-11	c120		NC7-10	57	56	21	56.5	86
2192	Sp	(SpNC)NCNC	2D9-P23	c120	Sp33-16xNCm2-5	NC7-10	71	54	19	0	0
2193	Sp	(SpNC)NCNC	2D9-P23	c120	Sp33-16xNCm2-5	NC7-10	75	51	25
1495	Sp	(SpNC)SpSp	2D11-S11	s15	Sp33-16xNCm2-5	Sp38-23	60	38	15	95.5	103
1425	NC	(NCSp)Sp	5A34-13	s14		Sp38-23	78	71	21
1389	Sp	(SpNC)NC	5B26-22	c120		NC7-10	71	68	16	52	54.5
1533	Sp	(SpNC)NCNC	2D16-P7	c120	Sp33-16xNCm2-5	NC7-10	44	31	19	100	104
1409	Sp	(SpNC)NCNC	2D10-P6	c120	Sp33-16xNCm2-5	NC7-10	55	35	25	21	22.5
2099	Sp	(SpNC)NCNC	2D9-P7	c120	Sp33-16xNCm2-5	NC7-10	56	55	15	0	0
1400	Sp	(SpNC)NCNC	2D10-P6	c120	Sp33-16xNCm2-5	NC7-10	75	56	32	52.5	60
1709	Sp	(SpNC)SpNC	2D11-S14	c120	Sp33-16xNCm2-5	Sp38-23	66	56	19	0	0
1860	Sp	(SpNC)NCNC	2D11-P2	c120	Sp33-16xNCm2-5	NC7-10	49	38	11	114	130.5
1223	Sp	(SpNC)NC	4B12-8	c120		NC7-10	52	42	34	50	52.5
1631	Sp	(SpNC)NC	4B14-5	c120		NC7-10	54	41	12	0	0
1440	Sp	(SpNC)SpNC	2D11-S7	c120	Sp33-16xNCm2-5	Sp38-23	49	36	16	0	0
1920	NC	(NCSp)Sp	5A34-23	s14		Sp38-23	69	60	26
1914	NC	(NCSp)Sp	5A36-19	s14		Sp38-23	74	41	48
1548	Sp	(SpNC)SpNC	2D11-S17	c120	Sp33-16xNCm2-5	Sp38-23	54	44	19	0	0
1213	Sp	(SpNC)NC	4B20-10	c120		NC7-10	65	61	17	3.5	5.5
1374	Sp	(SpNC)NC	4B13-2	c120		NC7-10	62	61	12	0.5	0.5
2182	Sp	(SpNC)NCNC	2D9-P22	c120	Sp33-16xNCm2-5	NC7-10	12	8	3
2025	Sp	(SpNC)NCNC	1D14-P6	c120	Sp33-16xNCm2-5	NC7-10	69	52	10	0	0
1947	Sp	(SpNC)NCNC	1D15-P10	c115	Sp33-16xNCm2-5	NC7-10	65	47	10	96	109
1833	NC	NC	1NC27-5X6-4/2	c115	NC27-5	NC6-4	66	47	20	92.5	99.5
1244	Sp	Sp	1Sp43x22/1	s14	Sp43	Sp22	106	52	30
1799	NC	(NCSp)Sp	5A33-4	s14		Sp38-23	89	50	18	66	71
1954	Sp	(SpNC)NCNC	1D8-P9	c120	Sp33-16xNCm2-5	NC7-10	48	21	13	22	76
1807	Sp	(SpNC)NCNC	2D10-P1	c120	Sp33-16xNCm2-5	NC7-10	35	25	7	0	0
1809	Sp	(SpNC)NCNC	2D9-P3	c120	Sp33-16xNCm2-5	NC7-10	55	46	6	1.5	1.5
2180	Sp	(SpNC)NCNC	2D16-P6	c120	Sp33-16xNCm2-5	NC7-10	57	46	15	52.5	58.5
2051	Sp	(SpNC)NC	4B19-11	c120		NC7-10	48	39	16	64	73.5
1288	Sp	Sp	1Sp43x22/3	s14	Sp43	Sp22	44	40	17
1588	Sp	(SpNC)NCNC	2D16-P2	c120	Sp33-16xNCm2-5	NC7-10	57	50	18	68	77
1745	Sp	(SpNC)NCNC	1D15-P10	c115	Sp33-16xNCm2-5	NC7-10	26	20	11	103.5	118
1150	Sp	(SpNC)NC	4B20-10	c120		NC7-10	66	59	16	7	14
1312	NC	(NCSp)Sp	4A14-8	s14		Sp38-23	82	66	20	72.5	119.5
2018	Sp	(SpNC)NCNC	1D1-P3	c120	Sp33-16xNCm2-5	NC7-10	54	43	15
1589	Sp	(SpNC)NCNC	2D16-P2	c120	Sp33-16xNCm2-5	NC7-10	45	42	12	65.5	71.5
1143	NC	(NCSp)Sp	5A36-13	s14		Sp38-23	85	77	33	80	89.5
1858	Sp	(SpNC)NCNC	2D9-P21	c120	Sp33-16xNCm2-5	NC7-10	53	52	9	0	0
1311	NC	(NCSp)Sp	4A14-8	s14		Sp38-23	58	36	20	55	65.5
1474	Sp	(SpNC)NCNC	2D16-P4	c120	Sp33-16xNCm2-5	NC7-10	60	58	4	5	5
1682	Sp	(SpNC)NCNC	2D10-P5	c120	Sp33-16xNCm2-5	NC7-10	53	49	4	0	0
1735	Sp	(SpNC)NCNC	2D11-P10	c120	Sp33-16xNCm2-5	NC7-10	20	20	4	0	0
2035	Sp	(SpNC)NC	4B1-12	c120		NC7-10	57	61	10	47.5	53.5
1221	Sp	(SpNC)NC	4B12-8	c120		NC7-10	59	51	12	49	51.5
1825	Sp	(SpNC)NCNC	1D8-P7	c120	Sp33-16xNCm2-5	NC7-10	53	53	8	79	139
1247	Sp	Sp	1Sp43x22/1	s14	Sp43	Sp22	85	32	29
1613	Sp	(SpNC)NCNC	2D11-P13	c120	Sp33-16xNCm2-5	NC7-10	27	24	14
1414	NC	(NCSp)Sp	5A34-4	s14		Sp38-23	108	79	44	56.5	58.5
1905	NC	(NCSp)Sp	5A36-19	s14		Sp38-23	95	64	24
1718	Sp	(SpNC)SpNC	2D11-S14	c120	Sp33-16xNCm2-5	Sp38-23	26	22	7	0	0
1209	Sp	(SpNC)NC	4B20-10	c120		NC7-10	56	44	21	4.5	6
2125	Sp	(SpNC)NCNC	2D11-P21	c120	Sp33-16xNCm2-5	NC7-10	68	40	14	66	73
1784	NC	(NCSp)Sp	5A31-5	s14		Sp38-23	74	53	30	73.5	80
1678	Sp	(SpNC)NCNC	2D10-P5	c120	Sp33-16xNCm2-5	NC7-10	47	46	7	0	0
1551	Sp	(SpNC)NCNC	1D1-P16	c120	Sp33-16xNCm2-5	NC7-10	63	54	17	29.5	49
1478	Sp	(SpNC)NCNC	2D16-P4	c120	Sp33-16xNCm2-5	NC7-10	57	34	17	52	74.5
1322	NC	(NCSp)Sp	4A14-8	s14		Sp38-23	81	64	18	129	138
1653	Sp	(SpNC)SpNC	2D11-S17	c120	Sp33-16xNCm2-5	Sp38-23	44	32	16	0	0
1493	Sp	(SpNC)SpSp	2D11-S11	s15	Sp33-16xNCm2-5	Sp38-23	83	68	17	49	64.5
2069	NC	(NCSp)Sp	4A11-7	s14		Sp38-23	84	45	31	108.5	125
1412	Sp	(SpNC)NCNC	2D11-P12	c115	Sp33-16xNCm2-5	NC7-10	81	79	22	120	142
1686	Sp	(SpNC)NCNC	2D10-P5	c120	Sp33-16xNCm2-5	NC7-10	44	41	7	0	0
1961	Sp	(SpNC)NCNC	1D1-P10	c120	Sp33-16xNCm2-5	NC7-10	75	69	11	25	50.5
2038	Sp	(SpNC)NC	4B1-12	c120		NC7-10	89	89	27	65.5	68
1622	Sp	(SpNC)NC	4B14-5	c120		NC7-10	23	22	13
1822	Sp	(SpNC)NCNC	1D8-P7	c120	Sp33-16xNCm2-5	NC7-10	43	38	16
2027	Sp	(SpNC)NC	4B1-12	c120		NC7-10	32	21	21
1583	Sp	(SpNC)NCNC	2D9-P19	c120	Sp33-16xNCm2-5	NC7-10	53	50	12	0	0
1576	Sp	(SpNC)NCNC	2D9-P19	c120	Sp33-16xNCm2-5	NC7-10	60	50	15	60.5	69.5
1971	Sp	(SpNC)NCNC	1D1-P10	c120	Sp33-16xNCm2-5	NC7-10	39	27	7	69.5	80.5
1896	NC	NC	1NC27-5X6-4/2	c115	NC27-5	NC6-4	60	39	16	100.5	110
1443	Sp	(SpNC)SpNC	2D11-S7	c120	Sp33-16xNCm2-5	Sp38-23	64	53	13	0	0
1806	Sp	(SpNC)NCNC	2D10-P1	c120	Sp33-16xNCm2-5	NC7-10	57	50	13	4.5	62.5
1397	Sp	(SpNC)NC	5B26-22	c120		NC7-10	57	45	14	84	89.5
1562	Sp	(SpNC)NCNC	2D9-P19	c120	Sp33-16xNCm2-5	NC7-10	58	46	11
1893	NC	NC	1NC27-5X6-4/2	c115	NC27-5	NC6-4	51	47	15	137.5	144
1692	Sp	(SpNC)NCNC	2D11-P3	c120	Sp33-16xNCm2-5	NC7-10	7	2	4
1225	Sp	(SpNC)NC	4B12-8	c120		NC7-10	72	42	28	80.5	94
1404	Sp	(SpNC)NCNC	2D10-P6	c120	Sp33-16xNCm2-5	NC7-10	59	51	28	67.5	77.5
1747	Sp	(SpNC)NCNC	1D15-P10	c115	Sp33-16xNCm2-5	NC7-10	52	50	6	0	0
1875	Sp	(SpNC)NCNC	2D11-P2	c120	Sp33-16xNCm2-5	NC7-10	68	47	15	0	0
1698	Sp	(SpNC)NCNC	2D9-P11	c120	Sp33-16xNCm2-5	NC7-10	42	33	9	0	0
2089	Sp	(SpNC)NCNC	2D16-P4	c120	Sp33-16xNCm2-5	NC7-10	68	56	14	4	4
1898	NC	NC	1NC27-5X6-4/2	c115	NC27-5	NC6-4	59	58	21	75	82.5
1987	Sp	(SpNC)NCNC	1D14-P5	c115	Sp33-16xNCm2-5	NC7-10	37	29	10	0	0
1590	Sp	(SpNC)NCNC	2D16-P2	c120	Sp33-16xNCm2-5	NC7-10	20	17	5	88.5	101.5
1211	Sp	(SpNC)NC	4B20-10	c120		NC7-10	78	67	14	50	66.5
1974	Sp	(SpNC)NCNC	1D1-P10	c120	Sp33-16xNCm2-5	NC7-10	39	38	15
1933	Sp	(SpNC)NCNC	1D15-P10	c115	Sp33-16xNCm2-5	NC7-10	52	40	11	0	0
1315	NC	(NCSp)Sp	4A14-8	s14		Sp38-23	88	63	26	78	88.5
2050	Sp	(SpNC)NC	4B19-11	c120		NC7-10	58	53	15	51.5	58
1699	Sp	(SpNC)NCNC	2D9-P11	c120	Sp33-16xNCm2-5	NC7-10	63	52	18	102.5	123
1325	NC	NC	5NC3A/8	c120	NC3A		70	64	15	239	242.5
1321	NC	(NCSp)Sp	4A14-8	s14		Sp38-23	119	111	62	99.5	114
1435	NC	(NCSp)Sp	5A34-13	s14		Sp38-23	64	61	18	116.5	132.5
1535	Sp	(SpNC)NCNC	2D16-P7	c120	Sp33-16xNCm2-5	NC7-10	57	53	21	120	136.5
1605	Sp	(SpNC)NCNC	1D15-P10	c115	Sp33-16xNCm2-5	NC7-10	68	62	18	0	0
2049	Sp	(SpNC)NCNC	2D9-P8	c120	Sp33-16xNCm2-5	NC7-10	65	58	17	0	0
1320	NC	(NCSp)Sp	4A14-8	s14		Sp38-23	91	65	35	87.5	92
1962	Sp	(SpNC)NCNC	1D1-P10	c120	Sp33-16xNCm2-5	NC7-10	68	53	13	0	0
2093	Sp	(SpNC)NCNC	2D16-P4	c120	Sp33-16xNCm2-5	NC7-10	83	60	17	92	99
1381	Sp	(SpNC)NC	4B13-2	c120		NC7-10	66	48	13	0	0
1559	Sp	(SpNC)NCNC	1D1-P16	c120	Sp33-16xNCm2-5	NC7-10	61	43	13	55.5	61
1760	NC	(NCSp)Sp	5A26-5	s14		Sp38-23	58	49	18
1545	Sp	(SpNC)NCNC	2D9-P17	c120	Sp33-16xNCm2-5	NC7-10	25	21	6
1415	NC	(NCSp)Sp	5A34-4	s14		Sp38-23	75	63	33	131.5	133.5
1547	NC	NC	2NC16-6x12-2/5	c120	NC16-6	NC12-2	31	25	10	102	108.5
2389	Sp	F2	4B16-9	4a12-16	Sp6-12	NC7-10	74	58	20	58	67.5
2207	Sp	F2	4B18-7	4a12-10	Sp2-12	NC7-10	69	43	12	61.5	68
2165	Sp	F2	4B11-2	4a16-8	Sp2-14	NC7-10	44	37	10	4.5	46
2215	Sp	F2	4B18-7	4a12-10	Sp2-12	NC7-10	35	29	9	53.5	57.5
2312	Sp	F2	4B4-29	4a12-9	Sp2-19	NC7-10	35	22	14	4	5.5
2391	Sp	F2	4B16-9	4a12-16	Sp6-12	NC7-10	80	64	17	57.5	67.5
2370	Sp	F2	4B20-9	4a16-1	Sp6-16	NC7-10	16	3	3
2264	NC	F2	5A23-12	5b22-3	NC9-5	Sp38-23	62	27	6
2385	Sp	F2	5B25-9	5a31-4	Sp2-18	NC7-10	64	39	15	41.5	53.5
2342	Sp	F2	4B20-20	4a12-16	Sp6-16	NC7-10	10	9	7
2330	NC	F2	4A12-9	4b4-29	NC9-7	Sp38-23	41	38	20	60.5	66
2166	Sp	F2	4B11-2	4a16-8	Sp2-14	NC7-10	77	76	17	29.5	34.5
2364	Sp	F2	4B20-9	4a16-1	Sp6-16	NC7-10	64	51	12	0	0
2235	NC	F2	5A30-3	5b24-3	NC2-10	Sp38-23	83	77	27	64.5	74.5
2306	Sp	F2	4B4-2	4a16-5	Sp2-19	NC7-10	66	48	12	80.5	90.5
2373	Sp	F2	4B20-9	4a16-1	Sp6-16	NC7-10	35	24	23
2172	Sp	F2	4B1-11	4a14-4	Sp6-11	NC7-10	70	60	22	96	107.5
2345	Sp	F2	4B20-20	4a12-16	Sp6-16	NC7-10	51	48	10	77	91.5
2299	NC	F2	4A12-11	4b20-20	NC9-7	Sp38-23	52	41	17	120.5	124.5
2225	Sp	F2	5B26-5	5a37-2	Sp4-18	NC7-10	52	49	13	64.5	72
2273	Sp	F2	5B22-3	5a23-12	Sp9-12	NC7-10	60	40	14	65	67.5
2375	Sp	F2	4B20-9	4a16-1	Sp6-16	NC7-10	48	40	16
2141	Sp	F2	4B18-13	4a12-1	Sp2-12	NC7-10	24	24	5
1277	Sp	Sp	1Sp43x22/3	s14	Sp43	Sp22	50	41	27	48	52
2362	Sp	F2	4B20-9	4a16-1	Sp6-16	NC7-10	72	53	25	11.5	13.5
2152	NC	F2	4A20-1	4b5-6	NC2-1	Sp38-23	72	52	25	88	104
2148	NC	F2	5A23-12	5b22-3	NC9-5	Sp38-23	43	39	12	83.5	88.5
2203	NC	F2	5A26-4	5b25-8	NC9-2	Sp38-23	72	50	13	125	131
2283	Sp	F2	4B8-33	4a3-1	Sp2-17	NC7-10	75	65	27	52.5	54
2267	Sp	F2	5B22-3	5a23-12	Sp9-12	NC7-10	67	37	26
2372	Sp	F2	4B20-9	4a16-1	Sp6-16	NC7-10	6	2	2
2263	NC	F2	5A23-12	5b22-3	NC9-5	Sp38-23	82	57	15	128	142.5
2279	Sp	F2	4B8-33	4a3-1	Sp2-17	NC7-10	114	104	36	33.5	38
2339	Sp	F2	4B20-20	4a12-16	Sp6-16	NC7-10	59	50	37	91.5	107
2285	Sp	F2	4B8-33	4a3-1	Sp2-17	NC7-10	63	58	12	52	59
2174	Sp	F2	4B1-11	4a14-4	Sp6-11	NC7-10	75	29	15	18	24
2337	Sp	F2	4B20-20	4a12-16	Sp6-16	NC7-10	58	54	15	0	0
1337	NC	NC	5NC3A/8	c120	NC3A		74	71	18	57	75.5
2387	Sp	F2	4B16-9	4a12-16	Sp6-12	NC7-10	66	41	24	52.5	61
2164	NC	F2	4A16-5	4b4-2	NC3A	Sp38-23	63	53	30	97	109
2204	NC	F2	5A26-4	5b25-8	NC9-2	Sp38-23	60	43	18	114.5	123
2171	Sp	F2	4B6-3	4a6-13	Sp2-13	NC7-10	90	63	23	86.5	93
2149	NC	F2	5A23-12	5b22-3	NC9-5	Sp38-23	70	56	15	60	64.5
2206	Sp	F2	4B18-7	4a12-10	Sp2-12	NC7-10	66	53	12	0	0
2381	Sp	F2	5B25-9	5a31-4	Sp2-18	NC7-10	59	50	24	60	64
2300	Sp	F2	5B26-5	5a37-2	Sp4-18	NC7-10	63	57	22	78.5	111.5
2302	Sp	F2	5B24-12	5a37-10	Sp4-15	NC7-10	82	54	26	48	53.5
2323	Sp	F2	4B5-3	4a19-13	Sp2-18	NC7-10	75	56	31
2374	Sp	F2	4B20-9	4a16-1	Sp6-16	NC7-10	40	38	25	67	71.5
2226	Sp	F2	5B26-5	5a37-2	Sp4-18	NC7-10	79	59	31	48.5	86
2320	Sp	F2	4B4-29	4a12-9	Sp2-19	NC7-10	41	32	17	0	1
2262	NC	F2	5A23-12	5b22-3	NC9-5	Sp38-23	60	51	20	77	83.5
2153	NC	F2	4A20-1	4b5-6	NC2-1	Sp38-23	59	54	21	96	105.5
2169	Sp	F2	4B11-2	4a16-8	Sp2-14	NC7-10	57	35	21
2292	NC	F2	4A12-11	4b20-20	NC9-7	Sp38-23	76	51	22	121.5	137
2295	NC	F2	4A12-11	4b20-20	NC9-7	Sp38-23	60	48	19	124.5	139
2242	Sp	F2	4B4-2	4a16-5	Sp2-19	NC7-10	56	37	23	14.5	14.5
2335	Sp	F2	4B20-20	4a12-16	Sp6-16	NC7-10	64	53	26	56	70
2388	Sp	F2	4B16-9	4a12-16	Sp6-12	NC7-10	26	21	8	67.5	74.5
2382	Sp	F2	5B25-9	5a31-4	Sp2-18	NC7-10	63	61	26	0	0
2257	NC	F2	5A23-12	5b22-3	NC9-5	Sp38-23	73	68	43	115	128.5
2249	Sp	F2	4B4-2	4a16-5	Sp2-19	NC7-10	87	81	47	44	62
2157	NC	F2	4A20-1	4b5-6	NC2-1	Sp38-23	52	49	33	114.5	138
2240	NC	F2	5A30-3	5b24-3	NC2-10	Sp38-23	61	44	31	128.5	139
2246	Sp	F2	4B4-2	4a16-5	Sp2-19	NC7-10	78	57	25	111.5	123.5
2212	Sp	F2	4B18-7	4a12-10	Sp2-12	NC7-10	59	36	13	1.5	1.5
2220	Sp	F2	5B26-5	5a37-2	Sp4-18	NC7-10	54	51	21	27	31
2241	Sp	F2	4B4-2	4a16-5	Sp2-19	NC7-10	38	37	17	42	49.5
1248	Sp	Sp	1Sp43x22/1	s14	Sp43	Sp22	69	52	34
1461	Sp	Sp	1Sp43x22/1	s14	Sp43	Sp22	56	45	48
2253	NC	F2	5A23-12	5b22-3	NC9-5	Sp38-23	64	39	17	67.5	75
2177	NC	F2	4A14-4	4b1-11	NC3B	Sp38-23	22	11	5
2260	NC	F2	5A23-12	5b22-3	NC9-5	Sp38-23	75	59	13	92	112.5
2008	NC	NC	1NC27-5X6-4/5	c120	NC27-5	NC6-4	52	50	15	172.5	188.5
2289	NC	F2	4A12-11	4b20-20	NC9-7	Sp38-23	89	68	29	80	100
2232	NC	F2	5A30-3	5b24-3	NC2-10	Sp38-23	58	57	23	43	61
2286	NC	F2	4A12-11	4b20-20	NC9-7	Sp38-23	63	59	30	35.5	44.5
2365	Sp	F2	4B20-9	4a16-1	Sp6-16	NC7-10	59	40	24	89.5	108.5
2258	NC	F2	5A23-12	5b22-3	NC9-5	Sp38-23	8	3	3
2269	Sp	F2	5B22-3	5a23-12	Sp9-12	NC7-10	76	48	17
2176	NC	F2	4A14-4	4b1-11	NC3B	Sp38-23	58	54	26	105	115
2138	Sp	F2	4B18-13	4a12-1	Sp2-12	NC7-10	75	37	14	52.5	77.5
2314	Sp	F2	4B4-29	4a12-9	Sp2-19	NC7-10	6	2	3
2209	Sp	F2	4B18-7	4a12-10	Sp2-12	NC7-10	84	46	25	0	0
2216	Sp	F2	4B18-7	4a12-10	Sp2-12	NC7-10	51	27	13	75	96.5
2140	Sp	F2	4B18-13	4a12-1	Sp2-12	NC7-10	39	29	10	56	68.5
2341	Sp	F2	4B20-20	4a12-16	Sp6-16	NC7-10	69	58	21	67.5	70.5
2294	NC	F2	4A12-11	4b20-20	NC9-7	Sp38-23	83	43	28
2277	Sp	F2	5B22-3	5a23-12	Sp9-12	NC7-10	87	47	22	43.5	53
2274	Sp	F2	5B22-3	5a23-12	Sp9-12	NC7-10	56	46	29
2315	Sp	F2	4B4-29	4a12-9	Sp2-19	NC7-10	81	52	20	2.5	3
2170	Sp	F2	4B11-2	4a16-8	Sp2-14	NC7-10	69	64	16	145	155.5
2354	NC	F2	4A4-6	4b1-7	NC2-3	Sp38-23	63	62	21	34.5	38
2308	Sp	F2	4B4-29	4a12-9	Sp2-19	NC7-10	61	42	21	52	57.5
2321	Sp	F2	4B5-3	4a19-13	Sp2-18	NC7-10	72	63	19
2353	NC	F2	4A4-6	4b1-7	NC2-3	Sp38-23	107	49	37	85	95
2168	Sp	F2	4B11-2	4a16-8	Sp2-14	NC7-10	73	58	19	96.5	109.5
2327	Sp	F2	4B5-3	4a19-13	Sp2-18	NC7-10	58	49	20	60	69
2291	NC	F2	4A12-11	4b20-20	NC9-7	Sp38-23	84	63	15	70	77
2230	NC	F2	4A14-4	4b1-11	NC3B	Sp38-23	58	55	20	133	140.5
2290	NC	F2	4A12-11	4b20-20	NC9-7	Sp38-23	65	50	18	75	104
2142	Sp	F2	4B18-13	4a12-1	Sp2-12	NC7-10	63	42	15	52	56
2248	Sp	F2	4B4-2	4a16-5	Sp2-19	NC7-10	65	49	23	5.5	5.5
1287	Sp	Sp	1Sp43x22/3	s14	Sp43	Sp22	38	18	21
2325	Sp	F2	4B5-3	4a19-13	Sp2-18	NC7-10	64	50	18	78	81
2276	Sp	F2	5B22-3	5a23-12	Sp9-12	NC7-10	85	72	35	57.5	70
2208	Sp	F2	4B18-7	4a12-10	Sp2-12	NC7-10	77	70	20	159.5	173
2175	NC	F2	4A14-4	4b1-11	NC3B	Sp38-23	54	21	30	27.5	33
2296	NC	F2	4A12-11	4b20-20	NC9-7	Sp38-23	67	55	14	110	118
2256	NC	F2	5A23-12	5b22-3	NC9-5	Sp38-23	57	55	21	125.5	129
2379	Sp	F2	5B25-9	5a31-4	Sp2-18	NC7-10	85	55	16	8	8
2380	Sp	F2	5B25-9	5a31-4	Sp2-18	NC7-10	64	58	26	51.5	56
1827	NC	NC	1NC27-5X6-4/2	c115	NC27-5	NC6-4	46	35	6	90.5	94
2319	Sp	F2	4B4-29	4a12-9	Sp2-19	NC7-10	68	64	20	104	115.5
2359	NC	F2	4A4-6	4b1-7	NC2-3	Sp38-23	106	83	30	79	85.5
2270	Sp	F2	5B22-3	5a23-12	Sp9-12	NC7-10	31	27	5
2147	NC	F2	5A23-12	5b22-3	NC9-5	Sp38-23	67	42	10	34	36.5
2221	Sp	F2	5B26-5	5a37-2	Sp4-18	NC7-10	69	58	20	86	91
2233	NC	F2	5A30-3	5b24-3	NC2-10	Sp38-23	50	48	18	94.5	114.5
2250	NC	F2	5A23-12	5b22-3	NC9-5	Sp38-23	33	29	14	119.5	139
2310	Sp	F2	4B4-29	4a12-9	Sp2-19	NC7-10	62	24	16	50.5	64.5
2173	Sp	F2	4B1-11	4a14-4	Sp6-11	NC7-10	88	72	23	72	76.5
2210	Sp	F2	4B18-7	4a12-10	Sp2-12	NC7-10	54	48	16	52	58.5
2218	Sp	F2	5B26-5	5a37-2	Sp4-18	NC7-10	81	69	35	26	27
2201	NC	F2	5A26-4	5b25-8	NC9-2	Sp38-23	75	72	16	33	36
2361	Sp	F2	4B20-9	4a16-1	Sp6-16	NC7-10	47	40	27	78	83
2346	Sp	F2	4B20-20	4a12-16	Sp6-16	NC7-10	50	38	16
1456	Sp	Sp	1Sp43x22/1	s14	Sp43	Sp22	80	56	26
1890	NC	NC	1NC27-5X6-4/2	c115	NC27-5	NC6-4	71	53	15	62.5	64
2287	NC	F2	4A12-11	4b20-20	NC9-7	Sp38-23	65	53	28	69	75
2013	NC	NC	1NC27-5X6-4/5	c120	NC27-5	NC6-4	52	43	10	123	128.5
2329	NC	F2	4A12-9	4b4-29	NC9-7	Sp38-23	26	26	10	82.5	84
2150	NC	F2	4A20-1	4b5-6	NC2-1	Sp38-23	70	70	30
2136	Sp	F2	4B18-13	4a12-1	Sp2-12	NC7-10	58	31	9	41	46.5
2231	NC	F2	4A14-4	4b1-11	NC3B	Sp38-23	70	43	28	85.5	95
2161	NC	F2	4A16-5	4b4-2	NC3A	Sp38-23	82	77	10	59.5	78
2332	NC	F2	4A16-1	4b1-24	NC3A	Sp38-23	55	45	27	13	19.5
2384	Sp	F2	5B25-9	5a31-4	Sp2-18	NC7-10	62	57	25	35.5	45.5
2338	Sp	F2	4B20-20	4a12-16	Sp6-16	NC7-10	56	50	21	47.5	50
1837	NC	NC	1NC27-5X6-4/2	c115	NC27-5	NC6-4	36	33	10	52.5	64.5
2154	NC	F2	4A20-1	4b5-6	NC2-1	Sp38-23	81	76	40	114	121
2301	Sp	F2	5B24-12	5a37-10	Sp4-15	NC7-10	76	67	26	24.5	27
2237	NC	F2	5A30-3	5b24-3	NC2-10	Sp38-23	87	48	36
2229	NC	F2	4A14-4	4b1-11	NC3B	Sp38-23	71	59	16	48	52
2334	Sp	F2	4B20-20	4a12-16	Sp6-16	NC7-10	66	42	30	36	44.5
2205	Sp	F2	4B18-7	4a12-10	Sp2-12	NC7-10	68	53	18	46.5	53
2202	NC	F2	5A26-4	5b25-8	NC9-2	Sp38-23	28	20	6
2343	Sp	F2	4B20-20	4a12-16	Sp6-16	NC7-10	62	47	22	14.5	18.5
1451	Sp	Sp	1Sp43x22/1	s14	Sp43	Sp22	56	40	50	27	30.5
2214	Sp	F2	4B18-7	4a12-10	Sp2-12	NC7-10	91	84	28	47	53
2259	NC	F2	5A23-12	5b22-3	NC9-5	Sp38-23	77	48	10	76	86.5
1282	Sp	Sp	1Sp43x22/3	s14	Sp43	Sp22	4	2	1
2378	Sp	F2	5B25-9	5a31-4	Sp2-18	NC7-10	79	69	17	32.5	37.5
2244	Sp	F2	4B4-2	4a16-5	Sp2-19	NC7-10	50	46	18	35.5	42.5
1327	NC	NC	5NC3A/8	c120	NC3A		65	55	21	138	153
2282	Sp	F2	4B8-33	4a3-1	Sp2-17	NC7-10	80	54	23	53	56
2293	NC	F2	4A12-11	4b20-20	NC9-7	Sp38-23	98	58	23	94	102
2146	Sp	F2	4B18-13	4a12-1	Sp2-12	NC7-10	63	43	14	26	43.5
2158	NC	F2	4A20-1	4b5-6	NC2-1	Sp38-23	57	57	22	125	135.5
2333	Sp	F2	4B20-20	4a12-16	Sp6-16	NC7-10	84	69	26	0	0
2309	Sp	F2	4B4-29	4a12-9	Sp2-19	NC7-10	65	55	46	70.5	74.5
2159	NC	F2	4A16-5	4b4-2	NC3A	Sp38-23	68	62	18	40	47.5
2316	Sp	F2	4B4-29	4a12-9	Sp2-19	NC7-10	60	48	20	26.5	36
2238	NC	F2	5A30-3	5b24-3	NC2-10	Sp38-23	65	64	32	62.5	69
1292	Sp	Sp	1Sp43x22/3	s14	Sp43	Sp22	93	83	49	46	49.5
2228	Sp	F2	5B26-5	5a37-2	Sp4-18	NC7-10	88	71	49	55	73.5
2288	NC	F2	4A12-11	4b20-20	NC9-7	Sp38-23	44	29	9
2137	Sp	F2	4B18-13	4a12-1	Sp2-12	NC7-10	23	21	9	81.5	94.5
2318	Sp	F2	4B4-29	4a12-9	Sp2-19	NC7-10	32	17	13	28.5	28.5
1332	NC	NC	5NC3A/8	c120	NC3A		72	71	14	59	63
2223	Sp	F2	5B26-5	5a37-2	Sp4-18	NC7-10	56	54	28	28	31.5
2336	Sp	F2	4B20-20	4a12-16	Sp6-16	NC7-10	80	65	29	65.5	85.5
2363	Sp	F2	4B20-9	4a16-1	Sp6-16	NC7-10	66	58	26	42	67
2352	NC	F2	4A4-6	4b1-7	NC2-3	Sp38-23	122	69	23	40.5	70
2307	Sp	F2	4B4-29	4a12-9	Sp2-19	NC7-10	88	54	26	49	52.5
2349	Sp	F2	4B13-4	4a20-6	Sp2-20	NC7-10	68	52	31	0	0
2271	Sp	F2	5B22-3	5a23-12	Sp9-12	NC7-10	58	37	11	67	73
2144	Sp	F2	4B18-13	4a12-1	Sp2-12	NC7-10	47	30	9	65	72
2305	Sp	F2	4B4-2	4a16-5	Sp2-19	NC7-10	66	64	23	139	150
2322	Sp	F2	4B5-3	4a19-13	Sp2-18	NC7-10	54	49	20	38.5	45
2280	Sp	F2	4B8-33	4a3-1	Sp2-17	NC7-10	56	54	31
2211	Sp	F2	4B18-7	4a12-10	Sp2-12	NC7-10	73	70	23	28	33
1297	Sp	Sp	1Sp43x22/3	s14	Sp43	Sp22	86	66	37	75.5	81.5
2268	Sp	F2	5B22-3	5a23-12	Sp9-12	NC7-10	65	44	24
2326	Sp	F2	4B5-3	4a19-13	Sp2-18	NC7-10	56	36	30	38.5	41.5
2239	NC	F2	5A30-3	5b24-3	NC2-10	Sp38-23	29	19	18	63.5	68.5
2348	NC	F2	5A35-4	5b26-8	NC3-2	Sp38-23	68	56	28
1832	NC	NC	1NC27-5X6-4/2	c115	NC27-5	NC6-4	58	56	14	70	76.5
2224	Sp	F2	5B26-5	5a37-2	Sp4-18	NC7-10	74	53	21	84	102
2275	Sp	F2	5B22-3	5a23-12	Sp9-12	NC7-10	61	47	14
2344	Sp	F2	4B20-20	4a12-16	Sp6-16	NC7-10	64	53	45	35	41
2311	Sp	F2	4B4-29	4a12-9	Sp2-19	NC7-10	66	58	25	125	148.5
1466	Sp	Sp	1Sp21x31/4	s14	Sp21	Sp31	69	40	26
2167	Sp	F2	4B11-2	4a16-8	Sp2-14	NC7-10	12	2	2
2163	NC	F2	4A16-5	4b4-2	NC3A	Sp38-23	74	63	36	70.5	78.5
2358	NC	F2	4A4-6	4b1-7	NC2-3	Sp38-23	87	73	24	127.5	132.5
1895	NC	NC	1NC27-5X6-4/2	c115	NC27-5	NC6-4	39	38	11	74.5	79
2251	NC	F2	5A23-12	5b22-3	NC9-5	Sp38-23	58	55	18	154	166
2155	NC	F2	4A20-1	4b5-6	NC2-1	Sp38-23	96	95	23	91	98
2284	Sp	F2	4B8-33	4a3-1	Sp2-17	NC7-10	45	43	16	88.5	95
2254	NC	F2	5A23-12	5b22-3	NC9-5	Sp38-23	50	41	21
2160	NC	F2	4A16-5	4b4-2	NC3A	Sp38-23	61	47	28	87.5	115.5
2139	Sp	F2	4B18-13	4a12-1	Sp2-12	NC7-10	59	49	17
2234	NC	F2	5A30-3	5b24-3	NC2-10	Sp38-23	80	71	52	90	95
2261	NC	F2	5A23-12	5b22-3	NC9-5	Sp38-23	60	44	16
2386	Sp	F2	4B16-9	4a12-16	Sp6-12	NC7-10	81	73	30	75	77
1253	Sp	Sp	1Sp43x22/1	s14	Sp43	Sp22	49	37	27
2317	Sp	F2	4B4-29	4a12-9	Sp2-19	NC7-10	48	27	31	69	75
2265	NC	F2	5A23-12	5b22-3	NC9-5	Sp38-23	60	37	9
2357	NC	F2	4A4-6	4b1-7	NC2-3	Sp38-23	95	86	20	62.5	68
2360	NC	F2	4A4-6	4b1-7	NC2-3	Sp38-23	84	52	16	45.5	54.5
2376	Sp	F2	4B20-9	4a16-1	Sp6-16	NC7-10	81	65	38	51.5	59.5
2255	NC	F2	5A23-12	5b22-3	NC9-5	Sp38-23	67	40	12	87.5	93
2143	Sp	F2	4B18-13	4a12-1	Sp2-12	NC7-10	62	54	26	99.5	111
2162	NC	F2	4A16-5	4b4-2	NC3A	Sp38-23	74	62	15	34	40
1471	Sp	Sp	1Sp21x31/4	s14	Sp21	Sp31	80	33	28
2304	Sp	F2	4B4-2	4a16-5	Sp2-19	NC7-10	50	36	24	67	76.5
2328	Sp	F2	4B4-29	4a12-9	Sp2-19	NC7-10	75	70	25	40	45
2390	Sp	F2	4B16-9	4a12-16	Sp6-12	NC7-10	48	33	10
2383	Sp	F2	5B25-9	5a31-4	Sp2-18	NC7-10	59	52	17	90	96.5
1272	Sp	Sp	1Sp43x22/3	s14	Sp43	Sp22	110	86	34	46.5	51
2356	NC	F2	4A4-6	4b1-7	NC2-3	Sp38-23	65	27	32	54	56
2351	NC	F2	4A4-6	4b1-7	NC2-3	Sp38-23	85	72	36	49.5	55.5
2340	Sp	F2	4B20-20	4a12-16	Sp6-16	NC7-10	68	54	18
2272	Sp	F2	5B22-3	5a23-12	Sp9-12	NC7-10	52	39	9	34	41.5
2217	Sp	F2	4B18-7	4a12-10	Sp2-12	NC7-10	30	23	10	6.5	6.5
2355	NC	F2	4A4-6	4b1-7	NC2-3	Sp38-23	70	54	30	79.5	90
2247	Sp	F2	4B4-2	4a16-5	Sp2-19	NC7-10	57	36	19	48.5	51.5
2219	Sp	F2	5B26-5	5a37-2	Sp4-18	NC7-10	62	58	19	97	116.5
2222	Sp	F2	5B26-5	5a37-2	Sp4-18	NC7-10	72	56	19	42.5	50.5
2368	Sp	F2	4B20-9	4a16-1	Sp6-16	NC7-10	50	42	12	89	92.5
2695	Sp	(SpNC)NCNC	2D9-P11	c120	Sp33-16xNCm2-5	NC7-10	32	25	10
2707	Sp	(SpNC)NCNC	1D15-P10	c115	Sp33-16xNCm2-5	NC7-10	46	38	11	5	5
2768	Sp	(SpNC)NCNC	2D9-P7	c120	Sp33-16xNCm2-5	NC7-10	65	56	22	0	0
2765	Sp	(SpNC)NCNC	2D9-P7	c120	Sp33-16xNCm2-5	NC7-10	51	44	23	0	0
2805	Sp	(SpNC)NCNC	1D15-P15	c120	Sp33-16xNCm2-5	NC7-10	49	37	22
2911	Sp	(SpNC)NCNC	1D15-P10	c115	Sp33-16xNCm2-5	NC7-10	69	56	24	65	81
2545	Sp	(SpNC)NCNC	2D16-P3	c120	Sp33-16xNCm2-5	NC7-10	56	46	14	23	31
2769	Sp	(SpNC)NCNC	2D9-P3	c120	Sp33-16xNCm2-5	NC7-10	52	39	22	4.5	7.5
2711	Sp	(SpNC)NCNC	1D15-P10	c115	Sp33-16xNCm2-5	NC7-10	48	39	18	40.5	54.5
2495	Sp	Sp	2Sp8x4/5	s14	Sp8	Sp4/5	81	68	35
2522	Sp	(SpNC)NCNC	1D15-P10	c115	Sp33-16xNCm2-5	NC7-10	57	44	16	0	0
2836	Sp	(SpNC)NCNC	2D11-P14	c120	Sp33-16xNCm2-5	NC7-10	5	1	5
3187	NC	NC	1NC27-5X6-4/3	c120	NC27-5	NC6-4/3	46	46	19	66	70
2946	Sp	(SpNC)NCNC	2D16-P4	c120	Sp33-16xNCm2-5	NC7-10	66	53	14
2943	Sp	(SpNC)NCNC	2D16-P4	c120	Sp33-16xNCm2-5	NC7-10	74	63	18
2823	Sp	(SpNC)NCNC	1D8-P3	c120	Sp33-16xNCm2-5	NC7-10	59	37	20	121	139
2756	Sp	(SpNC)NCNC	1D8-P11	c120	Sp33-16xNCm2-5	NC7-10	69	58	25	79.5	89.5
2677	Sp	(SpNC)NCNC	2D9-P18	c120	Sp33-16xNCm2-5	NC7-10	61	53	19	6.5	7.5
2583	Sp	(SpNC)NCNC	1D1-P10	c120	Sp33-16xNCm2-5	NC7-10	74	56	24
2628	Sp	(SpNC)NCNC	2D9-P9	c120	Sp33-16xNCm2-5	NC7-10	75	63	18	0	0
2850	Sp	(SpNC)NCNC	2D11-P9	c120	Sp33-16xNCm2-5	NC7-10	53	52	19	187.5	211
2888	Sp	(SpNC)NCNC	2D9-P7	c120	Sp33-16xNCm2-5	NC7-10	48	47	14	0	0
2790	Sp	(SpNC)NCNC	2D16-P7	c120	Sp33-16xNCm2-5	NC7-10	68	44	21
2934	Sp	(SpNC)NCNC	1D14-P6	c120	Sp33-16xNCm2-5	NC7-10	70	57	33
2662	Sp	(SpNC)NCNC	2D9-P18	c120	Sp33-16xNCm2-5	NC7-10	60	50	22	0	0
2744	Sp	(SpNC)NCNC	2D11-P8	c120	Sp33-16xNCm2-5	NC7-10	55	55	28	54	60.5
2475	Sp	(SpNC)NCNC	2D11-P21	c120	Sp33-16xNCm2-5	NC7-10	47	35	17	65.5	126
2870	Sp	(SpNC)NCNC	1D14-P5	c120	Sp33-16xNCm2-5	NC7-10	42	30	16	0	0
2586	Sp	(SpNC)NCNC	1D1-P10	c120	Sp33-16xNCm2-5	NC7-10	77	54	27	46	55.5
2451	Sp	(SpNC)NCNC	2D16-P2	c120	Sp33-16xNCm2-5	NC7-10	61	54	25	8	8
2947	Sp	(SpNC)NCNC	2D16-P4	c120	Sp33-16xNCm2-5	NC7-10	59	41	20	1.5	1.5
2666	Sp	(SpNC)NCNC	2D9-P18	c120	Sp33-16xNCm2-5	NC7-10	50	37	21	0	0
2512	Sp	(SpNC)SpNC	2D11-S7	c120	Sp33-16xNCm2-5	Sp38-23	62	40	23	0	0
2922	Sp	(SpNC)NCNC	1D15-P10	c115	Sp33-16xNCm2-5	NC7-10	64	62	29	11	18
2773	Sp	(SpNC)NCNC	2D9-P3	c120	Sp33-16xNCm2-5	NC7-10	60	55	21	0	0
2731	Sp	(SpNC)NCNC	2D11-P7	c115	Sp33-16xNCm2-5	NC7-10	55	34	17	117.5	131.5
2915	Sp	(SpNC)NCNC	1D15-P10	c115	Sp33-16xNCm2-5	NC7-10	63	57	20	0	0
2884	Sp	(SpNC)NCNC	2D9-P7	c120	Sp33-16xNCm2-5	NC7-10	46	33	13	0	0
2936	Sp	(SpNC)NCNC	1D14-P6	c120	Sp33-16xNCm2-5	NC7-10	70	56	23	80.5	93
3214	Sp	Sp	2Sp43x22/1	s14	Sp43	Sp22/1	49	42	59	24	46
2558	Sp	(SpNC)SpNC	2D11-S17	c120	Sp33-16xNCm2-5	Sp38-23	62	54	25	34.5	41
2572	Sp	(SpNC)NCNC	1D1-P10	c120	Sp33-16xNCm2-5	NC7-10	25	20	13	0	0
2681	Sp	(SpNC)NCNC	2D9-P6	c120	Sp33-16xNCm2-5	NC7-10	73	52	27	20.5	24
2625	Sp	(SpNC)NCNC	2D9-P16	c120	Sp33-16xNCm2-5	NC7-10	42	36	14	3	3.5
2678	Sp	(SpNC)NCNC	2D9-P6	c120	Sp33-16xNCm2-5	NC7-10	63	46	14	0	0
2818	Sp	(SpNC)NCNC	1D8-P8	c120	Sp33-16xNCm2-5	NC7-10	46	35	16	26	26
2764	Sp	(SpNC)NCNC	2D9-P7	c120	Sp33-16xNCm2-5	NC7-10	62	51	25	2.5	2.5
2591	Sp	(SpNC)NCNC	1D14-P8	c120	Sp33-16xNCm2-5	NC7-10	51	43	17	0	0
2723	Sp	(SpNC)NCNC	1D1-P3	c120	Sp33-16xNCm2-5	NC7-10	55	41	21	0	0
3007	Sp	(SpNC)NCNC	2D16-P8	c120	Sp33-16xNCm2-5	NC7-10	54	52	30	0.5	0.5
2693	Sp	(SpNC)NCNC	2D9-P6	c120	Sp33-16xNCm2-5	NC7-10	56	46	17	0	0
2988	Sp	(SpNC)NCNC	2D9-P23	c120	Sp33-16xNCm2-5	NC7-10	14	13	13	3.5	6.5
2494	Sp	Sp	2Sp8x4/5	s14	Sp8	Sp4/5	72	62	23	78.5	82
2478	Sp	Sp	2Sp21x31/1	s14	Sp21	Sp31/1	61	46	31
3005	Sp	(SpNC)NCNC	2D9-P8	c120	Sp33-16xNCm2-5	NC7-10	73	56	15	0	0
2996	Sp	(SpNC)NCNC	2D9-P8	c120	Sp33-16xNCm2-5	NC7-10	73	64	22	55.5	66.5
2852	Sp	(SpNC)NCNC	2D11-P9	c120	Sp33-16xNCm2-5	NC7-10	66	59	22	65	68.5
2437	Sp	(SpNC)NCNC	2D11-P18	c120	Sp33-16xNCm2-5	NC7-10	57	45	25	44	54
2916	Sp	(SpNC)NCNC	1D15-P18	c115	Sp33-16xNCm2-5	NC7-10	45	43	18	0	0
3010	Sp	(SpNC)NCNC	2D16-P6	c120	Sp33-16xNCm2-5	NC7-10	42	38	18	97.5	104.5
2484	Sp	Sp	2Sp8x4/5	s14	Sp8	Sp4/5	74	73	20	121.5	132.5
2955	Sp	(SpNC)SpNC	2D11-S11	c120	Sp33-16xNCm2-5	Sp38-23	58	46	19	0	0
2944	Sp	(SpNC)NCNC	2D16-P4	c120	Sp33-16xNCm2-5	NC7-10	74	67	15
2483	Sp	Sp	2Sp8x4/5	s14	Sp8	Sp4/5	71	59	29	50.5	53.5
2714	Sp	(SpNC)NCNC	1D1-P1	c115	Sp33-16xNCm2-5	NC7-10	33	33	13	35.5	40.5
2877	Sp	(SpNC)NCNC	2D9-P7	c120	Sp33-16xNCm2-5	NC7-10	34	30	4	0	0
2783	Sp	(SpNC)NCNC	2D9-P3	c120	Sp33-16xNCm2-5	NC7-10	54	38	19	26.5	27
2737	Sp	(SpNC)NCNC	2D11-P7	c115	Sp33-16xNCm2-5	NC7-10	28	22	12	0	0
3177	NC	NC	2NC16-6x12-2/7	c120	NC16-6	NC12-2/7	37	36	15	180	189
2585	Sp	(SpNC)NCNC	1D1-P10	c120	Sp33-16xNCm2-5	NC7-10	45	38	16	125	144.5
2488	Sp	Sp	2Sp8x4/5	s14	Sp8	Sp4/5	72	49	22
2531	Sp	(SpNC)NCNC	1D15-P10	c115	Sp33-16xNCm2-5	NC7-10	56	47	12	6	6.5
2413	Sp	(SpNC)NCNC	1D1-P6	c120	Sp33-16xNCm2-5	NC7-10	48	44	11	52	56.5
2718	Sp	(SpNC)NCNC	1D1-P1	c115	Sp33-16xNCm2-5	NC7-10	43	36	23	26	36.5
3185	NC	NC	2NC16-6x12-2/7	c120	NC16-6	NC12-2/7	58	37	11	127.5	135.5
2902	Sp	(SpNC)NCNC	2D9-P21	c120	Sp33-16xNCm2-5	NC7-10	68	53	18	23.5	24.5
2917	Sp	(SpNC)NCNC	1D15-P18	c115	Sp33-16xNCm2-5	NC7-10	76	42	26	0	0
2770	Sp	(SpNC)NCNC	2D9-P3	c120	Sp33-16xNCm2-5	NC7-10	69	61	11	12.5	15
2876	Sp	(SpNC)NCNC	2D9-P7	c120	Sp33-16xNCm2-5	NC7-10	52	53	12	0	0
2573	Sp	(SpNC)NCNC	1D1-P10	c120	Sp33-16xNCm2-5	NC7-10	74	65	21	33.5	38
2661	Sp	(SpNC)NCNC	2D9-P18	c120	Sp33-16xNCm2-5	NC7-10	67	60	19	0	0
2692	Sp	(SpNC)NCNC	2D9-P6	c120	Sp33-16xNCm2-5	NC7-10	60	46	13	0	0
2872	Sp	(SpNC)NCNC	1D14-P5	c120	Sp33-16xNCm2-5	NC7-10	32	32	16	0	0
2604	Sp	(SpNC)NCNC	1D15-P17	c120	Sp33-16xNCm2-5	NC7-10	40	32	14	58	75.5
3143	Sp	Sp	2Sp43x22/1	s14	Sp43	Sp22/1	103	35	40
[truncated: 990 more rows]
