# Supplementary material for: Cytoplasmic Male Sterility Contributes to Hybrid Incompatibility Between Subspecies of Arabidopsis lyrata
Source: G3 (Bethesda). 2013 Oct 1;3(10):1727–40. doi: 10.1534/g3.113.007815 (PMC3789797; doi:10.1534/g3.113.007815)
Supplement: Supporting Information [file supp_g3.113.007815_FileS4.xls]

## Sheet: Kasvit
Plant number	Mother number	Father	Cytoplasm	Rosette1	Rosette2	Stained pollen 1	Non stained pollen 1	Stained pollen 2	Non stained pollen 2
152	2851	Ma6	Sp	66	66	176	2	171	4
415	2884	Ma7	Sp	62	51	1	0	2	0
830	404	Ma2	Sp	62	48	2	0	2	0
618	293	Ma5	Sp	54	50	41	0	14	0
519	289	Ma4	Sp	62	46	2	0	0	0
287	1964	Ma6	Sp	69	66	1	0	8	1
18	4NC6-4x27-5/1	c120	NC	63	54	253	4	240	5
303	1964	Ma6	Sp	68	57	142	3	99	2
831	404	Ma2	Sp	18	12	34	11	40	15
416	2884	Ma7	Sp	69	51	0	0	0	0
85	2905	Ma6	Sp	54	54	21	0	53	0
704	155	Ma5	Sp	62	58	2	0	0	0
302	1964	Ma6	Sp	64	56	171	1	81	0
728	54	Ma2	Sp	74	69	267	12	126	6
72	2925	Ma12	Sp	78	65	0	0	0	0
263	1957	Ma9	Sp	61	58	56	3	77	0
641	476	Ma4	Sp	68	57	0	0	1	1
766	1400	Ma9	Sp	66	58	101	23	154	9
358	2078	Ma5	Sp	56	52	2	0	1	0
637	476	Ma4	Sp	68	59	6	0	8	0
268	1957	Ma9	Sp	62	59	128	7	167	8
140	2851	Ma6	Sp	64	63	13	0	20	4
806	393	Ma10	Sp	46	27	86	4	97	7
409	2884	Ma7	Sp	63	46	0	0	0	0
450	2101	Ma8	Sp	56	51	0	0	0	0
362	2078	Ma5	Sp	52	51	6	0	4	0
783	1400	Ma9	Sp	55	49	152	37	87	8
219	2905	Ma6	Sp	72	63	0	0	7	1
846	265	Ma8	Sp
696	110	Ma12	Sp	73	51	89	7	102	3
592	155	Ma5	Sp	68	62	143	94	134	83
422	2884	Ma7	Sp	54	51	0	0	2	0
224	1936	Ma3	Sp	68	56	9	0	3	0
605	293	Ma5	Sp	52	42	2	0	1	0
285	1957	Ma9	Sp	54	42	159	5	181	4
579	93	Ma10	Sp	71	51	42	5	31	7
101	2862	Ma7	Sp
482	2101	Ma8	Sp	58	45	0	0	0	0
57	4Sp43x22/9	S14	Sp	38	14
510	289	Ma4	Sp	48	40	10	0	2	0
504	402	Ma1	Sp	56	53	0	0	0	0
400	293	Ma5	Sp
764	1400	Ma9	Sp	44	37	78	24	140	32
269	1957	Ma9	Sp	55	55	168	4	169	4
161	1412	Ma6	Sp	58	56	113	15	126	11
701	155	Ma5	Sp	69	60	0	0	0	0
567	270	Ma1	Sp	62	57	0	0	0	0
273	1265	Ma9	Sp	49	48	221	19	223	21
414	2884	Ma7	Sp	62	48	0	0	0	0
610	293	Ma5	Sp	65	58	15	0	1	0
572	93	Ma10	Sp	54	40	180	71	129	27
201	2905	Ma6	Sp	55	55	71	14	57	10
220	1936	Ma3	Sp	71	54	13	0	8	0
353	2078	Ma5	Sp	68	54	0	0	0	0
445	2101	Ma8	Sp	61	42	18	4	3	1
714	155	Ma5	Sp	58	53	263	11	195	13
6	4NC2-8/2	c120	NC
31	1NC27-5x6-4/4	c120	NC	59	57	197	7	205	2
111	2462	Ma12	Sp	55	55	207	40	213	23
668	29	Ma7	Sp	57	52	3	0	1	0
408	2884	Ma7	Sp	62	54	0	0	0	0
778	22	Ma4	Sp	62	53	222	2	234	1
652	29	Ma7	Sp	55	46	8	0	3	0
212	2905	Ma6	Sp	62	56	4	0	0	0
316	1959	Ma3	Sp	60	51	436	11	202	18
768	1400	Ma9	Sp	86	72	5	1	5	5
631	476	Ma4	Sp	48	45	1	0	0	0
147	2851	Ma6	Sp	59	54	2	0	2	1
617	293	Ma5	Sp
727	54	Ma2	Sp	68	62	85	23	155	11
648	476	Ma4	Sp	26	21	4	0	1	0
112	2462	Ma12	Sp	62	53	98	12	204	25
27	1NC27-5x6-4/4	c120	NC	61	56	64	5	205	6
524	301	Ma5	Sp	64	59	169	9	273	14
527	301	Ma5	Sp	77	62	151	25	120	13
609	293	Ma5	Sp	59	51	0	0	0	0
110	2462	Ma12	Sp	66	53	201	15	37	0
787	22	Ma4	Sp	66	60	1	0	6	1
723	155	Ma5	Sp	81	65	222	20	177	19
48	4Sp43x22/9	S14	Sp	74	50	137	3	179	7
500	402	Ma1	Sp	38	31	9	0	8	0
384	2077	Ma4	Sp	68	54	0	0	0	0
726	155	Ma5	Sp	80	61	181	17	219	9
426	1563	Ma7	Sp	54	52	0	0	0	0
84	2925	Ma12	Sp	58	54	6	0	1	1
632	476	Ma4	Sp	73	54	148	4	49	3
788	22	Ma4	Sp	56	54	0	0	0	0
489	402	Ma1	Sp	64	56	54	15	75	19
561	270	Ma1	Sp	47	46	0	0	0	0
659	29	Ma7	Sp	61	61	2	4	0	0
418	2884	Ma7	Sp	42	43	0	0	0	0
600	155	Ma5	Sp	63	59	9	0	2	0
208	2905	Ma6	Sp	48	48	33	20	4	1
97	2905	Ma6	Sp	60	45	0	0	0	0
235	1936	Ma3	Sp	75	56	0	0	0	0
185	1366	Ma8	Sp	61	51	0	0	0	0
755	1400	Ma9	Sp
465	1563	Ma7	Sp	47	47	1	0	18	0
509	289	Ma4	Sp	60	58	1	0	2	0
350	2078	Ma5	Sp	58	56	0	0	0	0
586	93	Ma10	Sp	63	63	164	5	56	2
542	51	Ma10	Sp
653	29	Ma7	Sp	63	56	13	86	12	39
735	54	Ma1	Sp	59	51	49	15	47	16
245	301	Ma5	Sp
137	2851	Ma6	Sp	61	61	178	9	200	5
786	22	Ma4	Sp	67	56	0	0	0	0
276	1957	Ma9	Sp	31	25	7	0	1	0
550	270	Ma1	Sp	54	43	0	0	2	0
623	476	Ma4	Sp	66	52	32	1	59	20
149	2851	Ma6	Sp	56	54	3	0	4	0
165	2125	Ma8	Sp	46	39	17	22	23	18
845	265	Ma8	Sp	43	43	3	0	4	0
404	2884	Ma7	Sp	55	46	1	0	0	0
596	155	Ma5	Sp	55	43	182	9	192	4
12	4NC6-4x27-5/1	c120	NC	61	41	143	2	95	4
708	155	Ma5	Sp	71	60	123	9	65	4
516	289	Ma4	Sp	46	40	6	0	1	0
554	270	Ma1	Sp	62	55	12	69	168	0
695	110	Ma12	Sp	70	40	77	12	88	16
763	1400	Ma9	Sp
403	2884	Ma7	Sp	64	57	0	0	5	2
563	270	Ma1	Sp	70	62	0	0	1	0
105	2862	Ma7	Sp
30	1NC27-5x6-4/4	c120	NC	61	61	341	10	199	1
22	4NC6-4x27-5/1	c120	NC	56	53	116	2	218	4
569	270	Ma1	Sp	58	54	0	0	0	0
282	1957	Ma9	Sp	51	49	10	0	10	0
317	1959	Ma3	Sp	63	57	4	0	0	0
74	2925	Ma12	Sp	67	62	173	3	112	5
532	51	Ma10	Sp	61	56	67	4	16	1
455	1563	Ma7	Sp	70	63	0	0	0	0
255	1265	Ma9	Sp	57	51	0	0	0	0
552	270	Ma1	Sp	66	58	3	0	1	0
210	2905	Ma6	Sp	69	60	57	11	19	22
447	2101	Ma8	Sp	63	54	33	1	16	1
123	2462	Ma12	Sp	62	58	0	0	0	0
803	393	Ma10	Sp	68	60	16	4	15	1
442	1563	Ma7	Sp	60	60	0	0	0	0
8	4NC2-8/2	c120	NC	64	54	357	10	69	75
540	51	Ma10	Sp	65	58	32	36	15	6
792	22	Ma4	Sp	71	63	123	18	76	20
160	2851	Ma6	Sp	58	58	2	0	1	0
61	2Sp21x31/3	S14	Sp	91	33	195	0	114	22
87	2905	Ma6	Sp	68	60	166	8	198	6
751	1400	Ma9	Sp	59	59	6	1	9	8
800	393	Ma10	Sp	81	57	108	2	31	6
146	2851	Ma6	Sp	60	54	0	0	0	0
370	2078	Ma5	Sp	62	62	0	0	0	0
461	1563	Ma7	Sp	59	48	0	0	0	0
748	1400	Ma9	Sp	69	58	82	20	254	37
606	293	Ma5	Sp
195	1265	Ma9	Sp	59	55	73	8	0	0
679	29	Ma7	Sp	55	50	4	0	1	0
120	2462	Ma12	Sp	54	52	3	0	4	2
480	2101	Ma8	Sp
633	476	Ma4	Sp	33	27	0	0	0	0
321	1959	Ma3	Sp	52	42	1	0	6	0
663	29	Ma7	Sp	65	61	1	0	4	1
35	5Sp18-21x16/2	S14	Sp
662	29	Ma7	Sp	71	59	0	0	0	0
139	2851	Ma6	Sp	30	30	0	0	0	0
611	293	Ma5	Sp	43	36	128	5	83	8
236	1936	Ma3	Sp	59	54	23	0	29	2
598	155	Ma5	Sp	59	55	100	11	44	22
102	2862	Ma7	Sp	56	54	0	0	0	0
757	1400	Ma9	Sp	64	57	104	7	161	9
16	4NC6-4x27-5/1	c120	NC	55	51	188	157	147	1
774	22	Ma4	Sp	59	52	1	0	2	0
715	155	Ma5	Sp	55	52	11	1	34	5
752	1400	Ma9	Sp	48	39	49	132	88	78
43	5Sp18-21x16/2	S14	Sp	45	49	190	10	203	8
154	2851	Ma6	Sp	53	52	1	0	0	0
619	476	Ma4	Sp	54	54	0	0	0	0
214	2905	Ma6	Sp	60	56	0	0	1	0
646	476	Ma4	Sp	72	65	3	0	0	0
49	4Sp43x22/9	S14	Sp	70	50	91	1	14	0
199	1265	Ma9	Sp	62	49	28	3	44	9
68	2925	Ma12	Sp	65	49	62	11	34	41
39	5Sp18-21x16/2	S14	Sp	58	54	104	35	91	32
577	93	Ma10	Sp	72	48	87	103	99	55
182	1366	Ma8	Sp	62	56	60	3	48	2
666	29	Ma7	Sp	56	58	4	0	2	0
537	51	Ma10	Sp	65	58	61	6	51	7
1	4NC2-8/2	c120	NC	63	60	193	9	209	13
494	402	Ma1	Sp	66	52	5	0	3	0
81	2925	Ma12	Sp	61	61	174	4	236	7
674	29	Ma7	Sp
134	2851	Ma6	Sp	64	52	3	0	2	0
325	1959	Ma3	Sp	56	50	32	0	14	0
129	2462	Ma12	Sp	68	58	106	22	97	7
393	2077	Ma4	Sp	60	54	0	0	0	0
518	289	Ma4	Sp	63	52	0	0	0	0
119	2462	Ma12	Sp	64	54	7	0	3	0
205	2905	Ma6	Sp	56	52	137	27	106	18
247	2884	Ma7	Sp	54	45	0	0	0	0
713	155	Ma5	Sp	52	36	146	0	177	1
571	270	Ma1	Sp	46	40	1	0	0	0
103	2862	Ma7	Sp	60	52	201	56	106	5
614	293	Ma5	Sp	55	51	37	0	29	5
781	22	Ma4	Sp	59	58	2	0	1	0
543	51	Ma10	Sp	68	37	174	25	99	9
777	22	Ma4	Sp	51	54	3	0	2	0
375	2077	Ma4	Sp	47	46	1	0	3	0
181	1366	Ma8	Sp	56	56	77	14	0	0
75	2925	Ma12	Sp	54	53	6	0	2	0
531	51	Ma10	Sp	67	47	161	2	89	4
172	2128	Ma5	Sp	60	52	0	0	0	0
511	289	Ma4	Sp	58	50	1	0	1	0
368	2078	Ma5	Sp	56	53	0	0	0	0
756	1400	Ma9	Sp
56	4Sp43x22/9	S14	Sp	95	61	215	5	55	3
580	93	Ma10	Sp	69	56	176	10	59	2
457	1563	Ma7	Sp	64	50	0	0	0	0
444	2101	Ma8	Sp	54	53	0	0	0	0
428	1563	Ma7	Sp	61	54	0	0	0	0
344	1936	Ma3	Sp	64	45	0	0	0	0
483	2101	Ma8	Sp	64	56	0	0	0	0
262	1957	Ma9	Sp	53	45	16	0	47	12
104	2862	Ma7	Sp	53	52	0	0	0	0
164	1412	Ma6	Sp	59	48	130	10	76	11
443	2101	Ma8	Sp	41	32	3	3	2	12
76	2925	Ma12	Sp	50	47	11	0	4	0
95	2905	Ma6	Sp	75	53	0	0	0	0
122	2462	Ma12	Sp	48	52	123	25	133	3
157	2851	Ma6	Sp	59	50	87	15	59	6
32	5Sp18-21x16/2	S14	Sp	74	35	106	3	91	1
693	110	Ma3	Sp	73	45	55	30	66	34
661	29	Ma7	Sp	62	52	9	15	4	8
826	404	Ma2	Sp	45	32	91	51	101	28
118	2462	Ma12	Sp	49	45	34	54	78	76
406	2884	Ma7	Sp	55	43	135	22	104	35
657	29	Ma7	Sp	58	52	0	0	0	0
80	2925	Ma12	Sp	62	55	24	0	103	4
100	2905	Ma6	Sp	61	54	58	123	105	32
5	4NC2-8/2	c120	NC	55	52	24	10	69	7
466	2101	Ma8	Sp	52	49	0	0	0	0
703	155	Ma5	Sp	55	52	3	0	1	0
293	1964	Ma6	Sp	66	49	0	0	0	0
391	2077	Ma4	Sp	55	54	2	0	1	0
374	2077	Ma4	Sp	66	61	0	0	0	0
221	1936	Ma3	Sp	57	53	118	1	27	0
750	1400	Ma9	Sp	67	62	104	37	180	48
92	2905	Ma6	Sp
19	4NC6-4x27-5/1	c120	NC	64	57	164	13	112	14
387	2077	Ma4	Sp	59	54	1	42	0	7
629	476	Ma4	Sp	55	36	0	0	0	0
286	1964	Ma6	Sp	54	53	11	0	14	2
802	393	Ma10	Sp	67	60	44	14	137	24
45	5Sp18-21x16/2	S14	Sp	84	47	50	1	107	3
784	22	Ma4	Sp	62	56	15	0	68	12
463	1563	Ma7	Sp	60	55	0	0	0	0
347	2078	Ma5	Sp	76	55	0	0	0	0
407	2884	Ma7	Sp	72	54	0	0	0	0
216	2905	Ma6	Sp	53	48	0	0	0	0
467	2101	Ma8	Sp	55	48	0	0	0	0
565	270	Ma1	Sp	60	56	102	8	21	23
549	270	Ma1	Sp	52	48	7	0	2	0
676	29	Ma7	Sp	53	45	0	0	0	0
739	54	Ma1	Sp	60	55	38	0	62	0
716	155	Ma5	Sp	49	49	70	107	45	3
564	270	Ma1	Sp	53	57	2	0	1	0
779	22	Ma4	Sp	59	59	54	2	42	6
593	155	Ma5	Sp	65	63	2	0	2	1
135	2851	Ma6	Sp	60	56	356	19	68	7
711	155	Ma5	Sp	40	22	9	0	2	0
334	1936	Ma3	Sp	84	64	0	0	0	0
356	2078	Ma5	Sp	53	52	0	0	0	0
840	265	Ma8	Sp	50	39	0	0	0	0
307	1959	Ma3	Sp	66	49	0	0	0	0
298	1964	Ma6	Sp	61	54	31	1	9	1
470	2101	Ma8	Sp	68	40	0	0	0	0
796	22	Ma4	Sp	54	53	0	0	0	0
390	2077	Ma4	Sp	52	46	0	0	0	0
441	1563	Ma7	Sp	22	14
574	93	Ma10	Sp	59	41	71	14	53	19
678	29	Ma7	Sp	51	44	17	0	0	0
145	2851	Ma6	Sp	60	53	156	10	164	10
297	1964	Ma6	Sp	57	45	2	0	2	0
26	4NC6-4x27-5/1	c120	NC	54	51	229	22	158	18
780	22	Ma4	Sp	62	45	323	13	311	9
603	293	Ma5	Sp	26	24	0	0	0	0
782	22	Ma4	Sp	54	48	54	8	53	7
459	1563	Ma7	Sp	60	52	0	0	1	0
740	54	Ma1	Sp	62	48	57	2	85	6
607	293	Ma5	Sp	47	45	4	0	1	0
839	265	Ma8	Sp	48	48	3	0	7	0
823	404	Ma2	Sp	27	27	3	10	0	14
37	5Sp18-21x16/2	S14	Sp	73	46	109	3	147	4
310	1959	Ma3	Sp	65	55	88	4	171	115
638	476	Ma4	Sp	67	63	0	0	0	0
689	110	Ma3	Sp	63	62	120	48	77	16
804	393	Ma10	Sp	71	69	149	8	168	5
94	2905	Ma6	Sp	61	61	48	31	14	8
456	1563	Ma7	Sp	54	54	1	0	0	1
399	293	Ma5	Sp	57	52	15	1	8	1
281	1957	Ma9	Sp	33	29	51	11	120	9
241	1936	Ma3	Sp	53	49	2	1	3	0
252	1265	Ma9	Sp	58	45	0	0	0	0
63	2Sp21x31/3	S14	Sp	92	80	118	75	52	17
93	2905	Ma6	Sp	61	58	1	0	0	0
656	29	Ma7	Sp	67	57	15	9	34	4
493	402	Ma1	Sp	57	56	0	0	0	0
389	2077	Ma4	Sp	53	51	2	0	1	0
630	476	Ma4	Sp	49	48	75	14	127	10
328	1936	Ma3	Sp	48	47	112	16	50	12
680	29	Ma7	Sp	40	39	0	0	0	0
644	476	Ma4	Sp	37	35	4	0	0	0
649	476	Ma4	Sp	62	57	4	0	10	0
769	1400	Ma9	Sp	50	49	95	28	58	84
634	476	Ma4	Sp	60	56	5	0	12	0
180	1366	Ma8	Sp	72	62	0	0	0	0
819	404	Ma2	Sp	54	50	89	76	66	26
188	1366	Ma8	Sp	72	53	78	4	259	10
760	1400	Ma9	Sp	60	60	17	40	41	22
474	2101	Ma8	Sp	60	49	0	0	0	0
844	265	Ma8	Sp	43	35	135	32	102	21
513	289	Ma4	Sp
530	51	Ma10	Sp	54	42	121	59	144	86
126	2462	Ma12	Sp	61	52	67	31	79	35
79	2925	Ma12	Sp	66	53	1	1	3	6
153	2851	Ma6	Sp
810	393	Ma10	Sp	55	52	6	0	0	0
620	476	Ma4	Sp	65	65	80	9	13	1
143	2851	Ma6	Sp	58	58	0	0	2	0
584	93	Ma10	Sp	67	62	96	5	142	7
767	1400	Ma9	Sp	67	63	113	50	89	51
512	289	Ma4	Sp	63	59	0	0	0	0
158	2851	Ma6	Sp	36	33	137	21	78	8
622	476	Ma4	Sp	65	58	0	0	0	0
829	404	Ma2	Sp	54	49	5	0	6	0
501	402	Ma1	Sp	62	47	3	0	2	0
672	29	Ma7	Sp	54	43	0	0	0	0
626	476	Ma4	Sp	36	31	17	0	7	0
697	110	Ma12	Sp	68	55	31	19	33	26
647	476	Ma4	Sp	65	57	8	0	3	0
167	2128	Ma5	Sp	55	52	12	0	4	0
243	1936	Ma3	Sp	61	48	2	0	4	0
64	2Sp21x31/3	S14	Sp	89	45	77	6	139	8
709	155	Ma5	Sp	63	63	7	0	2	0
771	1400	Ma9	Sp	65	61	6	0	7	0
452	1563	Ma7	Sp	60	56	0	0	0	0
801	393	Ma10	Sp	66	62	90	4	150	8
481	2101	Ma8	Sp	58	56	0	0	0	0
280	1957	Ma9	Sp	55	52	138	32	224	29
232	1936	Ma3	Sp	55	53	3	0	6	0
34	5Sp18-21x16/2	S14	Sp	65	55
702	155	Ma5	Sp	36	36	71	30	96	52
203	2905	Ma6	Sp	71	64	10	0	19	0
556	270	Ma1	Sp	60	57	0	0	0	0
814	404	Ma2	Sp	54	44	0	0	0	0
434	1563	Ma7	Sp	76	55	0	1	0	1
124	2462	Ma12	Sp	57	55	0	0	0	0
108	2462	Ma12	Sp	62	56	0	0	0	0
534	51	Ma10	Sp	63	50	170	10	108	9
492	402	Ma1	Sp	50	45	2	0	4	0
525	301	Ma5	Sp	56	50	7	53	29	34
66	2Sp21x31/3	S14	Sp	58	48	38	1	25	2
453	1563	Ma7	Sp	61	46	1	0	4	0
503	402	Ma1	Sp	70	55	5	0	1	0
33	5Sp18-21x16/2	S14	Sp	69	66	185	3	161	3
323	1959	Ma3	Sp	74	62	121	13	67	12
476	2101	Ma8	Sp	65	53	0	0	0	0
842	265	Ma8	Sp	50	46	74	23	47	22
183	1366	Ma8	Sp	52	38	89	4	89	6
529	51	Ma10	Sp	57	55	143	5	38	2
179	1366	Ma8	Sp	68	54	199	52	233	56
528	51	Ma10	Sp	64	57	39	1	96	3
822	404	Ma2	Sp	44	33	0	55	0	34
380	2077	Ma4	Sp	60	51	0	0	0	0
300	1964	Ma6	Sp	60	51	363	17	73	2
446	2101	Ma8	Sp	54	52	0	0	0	0
686	110	Ma3	Sp	34	29	46	7	44	3
394	2077	Ma4	Sp	56	46	26	53	18	73
305	1959	Ma3	Sp	71	60	0	0	0	0
562	270	Ma1	Sp	76	56	2	0	3	0
669	29	Ma7	Sp	46	37	1	0	3	1
808	393	Ma10	Sp	76	55	113	17	96	11
311	1959	Ma3	Sp	48	36	24	0	13	0
718	155	Ma5	Sp	25	22
369	2078	Ma5	Sp	57	46	0	0	0	6
166	2128	Ma5	Sp	56	46	0	0	0	0
398	293	Ma5	Sp	50	45	5	0	6	0
133	2851	Ma6	Sp	50	50	19	2	44	5
421	2884	Ma7	Sp	57	48	0	0	0	0
472	2101	Ma8	Sp	55	53	0	0	0	0
429	1563	Ma7	Sp	48	41	0	0	0	0
193	1265	Ma9	Sp	63	42	180	20	178	17
338	1936	Ma3	Sp	58	46	0	0	0	0
107	2462	Ma12	Sp	48	41	149	33	47	20
385	2077	Ma4	Sp	53	46	1	0	1	0
495	402	Ma1	Sp	51	43	100	20	66	19
340	1936	Ma3	Sp	40	38	1	0	8	0
545	51	Ma10	Sp	64	54	141	12	136	8
392	2077	Ma4	Sp	58	54	139	70	12	103
230	1936	Ma3	Sp	54	54	0	0	0	0
597	155	Ma5	Sp	53	46	113	67	114	30
284	1957	Ma9	Sp	32	30	1	0	3	0
590	155	Ma5	Sp	75	74	60	5	37	2
373	2077	Ma4	Sp	69	63	0	0	1	2
198	1265	Ma9	Sp	52	44	33	1	88	12
570	270	Ma1	Sp	58	48	1	0	0	0
312	1959	Ma3	Sp	60	60	169	9	67	3
539	51	Ma10	Sp	52	52	10	29	4	30
365	2078	Ma5	Sp	51	51	0	0	0	0
187	1366	Ma8	Sp	63	58	51	3	64	3
3	4NC2-8/2	c120	NC	61	54	86	14	144	7
599	155	Ma5	Sp	65	62	148	8	63	41
264	1957	Ma9	Sp	65	53	22	0	7	0
148	2851	Ma6	Sp	60	60	0	0	0	0
296	1964	Ma6	Sp	59	59	0	0	0	0
673	29	Ma7	Sp	46	47	0	0	0	0
352	2078	Ma5	Sp	55	48	0	0	0	0
737	54	Ma1	Sp	67	57	14	0	15	0
440	1563	Ma7	Sp	52	58	0	0	2	0
168	2128	Ma5	Sp	60	53	156	14	152	10
477	2101	Ma8	Sp	40	39	1	0	2	0
114	2462	Ma12	Sp	57	50	0	0	2	0
177	1366	Ma8	Sp	64	64	5	0	4	0
720	155	Ma5	Sp	57	46	113	109	62	96
271	1265	Ma9	Sp	56	50	149	16	97	4
73	2925	Ma12	Sp	62	50	3	0	1	0
790	22	Ma4	Sp	69	54	140	9	109	79
106	2862	Ma7	Sp
237	1936	Ma3	Sp	66	58	0	0	0	0
841	265	Ma8	Sp	50	46	4	0	5	0
44	5Sp18-21x16/2	S14	Sp	106	54	130	10	86	7
25	4NC6-4x27-5/1	c120	NC	68	50	105	10	103	10
639	476	Ma4	Sp	60	60	0	0	0	0
58	4Sp43x22/9	S14	Sp
186	1366	Ma8	Sp	62	60	228	45	245	17
448	2101	Ma8	Sp	68	66	0	0	0	0
410	2884	Ma7	Sp	65	53	0	0	0	0
818	404	Ma2	Sp	61	57	1	0	1	5
805	393	Ma10	Sp
670	29	Ma7	Sp	64	52	6	0	1	0
675	29	Ma7	Sp	55	53	1	0	1	0
684	110	Ma3	Sp	68	59	69	48	104	18
706	155	Ma5	Sp	33	24	11	0	8	0
449	2101	Ma8	Sp
207	2905	Ma6	Sp	69	64	63	5	209	11
239	1936	Ma3	Sp	66	60	3	0	2	0
491	402	Ma1	Sp	55	55	0	0	0	0
835	404	Ma2	Sp	53	48	0	7	1	56
90	2905	Ma6	Sp	64	63	0	0	0	0
664	29	Ma7	Sp	56	54	0	0	0	0
246	2884	Ma7	Sp	52	52	0	0	0	0
732	54	Ma2	Sp	59	57	44	9	62	4
498	402	Ma1	Sp	60	59	4	0	38	3
772	1400	Ma9	Sp
357	2078	Ma5	Sp	55	54	0	0	2	0
424	2884	Ma7	Sp	62	57	0	0	0	0
89	2905	Ma6	Sp	62	54	80	11	109	15
660	29	Ma7	Sp	68	60	0	0	0	0
309	1959	Ma3	Sp	37	30	0	0	0	0
332	1936	Ma3	Sp	59	50	0	0	0	0
233	1936	Ma3	Sp	75	57	331	11	321	14
557	270	Ma1	Sp	55	52	131	12	79	6
645	476	Ma4	Sp	48	48	0	0	0	0
747	110	Ma12	Sp	76	63	212	10	149	6
318	1959	Ma3	Sp	76	69	117	80	77	5
136	2851	Ma6	Sp	68	56	166	4	50	0
621	476	Ma4	Sp	59	62	1	0	3	0
402	2884	Ma7	Sp	62	60	1	0	1	0
568	270	Ma1	Sp	55	51	4	0	9	2
535	51	Ma10	Sp	63	62	145	14	147	15
546	51	Ma10	Sp	79	62	0	0	0	0
376	2077	Ma4	Sp	57	57	0	0	1	0
59	2Sp21x31/3	S14	Sp	55	56	181	6	94	6
551	270	Ma1	Sp	63	67	254	8	30	18
589	155	Ma5	Sp	71	61	63	5	317	13
388	2077	Ma4	Sp	62	57	0	0	0	0
479	2101	Ma8	Sp	65	57	0	0	0	0
301	1964	Ma6	Sp	64	57	39	1	24	2
705	155	Ma5	Sp	59	57	8	0	13	0
729	54	Ma2	Sp	56	55	1	0	0	0
13	4NC6-4x27-5/1	c120	NC	58	56	193	4	268	5
636	476	Ma4	Sp	70	56	0	1	0	1
319	1959	Ma3	Sp	64	63	53	1	80	4
378	2077	Ma4	Sp	74	68	0	0	0	0
825	404	Ma2	Sp	42	38	0	0	0	0
83	2925	Ma12	Sp	42	44	0	0	0	0
485	402	Ma1	Sp	55	59	9	0	2	0
15	4NC6-4x27-5/1	c120	NC	59	58	88	48	95	25
324	1959	Ma3	Sp	46	38	162	24	183	35
339	1936	Ma3	Sp	56	54	5	0	6	0
487	402	Ma1	Sp	46	45	4	0	3	0
432	1563	Ma7	Sp	50	47	0	0	0	0
257	1265	Ma9	Sp	59	51	151	1	255	0
223	1936	Ma3	Sp	56	54	5	2	4	11
204	2905	Ma6	Sp	82	70	6	2	5	1
176	1366	Ma8	Sp	70	66	144	16	118	3
635	476	Ma4	Sp	60	51	3	0	1	0
109	2462	Ma12	Sp	66	64	0	0	0	0
343	1936	Ma3	Sp	58	56	6	16	1	1
82	2925	Ma12	Sp	64	62	2	0	16	7
754	1400	Ma9	Sp	75	63	0	0	0	0
202	2905	Ma6	Sp	73	61	30	1	18	0
256	1265	Ma9	Sp	58	56	0	0	0	0
51	4Sp43x22/9	S14	Sp	55	50	168	12	168	11
138	2851	Ma6	Sp	59	51	117	9	40	5
178	1366	Ma8	Sp	64	58	247	22	305	12
320	1959	Ma3	Sp	61	52	0	0	0	0
259	1957	Ma9	Sp	53	51	145	10	98	4
813	404	Ma2	Sp	37	37	131	27	152	19
681	29	Ma7	Sp	48	47	8	1	9	0
587	155	Ma5	Sp	60	56	211	1	116	0
113	2462	Ma12	Sp	70	61	2	0	1	0
775	22	Ma4	Sp	57	48	147	8	139	4
14	4NC6-4x27-5/1	c120	NC	54	49	235	0	194	5
439	1563	Ma7	Sp	52	51	0	0	1	0
127	2462	Ma12	Sp	59	54	3	0	1	0
91	2905	Ma6	Sp	49	43	11	0	12	0
226	1936	Ma3	Sp	54	48	4	0	7	0
824	404	Ma2	Sp	50	45	1	0	1	0
4	4NC2-8/2	c120	NC	57	55	290	8	132	4
833	404	Ma2	Sp	45	39	4	0	2	0
40	5Sp18-21x16/2	S14	Sp	14	4
189	1366	Ma8	Sp	71	64	0	0	0	0
435	1563	Ma7	Sp	66	53	0	0	0	0
163	1412	Ma6	Sp	53	49	55	6	49	1
78	2925	Ma12	Sp	47	41	3	0	2	0
258	1957	Ma9	Sp	55	50	52	3	59	4
460	1563	Ma7	Sp	50	48	4	0	4	0
521	289	Ma4	Sp	50	46	64	5	109	6
222	1936	Ma3	Sp	64	52	50	0	12	0
211	2905	Ma6	Sp	56	54	12	0	37	7
558	270	Ma1	Sp	60	60	103	34	150	28
278	1957	Ma9	Sp	53	53	2	0	4	0
382	2077	Ma4	Sp	55	54	0	0	0	0
116	2462	Ma12	Sp	54	50	179	71	129	20
832	404	Ma2	Sp	49	47	136	40	206	28
468	2101	Ma8	Sp	65	57	0	0	0	0
553	270	Ma1	Sp	58	55	161	24	90	21
386	2077	Ma4	Sp	58	55	1	0	0	0
437	1563	Ma7	Sp	60	54	45	0	0	0
23	4NC6-4x27-5/1	c120	NC	56	59	316	28	353	37
335	1936	Ma3	Sp	54	51	8	0	1	0
346	1936	Ma3	Sp	46	45	3	0	1	0
248	2884	Ma7	Sp	52	49	0	0	0	0
99	2905	Ma6	Sp	68	60	3	0	4	0
698	110	Ma12	Sp	66	60	146	22	61	14
736	54	Ma1	Sp	62	58	0	0	0	0
306	1959	Ma3	Sp	58	60	4	0	7	0
608	293	Ma5	Sp	60	57	2	11	0	7
544	51	Ma10	Sp	61	61	71	8	26	3
488	402	Ma1	Sp	62	60	1	25	2	12
730	54	Ma2	Sp	50	48	17	4	14	15
762	1400	Ma9	Sp	36	54	7	0	5	0
578	93	Ma10	Sp	51	50	71	29	320	13
50	4Sp43x22/9	S14	Sp	95	90	79	7	72	1
322	1959	Ma3	Sp	61	58	0	0	0	0
517	289	Ma4	Sp	59	59	0	0	0	0
490	402	Ma1	Sp	60	61	6	7	5	0
791	22	Ma4	Sp	77	74	203	10	142	3
249	2884	Ma7	Sp	57	54	3	0	5	0
433	1563	Ma7	Sp	57	52	3	0	1	3
655	29	Ma7	Sp	60	55	80	73	125	84
372	2077	Ma4	Sp	60	58	0	1	1	10
266	1957	Ma9	Sp	61	55	171	12	118	10
496	402	Ma1	Sp	65	62	2	0	0	0
820	404	Ma2	Sp	55	53	189	25	147	23
420	2884	Ma7	Sp	53	52	0	0	0	0
265	1957	Ma9	Sp	53	51	61	5	76	4
753	1400	Ma9	Sp	57	51	53	31	39	31
799	393	Ma10	Sp	66	64	229	10	162	5
345	1936	Ma3	Sp	58	50	24	2	4	1
10	4NC2-8/2	c120	NC	56	48	234	3	313	9
758	1400	Ma9	Sp	76	60	15	0	7	0
71	2925	Ma12	Sp
359	2078	Ma5	Sp
396	293	Ma5	Sp	61	53	4	0	3	0
741	54	Ma1	Sp
744	54	Ma1	Sp	58	54	52	16	55	7
17	4NC6-4x27-5/1	c120	NC	60	54	171	8	386	8
381	2077	Ma4	Sp	49	46	0	0	0	0
560	270	Ma1	Sp	54	53	36	17	41	22
576	93	Ma10	Sp	55	55	100	27	102	32
717	155	Ma5	Sp	60	56	60	0	75	1
277	1957	Ma9	Sp	57	52	58	6	179	6
438	1563	Ma7	Sp	55	55	1	0	0	0
348	2078	Ma5	Sp	55	54	4	0	0	0
671	29	Ma7	Sp	49	56	2	0	2	0
712	155	Ma5	Sp	54	41	65	4	0	3
192	1366	Ma8	Sp	62	62	121	10	141	17
746	110	Ma12	Sp	72	62	116	58	175	54
710	155	Ma5	Sp	71	67	134	7	189	9
96	2905	Ma6	Sp	53	53	0	0	0	0
260	1957	Ma9	Sp	56	51	126	4	171	8
329	1936	Ma3	Sp	56	56	0	0	0	0
366	2078	Ma5	Sp	50	49	0	0	0	0
261	1957	Ma9	Sp	52	48	3	0	2	0
228	1936	Ma3	Sp	52	51	50	86	61	111
341	1936	Ma3	Sp	59	59	2	0	3	0
816	404	Ma2	Sp	7	3
506	402	Ma1	Sp	69	56	28	1	125	7
815	404	Ma2	Sp	56	53	0	0	0	0
314	1959	Ma3	Sp	62	52	149	22	97	15
773	50	Ma9	Sp
54	4Sp43x22/9	S14	Sp	22	7
231	1936	Ma3	Sp	38	32	0	0	1	0
699	110	Ma12	Sp	86	55	88	18	31	3
837	265	Ma8	Sp	50	42	3	0	1	0
197	1265	Ma9	Sp	62	58	61	2	1	1
469	2101	Ma8	Sp	58	52	1	0	1	0
47	4Sp43x22/9	S14	Sp	74	69	99	2	79	10
843	265	Ma8	Sp	42	35	1	0	1	0
275	1265	Ma9	Sp
650	29	Ma7	Sp	35	30	14	12	6	2
616	293	Ma5	Sp	46	369	10	10	1	18
206	2905	Ma6	Sp	67	59	8	2	4	5
128	2462	Ma12	Sp	67	64	2	0	4	0
707	155	Ma5	Sp	51	38	161	15	249	23
700	110	Ma12	Sp	68	64	34	13	49	3
430	1563	Ma7	Sp	52	51	1	0	0	0
175	1366	Ma8	Sp
213	2905	Ma6	Sp	56	49	0	0	0	0
651	29	Ma7	Sp	66	59	56	11	102	14
98	2905	Ma6	Sp	67	62	96	0	99	2
125	2462	Ma12	Sp	62	59	104	12	61	5
776	22	Ma4	Sp	15	9	10	0	12	1
254	1265	Ma9	Sp	61	55	11	1	2	0
377	2077	Ma4	Sp	66	56	1	1	0	9
419	2884	Ma7	Sp	64	53	0	0	0	0
759	1400	Ma9	Sp	76	65	10	1	3	1
53	4Sp43x22/9	S14	Sp	59	39	54	4	-	-
337	1936	Ma3	Sp	54	45	59	8	10	15
588	155	Ma5	Sp	58	57	153	6	130	8
251	1265	Ma9	Sp	59	55	151	13	92	10
200	1265	Ma9	Sp	61	60	5	0	2	0
7	4NC2-8/2	c120	NC	70	65	72	7	83	3
60	2Sp21x31/3	S14	Sp	114	66
688	110	Ma3	Sp	74	59	380	22	277	7
667	29	Ma7	Sp	45	44	1	4	2	6
613	293	Ma5	Sp	54	55	6	0	1	0
151	2851	Ma6	Sp	61	63	76	8	29	6
42	5Sp18-21x16/2	S14	Sp	71	57	133	6	94	2
508	402	Ma1	Sp	64	63	0	0	0	0
288	1964	Ma6	Sp	64	62	11	0	3	0
117	2462	Ma12	Sp	67	58	139	49	136	30
401	2884	Ma7	Sp	27	23	0	0	0	0
130	2462	Ma12	Sp	83	66	206	26	204	16
371	2078	Ma5	Sp	67	65	3	0	5	0
722	155	Ma5	Sp	71	65	14	2	12	1
355	2078	Ma5	Sp	78	71	0	0	0	0
38	5Sp18-21x16/2	S14	Sp	102	49	131	11	120	8
159	2851	Ma6	Sp	69	65	101	41	74	14
665	29	Ma7	Sp	44	45	3	0	1	0
427	1563	Ma7	Sp	46	46	2	0	1	0
336	1936	Ma3	Sp	57	48	48	0	4	0
658	29	Ma7	Sp	68	63	119	18	77	7
464	1563	Ma7	Sp	66	66	0	0	0	0
291	1964	Ma6	Sp	63	57	4	0	6	0
240	1936	Ma3	Sp	52	52	7	0	3	0
405	2884	Ma7	Sp	54	48	0	0	0	0
46	5Sp18-21x16/2	S14	Sp	48	49	37	2	20	0
505	402	Ma1	Sp	78	67	8	1	2	0
270	1957	Ma9	Sp	62	62	2	5	3	3
20	4NC6-4x27-5/1	c120	NC	62	61	251	2	220	6
793	22	Ma4	Sp	68	61	0	0	0	0
52	4Sp43x22/9	S14	Sp	63	46	18	3	43	5
55	4Sp43x22/9	S14	Sp	70	59	132	17	248	22
21	4NC6-4x27-5/1	c120	NC
141	2851	Ma6	Sp	57	54	0	0	0	0
555	270	Ma1	Sp	67	61	217	19	88	4
547	51	Ma10	Sp	67	63	165	29	223	25
743	54	Ma1	Sp	61	56	15	34	44	87
304	1964	Ma6	Sp	59	52	116	11	55	8
624	476	Ma4	Sp	66	60	0	0	0	0
351	2078	Ma5	Sp	71	66	3	0	2	0
654	29	Ma7	Sp	68	62	0	0	0	0
379	2077	Ma4	Sp	65	62	0	0	0	0
367	2078	Ma5	Sp	54	54	13	0	5	0
462	1563	Ma7	Sp	58	53	1	10	0	136
478	2101	Ma8	Sp	56	51	0	16	1	39
217	2905	Ma6	Sp	54	53	13	0	6	9
364	2078	Ma5	Sp	58	53	4	0	0	0
497	402	Ma1	Sp	67	62	33	3	120	7
566	270	Ma1	Sp	64	64	0	0	0	0
734	54	Ma1	Sp	74	63	0	0	0	0
436	1563	Ma7	Sp	60	55	1	0	0	0
331	1936	Ma3	Sp	60	60	3	0	0	0
807	393	Ma10	Sp	70	72	41	23	15	5
642	476	Ma4	Sp	72	60	53	0	51	2
548	51	Ma10	Sp	51	46	84	35	111	31
234	1936	Ma3	Sp	69	58	13	0	16	0
533	51	Ma10	Sp	61	60	4	1	3	0
413	2884	Ma7	Sp	58	52	0	0	0	0
745	110	Ma12	Sp
131	2462	Ma12	Sp	60	52	127	46	151	45
363	2078	Ma5	Sp	52	48	0	0	0	0
162	1412	Ma6	Sp	63	59	136	10	129	10
70	2925	Ma12	Sp	63	49	84	9	18	4
225	1936	Ma3	Sp	56	55	26	224	39	51
811	393	Ma10	Sp	47	47	21	13	68	25
308	1959	Ma3	Sp	56	54	62	7	61	3
342	1936	Ma3	Sp	64	58	0	0	1	0
9	4NC2-8/2	c120	NC	78	61	404	13	234	12
541	51	Ma10	Sp	65	63	51	9	167	27
292	1964	Ma6	Sp	58	57	6	2	6	0
294	1964	Ma6	Sp	53	47	0	0	3	0
583	93	Ma10	Sp
349	2078	Ma5	Sp	52	53	0	0	0	0
2	4NC2-8/2	c120	NC	58	55	160	9	163	11
227	1936	Ma3	Sp	44	40	0	0	2	0
250	2884	Ma7	Sp	52	48	0	0	0	0
274	1265	Ma9	Sp	47	46	21	17	51	5
238	1936	Ma3	Sp	64	50	0	0	3	0
132	2851	Ma6	Sp	73	70	162	41	302	40
559	270	Ma1	Sp	58	58	6	0	19	3
36	5Sp18-21x16/2	S14	Sp	55	28	96	2	40	10
591	155	Ma5	Sp	64	57	0	0	2	0
595	155	Ma5	Sp	50	44	207	13	274	13
253	1265	Ma9	Sp	59	52	2	8	0	13
69	2925	Ma12	Sp	65	60	57	1	3	0
454	1563	Ma7	Sp	52	56	4	0	1	0
425	2884	Ma7	Sp	58	56
502	402	Ma1	Sp	59	56	0	0	0	0
721	155	Ma5	Sp	66	72	224	19	219	17
615	293	Ma5	Sp	37	23	15	0	37	1
242	1936	Ma3	Sp	71	58	54	0	15	1
412	2884	Ma7	Sp	64	54	0	0	0	0
475	2101	Ma8	Sp	71	62	0	0	0	0
828	404	Ma2	Sp	51	50	0	0	0	0
719	155	Ma5	Sp	83	73	5	0	3	0
625	476	Ma4	Sp	55	53	0	0	5	0
585	93	Ma10	Sp	62	58	35	56	20	8
395	2077	Ma4	Sp	60	57	1	0	0	0
812	404	Ma2	Sp	37	34	7	0	6	0
761	1400	Ma9	Sp	63	58	16	3	18	0
215	2905	Ma6	Sp	64	59	43	28	22	4
471	2101	Ma8	Sp	56	53	5	0	12	7
360	2078	Ma5	Sp	55	54	3	10	0	2
411	2884	Ma7	Sp	44	39	0	0	0	0
499	402	Ma1	Sp	48	42	9	6	7	3
785	22	Ma4	Sp	61	61	69	22	93	14
299	1964	Ma6	Sp	68	64	0	0	0	0
526	301	Ma5	Sp	33	33	124	8	113	2
29	1NC27-5x6-4/4	c120	NC	45	42	363	16	127	4
156	2851	Ma6	Sp	53	49	0	0	0	0
88	2905	Ma6	Sp	62	59	11	17	53	9
326	1936	Ma3	Sp	71	62	1	0	3	0
218	2905	Ma6	Sp	72	70	5	0	3	0
640	476	Ma4	Sp	70	61	5	0	3	0
594	155	Ma5	Sp	71	59	118	10	37	11
290	1964	Ma6	Sp
361	2078	Ma5	Sp	57	50	11	0	3	1
169	2128	Ma5	Sp
24	4NC6-4x27-5/1	c120	NC	68	61	117	37	93	2
821	404	Ma2	Sp	55	55	73	8	94	6
330	1936	Ma3	Sp	58	53	2	0	2	0
538	51	Ma10	Sp	73	67	1	0	20	16
765	1400	Ma9	Sp	90	73	119	5	120	4
150	2851	Ma6	Sp	61	59	138	11	100	9
77	2925	Ma12	Sp	68	62	26	3	68	5
602	293	Ma5	Sp	62	44	4	0	1	0
397	293	Ma5	Sp	60	44	2	0	1	0
522	289	Ma4	Sp
279	1957	Ma9	Sp	60	48	209	6	120	6
327	1936	Ma3	Sp	56	51	6	0	13	1
354	2078	Ma5	Sp	56	50	1	0	1	0
725	155	Ma5	Sp	58	50	204	57	224	48
724	155	Ma5	Sp	72	61	2	0	1	0
827	404	Ma2	Sp	39	39	172	128	149	47
451	1563	Ma7	Sp	62	58	11	3	9	6
244	1936	Ma3	Sp	50	48	0	0	0	0
458	1563	Ma7	Sp	51	52	2	0	1	0
604	293	Ma5	Sp	58	52	2	0	0	0
817	404	Ma2	Sp	48	47	2	0	0	1
184	1366	Ma8	Sp	70	67	39	5	48	3
289	1964	Ma6	Sp	70	64	6	0	3	0
209	2905	Ma6	Sp	56	56	0	0	0	0
733	54	Ma2	Sp	53	52	3	0	15	4
11	4NC2-8/2	c120	NC	59	52	239	8	273	14
643	476	Ma4	Sp	57	51	1	0	3	0
581	93	Ma10	Sp	53	52	135	7	154	4
267	1957	Ma9	Sp	46	46	84	8	74	3
582	93	Ma10	Sp	57	55	89	7	87	6
67	2925	Ma12	Sp	50	51	7	0	8	0
272	1265	Ma9	Sp	51	42	134	7	219	8
229	1936	Ma3	Sp	54	51	0	0	0	0
283	1957	Ma9	Sp	50	37	8	0	2	0
838	265	Ma8	Sp	32	31	272	13	295	10
383	2077	Ma4	Sp	46	46	38	0	14	4
685	110	Ma3	Sp	55	42	8	0	1	0
315	1959	Ma3	Sp	70	64	154	10	209	35
333	1936	Ma3	Sp	59	53	1	0	1	0
573	93	Ma10	Sp	65	62	218	18	294	26
523	289	Ma4	Sp	63	60	39	5	20	11
28	1NC27-5x6-4/4	c120	NC	62	54	232	28	186	12
196	1265	Ma9	Sp	55	52	115	99	86	65
515	289	Ma4	Sp	55	53	3	0	0	0
142	2851	Ma6	Sp	57	54	0	0	0	0
520	289	Ma4	Sp	61	57	2	0	3	0
486	402	Ma1	Sp	54	54	23	4	14	42
62	2Sp21x31/3	S14	Sp	51	43	154	12	160	7
171	2128	Ma5	Sp	63	42	83	9	76	4
692	110	Ma3	Sp	56	51	50	4	59	11
683	110	Ma3	Sp	54	51	139	43	90	79
155	2851	Ma6	Sp	50	44	3	1	3	0
484	402	Ma1	Sp	54	48	13	0	7	0
575	93	Ma10	Sp	70	34	142	12	179	17
41	5Sp18-21x16/2	S14	Sp	74	55	190	5	185	3
121	2462	Ma12	Sp	70	59	58	39	60	29
423	2884	Ma7	Sp	52	46	0	0	0	0
749	1400	Ma9	Sp	55	47	87	28	94	4
536	51	Ma10	Sp	69	52	159	8	131	3
86	2905	Ma6	Sp	74	63	174	21	180	7
677	29	Ma7	Sp	39	36	5	0	2	0
834	404	Ma2	Sp	43	42	3	0	1	0
